# Supplementary material for: VCP/p97-associated proteins are binders and debranching enzymes of K48–K63-branched ubiquitin chains
Source: Nat Struct Mol Biol. 2024 Jul 8;31(12):1872–87. doi: 10.1038/s41594-024-01354-y (PMC11638074; doi:10.1038/s41594-024-01354-y)
Supplement: Supplementary file 3 — Reagents and resources. [file 41594_2024_1354_MOESM3_ESM.xlsx]

## Sheet: Sheet1
Supplementary Data Table 1. Reagents and resources.
REAGENT or RESOURCE		SOURCE	IDENTIFIER
Antibodies
Anti-GFP		abcam	ab290
Anti-GFP		ProteinTech	50430-2-AP
Anti-VCP/p97		ProteinTech	10736-1-AP
Anti-ATXN3		ProteinTech	13505-1-AP
Anti-Ubiquitin (P4D1)		Biolegend	646302
Anti-Ubiquitin K48-specific (Apu2)		Sigma Aldrich	ZRB2150
Anti-UBE2N		Thermo Scientific	37-1100
Anti-GAPDH		ProteinTech	10494-1-AP
Anti-α-tubulin (DM1A)		CST	3837
Anti-Rabbit IgG HRP-conjugated		CST	7074
Anti-Mouse IgG HRP-conjugated		CST	7076
Anti-Rabbit IgG IRDye800CW-conjugated		LiCor Biosciences	926-32211
Anti-Mouse IgG IRDye800CW-conjugated		LiCor Biosciences	926-32210
Anti-Rabbit IgG IRDye680RD-conjugated		LiCor Biosciences	926-68073
Anti-Mouse IgG IRDye680RD-conjugated		LiCor Biosciences	926-68070
Bacterial and yeast strains
DH5alpha		Invitrogen	18265017
Rosetta 2		Novagen	71402
BJ5465		ATCC	208289
Chemicals, peptides, and recombinant proteins
Glutathione Sepharose 4B		Abcam	ab193267
NHS Activated Resin - Amintra		Abcam	ab270546
HALOlink resin		Promega	G1915
Protease inhibitor cocktail tablets		Thermo Scientific	A32965
cOmplete, EDTA-free Protease Inhibitor Cocktail		Roche	11873580001
4-(2-aminoethyl)benzenesulfonyl fluoride hydrochloride (AEBSF)		Melford Lab Ltd	A20010
Tetraethylammonium bicarbonate (TEAB)		Sigma	T7408
Chloroacetamide		Sigma	C0267
Iodoacetamide		Sigma	I1149
Benzonase Nuclease		Sigma	E1014
NP-40 Alternative		Sigma	492016
N-Ethylmaleimide (NEM)		Sigma	4259
PEI MAX 40k		Polysciences	24765
Lipofectamine RNAiMAX		Thermo Scientific	13778
DMSO		Sigma	D2650
NMS-873		Sigma	SML1128
CB-5083		Generon	B6032
MG132		Sigma	474790
VER-155008		Sigma	SML0271
Tunicamycin		abcam	ab120296
Tetracycline hydrochloride		Sigma	T7660
Bromodeoxyuridine (BrdU)		Sigma	B5002
Pierce Trypsin Protease, MS Grade		Thermo Scientific	90058
Precision Plus protein standards		Bio-Rad	1610373
NuPAG LDS Sample Buffer (4X)		Thermo Scientific	NP0007
mPAGE 4X LDS Sample Buffer		Sigma	MPSB-10ML
Pierce RIPA Lysis and Extraction Buffer		Thermo Scientific	89900
Pierce Bradford protein assay kit		Thermo Scientific	23200
Clarity Western ECL Substrate		Bio-Rad	1705061
Clarity Max Western ECL Substrate		Bio-Rad	1705062
Pierce silver stain kit		Thermo Scientific	24612
InstantBlue protein stain		Abcam	ab119211
Deposited data
K48-K63-branched Ub3		This paper	PDB 7NPO
K48-K63-branched Ub3 in complex with NbSL3		This paper	PDB 7NBB
K48-K63-branched Ub3 in complex with NbSL3.3Q		This paper	PDB 8A67
Pulldown/MS with immobilised SpyTag-Ub chains		This paper	PRIDE PXD046025
Raw microscopy images		This paper	10.5281/zenodo.11204921
Experimental models: Cell lines
HEK293 Flp In Trex		Thermo-Fisher	R75007
HEK293 Flp In Trex FRT/TO Ub(G76V)-GFP		MRC-PPU
U2OS		ATCC	HTB-96
U2OS Flp In Trex		MRC-PPU
U2OS Flp In Trex FRT/TO NbSL3.3Q-GFP		This paper
U2OS Flp In Trex FRT/TO NbSL18-GFP		This paper
Oligonucleotides (used for NbSL3 maturation)
caggtgcagctgcaggaaagcggcggcggcctggtgcaggcgggcggcag		MilliporeSigma	NbSL3_P1_for
gccgctcgccgcgcagctcaggcgcaggctgccgcccgcctgc		MilliporeSigma	NbSL3_P2_rev
cgcggcgagcggcTCTattTTTGACCTGGGTCGTatgggctggtatcgccagg		MilliporeSigma	NbSL3_P3_fwd
cgcggcgagcggcNNKattTTTGACCTGGGTCGTatgggctggtatcgccagg		MilliporeSigma	NbSL3_P3_fwd_1
cgcggcgagcggcTCTattNNKGACCTGGGTCGTatgggctggtatcgccagg		MilliporeSigma	NbSL3_P3_fwd_2
cgcggcgagcggcTCTattTTTNNKCTGGGTCGTatgggctggtatcgccagg		MilliporeSigma	NbSL3_P3_fwd_3
cgcggcgagcggcTCTattTTTGACNNKGGTCGTatgggctggtatcgccagg		MilliporeSigma	NbSL3_P3_fwd_4
cgcggcgagcggcTCTattTTTGACCTGNNKCGTatgggctggtatcgccagg		MilliporeSigma	NbSL3_P3_fwd_5
cgcggcgagcggcTCTattTTTGACCTGGGTNNKatgggctggtatcgccagg		MilliporeSigma	NbSL3_P3_fwd_6
ttcgcgttctttgcccggcgcctggcgataccagcccat		MilliporeSigma	NbSL3_P4_rev
ccgggcaaagaacgcgaaTTTGTTGCCGGTATTGATTACGGTGGTAATACCAATtatgcggatagcgtgaaaggcc		MilliporeSigma	NbSL3_P5_fwd
ccgggcaaagaacgcgaaNNKGTTGCCGGTATTGATTACGGTGGTAATACCAATtatgcggatagcgtgaaaggcc		MilliporeSigma	NbSL3_P5_fwd_1
ccgggcaaagaacgcgaaTTTGTTGCCNNKATTGATTACGGTGGTAATACCAATtatgcggatagcgtgaaaggcc		MilliporeSigma	NbSL3_P5_fwd_2
ccgggcaaagaacgcgaaTTTGTTGCCGGTATTNNKTACGGTGGTAATACCAATtatgcggatagcgtgaaaggcc		MilliporeSigma	NbSL3_P5_fwd_3
ccgggcaaagaacgcgaaTTTGTTGCCGGTATTGATNNKGGTGGTAATACCAATtatgcggatagcgtgaaaggcc		MilliporeSigma	NbSL3_P5_fwd_4
ccgggcaaagaacgcgaaTTTGTTGCCGGTATTGATTACGGTNNKAATACCAATtatgcggatagcgtgaaaggcc		MilliporeSigma	NbSL3_P5_fwd_5
ccgggcaaagaacgcgaaTTTGTTGCCGGTATTGATTACGGTGGTNNKACCAATtatgcggatagcgtgaaaggcc		MilliporeSigma	NbSL3_P5_fwd_6
ccgggcaaagaacgcgaaTTTGTTGCCGGTATTGATTACGGTGGTAATACCNNKtatgcggatagcgtgaaaggcc		MilliporeSigma	NbSL3_P5_fwd_7
gtcgttatcgcggctaatggtaaagcggcctttcacgctatccgcata		MilliporeSigma	NbSL3_P6_rev
ctttaccattagccgcgataacgacACCgtgtatctgcagatgaacagcctgaaacc		MilliporeSigma	NbSL3_P7_fwd
ctttaccattagccgcgataacgacNNKgtgtatctgcagatgaacagcctgaaacc		MilliporeSigma	NbSL3_P7_fwd_1
ctttaccattagccgcgataacgacaccgtgNNKctgcagatgaacagcctgaaacc		MilliporeSigma	NbSL3_P7_fwd_2
cgcgcaataatacaccgcggtatcttccggtttcaggctgttcatctgcag		MilliporeSigma	NbSL3_P8_rev
ccgcggtgtattattgcgcgGCTGGTATCGTTGGTGACGTTGTTGGTTGGATCTACTATCTGtattggggccagggcacc		MilliporeSigma	NbSL3_P9_fwd
ccgcggtgtattattgcgcgNNKGGTATCGTTGGTGACGTTGTTGGTTGGATCTACTATCTGtattggggccagggcacc		MilliporeSigma	NbSL3_P9_fwd_1
ccgcggtgtattattgcgcgGCTNNKATCGTTGGTGACGTTGTTGGTTGGATCTACTATCTGtattggggccagggcacc		MilliporeSigma	NbSL3_P9_fwd_2
ccgcggtgtattattgcgcgGCTGGTNNKGTTGGTGACGTTGTTGGTTGGATCTACTATCTGtattggggccagggcacc		MilliporeSigma	NbSL3_P9_fwd_3
ccgcggtgtattattgcgcgGCTGGTATCNNKGGTGACGTTGTTGGTTGGATCTACTATCTGtattggggccagggcacc		MilliporeSigma	NbSL3_P9_fwd_4
ccgcggtgtattattgcgcgGCTGGTATCGTTNNKGACGTTGTTGGTTGGATCTACTATCTGtattggggccagggcacc		MilliporeSigma	NbSL3_P9_fwd_5
ccgcggtgtattattgcgcgGCTGGTATCGTTGGTNNKGTTGTTGGTTGGATCTACTATCTGtattggggccagggcacc		MilliporeSigma	NbSL3_P9_fwd_6
ccgcggtgtattattgcgcgGCTGGTATCGTTGGTGACNNKGTTGGTTGGATCTACTATCTGtattggggccagggcacc		MilliporeSigma	NbSL3_P9_fwd_7
ccgcggtgtattattgcgcgGCTGGTATCGTTGGTGACGTTNNKGGTTGGATCTACTATCTGtattggggccagggcacc		MilliporeSigma	NbSL3_P9_fwd_8
ccgcggtgtattattgcgcgGCTGGTATCGTTGGTGACGTTGTTNNKTGGATCTACTATCTGtattggggccagggcacc		MilliporeSigma	NbSL3_P9_fwd_9
ccgcggtgtattattgcgcgGCTGGTATCGTTGGTGACGTTGTTGGTNNKATCTACTATCTGtattggggccagggcacc		MilliporeSigma	NbSL3_P9_fwd_10
ccgcggtgtattattgcgcgGCTGGTATCGTTGGTGACGTTGTTGGTTGGNNKTACTATCTGtattggggccagggcacc		MilliporeSigma	NbSL3_P9_fwd_11
ccgcggtgtattattgcgcgGCTGGTATCGTTGGTGACGTTGTTGGTTGGATCNNKTATCTGtattggggccagggcacc		MilliporeSigma	NbSL3_P9_fwd_12
ccgcggtgtattattgcgcgGCTGGTATCGTTGGTGACGTTGTTGGTTGGATCTACNNKCTGtattggggccagggcacc		MilliporeSigma	NbSL3_P9_fwd_13
ccgcggtgtattattgcgcgGCTGGTATCGTTGGTGACGTTGTTGGTTGGATCTACTATNNKtattggggccagggcacc		MilliporeSigma	NbSL3_P9_fwd_14
gctgctcacggtcacctgggtgccctggccccaata		MilliporeSigma	NbSL3_P10_rev
GAAGGTGTTCAATTGGACAAGAGAGAAGCTAGCGCAcaggtgcagctgcaggaaagcggc		MilliporeSigma	pYDS_fwd_1
ACCACCATCGCTTCTATCGCTGCTAAGGAAGAAGGTGTTCAATTGGACAAGAGAGAAGC		MilliporeSigma	pYDS_fwd_2
ACCACCATCGCTTCTATCGCTGCTAAG		MilliporeSigma	pYDS_fwd_3
TACTGATGCTTCTGTAGAGGGTGAGGATGTTTGAGCGTAATCTGGAACATCGTATGGGTAGGATCCgctgctcacggtcacctgggtgcc		MilliporeSigma	pYDS_rev_1
TACTGATGCTTCTGTAGAGGGTGAGG		MilliporeSigma	pYDS_rev_2
Recombinant DNA
Ub		MRC-PPU Reagents	20027
Ub—1Ub1-72, K48R K63R		MRC-PPU Reagents	67512
Ub—1Ub1-72, K-all-R		MRC-PPU Reagents	61471
Ub—1Ub1-72, K-all-R but K33		MRC-PPU Reagents	75888
Ub—1Ub1-72, K-all-R but K33A		MRC-PPU Reagents	75887
Ub—1Ub1-72, K-all-R but K29A, K33A		MRC-PPU Reagents	77096
Ub1-74 -AVI		MRC-PPU Reagents	66462
UbSpyTag003[1-12]		MRC-PPU Reagents	77082
SpyCatcher003		MRC-PPU Reagents	77080
UbK48R K63R		MRC-PPU Reagents	23835
Ub1-72		MRC-PPU Reagents	59815
UbK63R —1Ub1-74-AVI		MRC-PPU Reagents	77118
UbK29R K48R		MRC-PPU Reagents	67609
UbK63R		MRC-PPU Reagents	20029
UbK11R K48R		MRC-PPU Reagents	66459
BirA		MRC-PPU Reagents	43411
UBE1		MRC-PPU Reagents	32888
UBE2N		MRC-PPU Reagents	15705
UBE2D3		MRC-PPU Reagents	15703
UBE3C		MRC-PPU Reagents	45301
UBE2V1		MRC-PPU Reagents	20496
UBE2R1		MRC-PPU Reagents	4317
UBE2D1		MRC-PPU Reagents	4315
AREL1		MRC-PPU Reagents	45348
HOIP		MRC-PPU Reagents	22629
UBE2L3		MRC-PPU Reagents	12798
NleL		MRC-PPU Reagents	39419
NbSL3-6His		MRC-PPU Reagents	67620
pelB- NbSL3.1 -6His		MRC-PPU Reagents	77066
pelB- NbSL3.2 -6His		MRC-PPU Reagents	77067
pelB- NbSL3.3 -6His		MRC-PPU Reagents	77068
pelB- NbSL3.4 -6His		MRC-PPU Reagents	77069
pelB- NbSL3.3Q -6His		MRC-PPU Reagents	77104
pelB- NbSL3.3Q-EGFP		MRC-PPU Reagents	77107
GST-ATXN3 FL		MRC-PPU Reagents	69826
GST-ATXN3 1-195		MRC-PPU Reagents	77099
GST-ATXN3 1-217		MRC-PPU Reagents	77100
GST-ATXN3 1-243		MRC-PPU Reagents	77103
GST-ATXN3 1-260		MRC-PPU Reagents	77101
GST-MINDY1 FL		MRC-PPU Reagents	49563
GST-MINDY1 110-384		MRC-PPU Reagents	59594
GST-MINDY1 110-384 L281A		MRC-PPU Reagents	77108
GST-MINDY1 110-384 V277R		MRC-PPU Reagents	77110
GST-MINDY2 FL		MRC-PPU Reagents	46765
GST-MINDY2 Cat (241-504)		MRC-PPU Reagents	53390
GST-MINDY3		MRC-PPU Reagents	68513
GST-MINDY4 FL		MRC-PPU Reagents	47893
GST-MINDY4 Cat		MRC-PPU Reagents	59306
GST-Miy2 (Ypl191c)		MRC-PPU Reagents	55257
6His-TRABID		MRC-PPU Reagents	22468
GST-AMSH [2 – 424]		MRC-PPU Reagents	44746
GST-Cezanne		MRC-PPU Reagents	20899
UbG76V-LinkerV1-GFP		MRC-PPU Reagents	49923
NbSL3.3Q-EGFP		MRC-PPU Reagents	77107
NbSL18-EGFP		MRC-PPU Reagents	66489
GFP-DDB2		MRC-PPU Reagents	63697
NbSL3-GFP		MRC-PPU Reagents	66473
GST-HALO-RFC1 [190-246]		MRC-PPU Reagents	X pLS4
GST-HALO-DNAJB2 [1-273]		MRC-PPU Reagents	75330
GST-HALO-ROCK2 [435-542]		MRC-PPU Reagents	75333
GST-HALO-ZFAND2B		MRC-PPU Reagents	X pLS25
GST-HALO-RHBDD1 [260-315]		MRC-PPU Reagents	75310
GST-HALO-PRKCZ [1-236]		MRC-PPU Reagents	75311
GST-HALO-RIOK3 [1-225]		MRC-PPU Reagents	75314
pOG44		Thermo Scientific	V600520
Software and algorithms
XDS		(Kabsch, 1993)
POINTLESS		(Evans, 2006)
AIMLESS		(Evans and Murshudov, 2013)
autoPROC		(Vonrhein et al., 2011)
STARANISO server		(Tickle et al., 2016)
Phenix software suite		(Afonine et al., 2012)
COOT		(Emsley et al., 2010)
PyMOL		(Schrödinger, LLC, 2015)
QtPISA		(Krissinel, 2015)
Clustal Omega		(Goujon et al., 2010)
DiaNN v1.8.0		(Demichev et al., 2020)
Perseus v1.16.15.0		(Tyanova et al., 2016)
DAVID web server		(Sherman et al., 2022)
SciPy		(Virtanen et al., 2020)
Plotly		(Plotly Technologies Inc., 2015)
CellTool		(Danovski et al., 2023)
OMERO		(Allan et al., 2012)
ImageStudio Lite v5.2.5		LiCOR Biosciences
ImageLab v6.1.0		Bio-Rad
Prism 9 for macOS		Graphpad
Custom data analysis scripts (Python/R)		This paper	10.5281/zenodo.11204921
siRNA
ATXN3 #5	ACAGGAAGGUUAUUCUAUA	Dharmacon	J-012013-05-0002
ATXN3 #6	GGACAGAGUUCACAUCCAU	Dharmacon	J-012013-06-0002
ATXN3 #7	GCACUAAGUCGCCAAGAAA	Dharmacon	J-012013-07-0002
Non-targeting control pool	UGGUUUACAUGUCGACUAA,	Dharmacon	D-001810-10-05
	UGGUUUACAUGUUGUGUGA,
	UGGUUUACAUGUUUUCUGA,
	UGGUUUACAUGUUUUCCUA
VCP #6	AAGATGGATCTCATTGACCTA	QIAGEN	SI03019681
VCP #7	AACAGCCATTCTCAAACAGAA	QIAGEN	SI03019730
UBE2N #1	AACCAGAUGAUCCAUUAGCAA	Merck	(Fiesel et al., 2014)
Other
HisTrap FF 5ml		Cytiva	17525501
Resource S 6ml		Cytiva	17118001
HiLoad 16/60 Superdex 200 pg		Cytiva	28989335
HiLoad 16/60 Superdex 75 pg		Cytiva	28989333
Odyssey CLx fluorescence imager		LI-COR	SCR_014579
ChemiDoc MP Imaging System		Bio-Rad	12003154
NuPAGE 4-12% Bis-Tris SDS-PAGE gels		Thermo Scientific	NP0321
mPAGE 4-12% Bis-Tris SDS-PAGE gels		Merck	MP41G
AKTA pure 25		Cytiva	29021197
Spin-X centrifuge filter tubes		Sigma	CLS8161
S-Trap mini columns		Protifi	C02-mini
