# Supplementary material for: VCP/p97-associated proteins are binders and debranching enzymes of K48–K63-branched ubiquitin chains
Source: Nat Struct Mol Biol. 2024 Jul 8;31(12):1872–87. doi: 10.1038/s41594-024-01354-y (PMC11638074; doi:10.1038/s41594-024-01354-y)
Supplement: Supplementary file 11 — ITC source data. [file 41594_2024_1354_MOESM11_ESM.xlsx]

## Sheet: EDFig_6c_K63Ub3_s-NbSL3.3Q_run2
DP_X	DP_Y	Baseline_X	Baseline_Y	Fit_X	Fit_Y	NDH_X	NDH_Y
0.083333	-0.001623			0.019695	-21.1278	0.218781	-20.0632
0.1	-0.001289			0.118754	-20.9485	0.319776	-20.3587
0.116667	-0.001224			0.218781	-20.598	0.421739	-19.7821
0.133333	-0.00119			0.319776	-20.1606	0.52467	-19.2174
0.15	-0.000966			0.421739	-19.613	0.628568	-18.1927
0.166667	-0.000801			0.52467	-18.9275	0.733435	-17.06
0.183333	-0.000747			0.628568	-18.0738	0.83927	-15.6036
0.2	-0.000613			0.733435	-17.0258	0.946072	-14.3176
0.216667	-0.000358			0.83927	-15.7718	1.05384	-12.4349
0.233333	-0.000214			0.946072	-14.3301	1.16258	-11.081
0.25	-9e-06			1.05384	-12.7602	1.27229	-9.96327
0.266667	0.000185			1.16258	-11.1577	1.38296	-8.257
0.283333	0.000289			1.27229	-9.62948	1.4946	-7.21092
0.3	0.000644			1.38296	-8.26074	1.60721	-6.05971
0.316667	0.000849			1.4946	-7.09573	1.72079	-5.39133
0.333333	0.000873			1.60721	-6.13952	1.83533	-4.85234
0.35	0.000758			1.72079	-5.37205	1.95085	-4.1139
0.366667	0.000762			1.83533	-4.76287
0.383333	0.000807			1.95085	-4.28073
0.4	0.000762
0.416667	0.000677
0.433333	0.000571
0.45	0.000476
0.466667	0.000591
0.483333	0.000746
0.5	0.000891
0.516667	0.000946
0.533333	0.000941
0.55	0.000797
0.566667	0.000632
0.583333	0.000487
0.6	0.000502
0.616667	0.000588
0.633333	0.000413
0.65	0.000229
0.666667	0.000194
0.683333	0.00031
0.7	0.000405
0.716667	0.000481
0.733333	0.000576
0.75	0.000472
0.766667	0.000318
0.783333	0.000313
0.8	0.000149
0.816667	5e-06
0.833333	-0.00015
0.85	-0.000394
0.866667	-0.000358
0.883333	-0.000242
0.9	-0.000227
0.916667	-2.1e-05
0.933333	-0.000235
0.95	-0.00094
0.966667	-0.001124
0.983333	-0.001858
1	-0.003283
1.01667	0.000723
1.03333	0.000498
1.05	-0.001316
1.06667	-0.002331
1.08333	-0.003455
1.1	-0.00348
1.11667	-0.003385
1.13333	-0.003249
1.15	-0.003304
1.16667	-0.004049
1.18333	-0.003873
1.2	-0.003428
1.21667	-0.003053
1.23333	-0.002928
1.25	-0.002743
1.26667	-0.002848
1.28333	-0.002783
1.3	-0.002558
1.31667	-0.002134
1.33333	-0.001769
1.35	-0.001704
1.36667	-0.001599
1.38333	-0.001555
1.4	-0.00156
1.41667	-0.001446
1.43333	-0.001372
1.45	-0.001267
1.46667	-0.001323
1.48333	-0.001259
1.5	-0.001265
1.51667	-0.001521
1.53333	-0.001727
1.55	-0.001853
1.56667	-0.001919
1.58333	-0.001835
1.6	-0.001602
1.61667	-0.001508
1.63333	-0.001525
1.65	-0.001581
1.66667	-0.001518
1.68333	-0.001484
1.7	-0.001612
1.71667	-0.001629
1.73333	-0.001676
1.75	-0.001743
1.76667	-0.00178
1.78333	-0.001727
1.8	-0.001675
1.81667	-0.001753
1.83333	-0.00176
1.85	-0.001618
1.86667	-0.001436
1.88333	-0.001333
1.9	-0.000862
1.91667	-0.00075
1.93333	-0.000739
1.95	-0.000597
1.96667	-0.000755
1.98333	-0.000934
2	-0.000963
2.01667	-0.001472
2.03333	-0.001741
2.05	-0.00175
2.06667	-0.001799
2.08333	-0.001958
2.1	-0.002638
2.11667	-0.004348
2.13333	-0.006158
2.15	-0.007688
2.16667	-0.007748
2.18333	-0.006488
2.2	-0.006038
2.21667	-0.006649
2.23333	-0.00606
2.25	-0.00528
2.26667	-0.004801
2.28333	-0.004292
2.3	-0.004133
2.31667	-0.003755
2.33333	-0.003046
2.35	-0.003088
2.36667	-0.00269
2.38333	-0.002651
2.4	-0.002414
2.41667	-0.002476
2.43333	-0.002519
2.45	-0.002181
2.46667	-0.002044
2.48333	-0.002046
2.5	-0.00198
2.51667	-0.001933
2.53333	-0.001847
2.55	-0.002001
2.56667	-0.002054
2.58333	-0.001838
2.6	-0.001582
2.61667	-0.001397
2.63333	-0.001441
2.65	-0.001496
2.66667	-0.001331
2.68333	-0.000995
2.7	-0.000751
2.71667	-0.000536
2.73333	-0.000552
2.75	-0.000378
2.76667	-0.000304
2.78333	-0.000379
2.8	-0.000286
2.81667	-0.000173
2.83333	-0.0003
2.85	-0.000357
2.86667	-0.000204
2.88333	1.9e-05
2.9	-4.8e-05
2.91667	-0.000127
2.93333	-1.5e-05
2.95	0.000147
2.96667	0.000159
2.98333	0.000271
3	0.000292
3.01667	0.000232
3.03333	0.000123
3.05	5.4e-05
3.06667	-0.000116
3.08333	-0.000125
3.1	-0.000165
3.11667	-0.000236
3.13333	-0.000137
3.15	4.3e-05
3.16667	0.000302
3.18333	0.000461
3.2	0.00052
3.21667	0.000298
3.23333	0.000286
3.25	0.000104
3.26667	-0.000168
3.28333	-0.00045
3.3	-0.000513
3.31667	-0.000577
3.33333	-0.00057
3.35	-0.000484
3.36667	-0.000527
3.38333	-0.00051
3.4	-0.000625
3.41667	-0.00115
3.43333	-0.001674
3.45	-0.001859
3.46667	-0.001774
3.48333	-0.001089
3.5	0.000555
3.51667	0.001889
3.53333	0.003893
3.55	-0.005053
3.56667	-0.02797
3.58333	-0.074756
3.6	-0.140803
3.61667	-0.217861
3.63333	-0.286868
3.65	-0.336356
3.66667	-0.358733
3.68333	-0.362281
3.7	-0.352219
3.71667	-0.341448
3.73333	-0.323187
3.75	-0.305396
3.76667	-0.281445
3.78333	-0.256943
3.8	-0.239673
3.81667	-0.221733
3.83333	-0.204593
3.85	-0.190053
3.86667	-0.174303
3.88333	-0.157493
3.9	-0.145704
3.91667	-0.133256
3.93333	-0.122387
3.95	-0.112608
3.96667	-0.099609
3.98333	-0.091
4	-0.083392
4.01667	-0.074335
4.03333	-0.067667
4.05	-0.060879
4.06667	-0.052762
4.08333	-0.045994
4.1	-0.043307
4.11667	-0.04018
4.13333	-0.036994
4.15	-0.034707
4.16667	-0.03217
4.18333	-0.029584
4.2	-0.026968
4.21667	-0.024302
4.23333	-0.022256
4.25	-0.02111
4.26667	-0.019895
4.28333	-0.018689
4.3	-0.017394
4.31667	-0.016059
4.33333	-0.014694
4.35	-0.01339
4.36667	-0.012375
4.38333	-0.01115
4.4	-0.010066
4.41667	-0.009342
4.43333	-0.008708
4.45	-0.008114
4.46667	-0.00761
4.48333	-0.006866
4.5	-0.006213
4.51667	-0.00565
4.53333	-0.005137
4.55	-0.004533
4.56667	-0.00428
4.58333	-0.004037
4.6	-0.003674
4.61667	-0.003382
4.63333	-0.00329
4.65	-0.003277
4.66667	-0.003295
4.68333	-0.003072
4.7	-0.00264
4.71667	-0.002129
4.73333	-0.001807
4.75	-0.001585
4.76667	-0.000953
4.78333	-0.000502
4.8	-0.00021
4.81667	0.000211
4.83333	0.000852
4.85	0.001473
4.86667	0.001904
4.88333	0.002165
4.9	0.002166
4.91667	0.001917
4.93333	0.001898
4.95	0.001928
4.96667	0.002269
4.98333	0.002629
5	0.00298
5.01667	0.00299
5.03333	0.00273
5.05	0.00226
5.06667	0.00188
5.08333	0.00168
5.1	0.00139
5.11667	0.00105
5.13333	0.00082
5.15	0.000549
5.16667	0.000229
5.18333	0.000159
5.2	0.000248
5.21667	0.000418
5.23333	0.000537
5.25	0.000576
5.26667	0.000566
5.28333	0.000485
5.3	0.000404
5.31667	0.000293
5.33333	0.000132
5.35	-8.9e-05
5.36667	3e-05
5.38333	1.9e-05
5.4	-3.2e-05
5.41667	-2.3e-05
5.43333	-9.4e-05
5.45	-9.5e-05
5.46667	-0.000116
5.48333	-0.000178
5.5	-0.000239
5.51667	-0.00041
5.53333	-0.000522
5.55	-0.000553
5.56667	-0.000524
5.58333	-0.000246
5.6	-8.7e-05
5.61667	-6.8e-05
5.63333	-0.00016
5.65	-0.000251
5.66667	-0.000213
5.68333	-3.4e-05
5.7	0.000104
5.71667	0.000173
5.73333	0.000312
5.75	0.00047
5.76667	0.000539
5.78333	0.000367
5.8	0.000406
5.81667	0.000465
5.83333	0.000663
5.85	0.000952
5.86667	0.001091
5.88333	0.000809
5.9	0.000518
5.91667	0.000567
5.93333	0.000836
5.95	0.000735
5.96667	0.000874
5.98333	0.002073
6	0.003462
6.01667	0.003671
6.03333	0.00361
6.05	-0.009591
6.06667	-0.029452
6.08333	-0.075183
6.1	-0.143564
6.11667	-0.216055
6.13333	-0.289665
6.15	-0.345026
6.16667	-0.375397
6.18333	-0.387138
6.2	-0.386138
6.21667	-0.376129
6.23333	-0.35906
6.25	-0.34149
6.26667	-0.323201
6.28333	-0.308301
6.3	-0.292382
6.31667	-0.275922
6.33333	-0.254493
6.35	-0.240953
6.36667	-0.224444
6.38333	-0.207534
6.4	-0.194475
6.41667	-0.181495
6.43333	-0.166185
6.45	-0.151556
6.46667	-0.143066
6.48333	-0.132046
6.5	-0.125357
6.51667	-0.115137
6.53333	-0.106777
6.55	-0.097467
6.56667	-0.090058
6.58333	-0.085758
6.6	-0.076068
6.61667	-0.069838
6.63333	-0.062738
6.65	-0.058958
6.66667	-0.055768
6.68333	-0.052499
6.7	-0.046949
6.71667	-0.043119
6.73333	-0.040879
6.75	-0.039199
6.76667	-0.037079
6.78333	-0.034759
6.8	-0.032309
6.81667	-0.030299
6.83333	-0.028189
6.85	-0.026419
6.86667	-0.025029
6.88333	-0.023908
6.9	-0.022818
6.91667	-0.021558
6.93333	-0.019898
6.95	-0.018188
6.96667	-0.016468
6.98333	-0.015138
7	-0.014178
7.01667	-0.013447
7.03333	-0.012577
7.05	-0.011057
7.06667	-0.009937
7.08333	-0.008847
7.1	-0.008207
7.11667	-0.007996
7.13333	-0.008096
7.15	-0.008086
7.16667	-0.008106
7.18333	-0.008125
7.2	-0.007685
7.21667	-0.007295
7.23333	-0.006985
7.25	-0.006895
7.26667	-0.006984
7.28333	-0.006744
7.3	-0.006504
7.31667	-0.006634
7.33333	-0.006663
7.35	-0.006583
7.36667	-0.006413
7.38333	-0.006293
7.4	-0.006022
7.41667	-0.005672
7.43333	-0.005192
7.45	-0.004851
7.46667	-0.004711
7.48333	-0.004341
7.5	-0.004111
7.51667	-0.00391
7.53333	-0.00368
7.55	-0.00343
7.56667	-0.00329
7.58333	-0.003419
7.6	-0.003159
7.61667	-0.002789
7.63333	-0.002419
7.65	-0.002429
7.66667	-0.002468
7.68333	-0.002208
7.7	-0.001968
7.71667	-0.001728
7.73333	-0.001528
7.75	-0.001527
7.76667	-0.001667
7.78333	-0.001317
7.8	-0.001157
7.81667	-0.000967
7.83333	-0.000787
7.85	-0.000766
7.86667	-0.001026
7.88333	-0.001146
7.9	-0.001156
7.91667	-0.001216
7.93333	-0.001206
7.95	-0.001036
7.96667	-0.000816
7.98333	-0.000526
8	-0.000426
8.01667	-0.000316
8.03333	-0.000356
8.05	-0.000296
8.06667	-0.000286
8.08333	-0.000296
8.1	-0.000396
8.11667	-0.000546
8.13333	-0.000696
8.15	-0.000816
8.16667	-0.000786
8.18333	-0.000596
8.2	-0.000426
8.21667	-0.000156
8.23333	0.000233
8.25	0.000493
8.26667	0.000593
8.28333	0.000643
8.3	0.000623
8.31667	0.000522
8.33333	0.000352
8.35	0.000272
8.36667	-6.8e-05
8.38333	-1.8e-05
8.4	0.000271
8.41667	0.000691
8.43333	0.000991
8.45	0.000661
8.46667	-0.00048
8.48333	-0.00199
8.5	-0.00375
8.51667	-0.00143
8.53333	0.000389
8.55	-0.004061
8.56667	-0.025931
8.58333	-0.069312
8.6	-0.136722
8.61667	-0.208622
8.63333	-0.280243
8.65	-0.330863
8.66667	-0.361283
8.68333	-0.374884
8.7	-0.370164
8.71667	-0.364185
8.73333	-0.352215
8.75	-0.339516
8.76667	-0.324626
8.78333	-0.307117
8.8	-0.292128
8.81667	-0.276828
8.83333	-0.259679
8.85	-0.24186
8.86667	-0.22564
8.88333	-0.213611
8.9	-0.205322
8.91667	-0.184433
8.93333	-0.172124
8.95	-0.160215
8.96667	-0.149116
8.98333	-0.139837
9	-0.126278
9.01667	-0.113409
9.03333	-0.10455
9.05	-0.096551
9.06667	-0.090502
9.08333	-0.088883
9.1	-0.083225
9.11667	-0.080256
9.13333	-0.074088
9.15	-0.069389
9.16667	-0.064401
9.18333	-0.058932
9.2	-0.054944
9.21667	-0.051585
9.23333	-0.048747
9.25	-0.045709
9.26667	-0.043101
9.28333	-0.040633
9.3	-0.038125
9.31667	-0.036537
9.33333	-0.034369
9.35	-0.032011
9.36667	-0.029963
9.38333	-0.027945
9.4	-0.026418
9.41667	-0.02482
9.43333	-0.022853
9.45	-0.019995
9.46667	-0.019258
9.48333	-0.0191
9.5	-0.018653
9.51667	-0.017996
9.53333	-0.017079
9.55	-0.016302
9.56667	-0.015555
9.58333	-0.014978
9.6	-0.014131
9.61667	-0.013775
9.63333	-0.012978
9.65	-0.012282
9.66667	-0.011745
9.68333	-0.010979
9.7	-0.010153
9.71667	-0.009357
9.73333	-0.008581
9.75	-0.007955
9.76667	-0.007499
9.78333	-0.006873
9.8	-0.006377
9.81667	-0.005932
9.83333	-0.005456
9.85	-0.005161
9.86667	-0.004865
9.88333	-0.00448
9.9	-0.003905
9.91667	-0.00336
9.93333	-0.002995
9.95	-0.0027
9.96667	-0.002565
9.98333	-0.002351
10	-0.002116
10.0167	-0.002002
10.0333	-0.001858
10.05	-0.001683
10.0667	-0.001579
10.0833	-0.001605
10.1	-0.001411
10.1167	-0.001408
10.1333	-0.001414
10.15	-0.001511
10.1667	-0.001567
10.1833	-0.001514
10.2	-0.00141
10.2167	-0.001398
10.2333	-0.001485
10.25	-0.001652
10.2667	-0.001659
10.2833	-0.001667
10.3	-0.001624
10.3167	-0.001602
10.3333	-0.00163
10.35	-0.001628
10.3667	-0.001496
10.3833	-0.001274
10.4	-0.001182
10.4167	-0.000971
10.4333	-0.000879
10.45	-0.000788
10.4667	-0.000707
10.4833	-0.000475
10.5	-0.000194
10.5167	-6.3e-05
10.5333	-5.2e-05
10.55	0.000108
10.5667	0.000319
10.5833	0.0004
10.6	0.000541
10.6167	0.000561
10.6333	0.000472
10.65	0.000552
10.6667	0.000873
10.6833	0.001033
10.7	0.001063
10.7167	0.001054
10.7333	0.000984
10.75	0.000774
10.7667	0.000714
10.7833	0.000865
10.8	0.000845
10.8167	0.000785
10.8333	0.000605
10.85	0.000595
10.8667	0.000525
10.8833	0.000495
10.9	0.000435
10.9167	0.000535
10.9333	0.000135
10.95	-0.000305
10.9667	-0.000415
10.9833	-0.000835
11	-0.001655
11.0167	-0.000495
11.0333	0.001815
11.05	-0.007775
11.0667	-0.026135
11.0833	-0.065825
11.1	-0.126426
11.1167	-0.196326
11.1333	-0.255986
11.15	-0.303687
11.1667	-0.333937
11.1833	-0.345697
11.2	-0.347268
11.2167	-0.345418
11.2333	-0.334938
11.25	-0.321419
11.2667	-0.305129
11.2833	-0.28791
11.3	-0.2738
11.3167	-0.261451
11.3333	-0.250722
11.35	-0.234372
11.3667	-0.221923
11.3833	-0.206334
11.4	-0.195415
11.4167	-0.183396
11.4333	-0.172396
11.45	-0.161727
11.4667	-0.150328
11.4833	-0.139239
11.5	-0.12962
11.5167	-0.119771
11.5333	-0.110172
11.55	-0.104444
11.5667	-0.097955
11.5833	-0.092046
11.6	-0.088487
11.6167	-0.081618
11.6333	-0.07592
11.65	-0.071551
11.6667	-0.067393
11.6833	-0.063184
11.7	-0.058926
11.7167	-0.054187
11.7333	-0.047789
11.75	-0.046041
11.7667	-0.044292
11.7833	-0.041894
11.8	-0.039326
11.8167	-0.037278
11.8333	-0.03514
11.85	-0.032862
11.8667	-0.030794
11.8833	-0.028826
11.9	-0.027208
11.9167	-0.0254
11.9333	-0.024572
11.95	-0.023525
11.9667	-0.022367
11.9833	-0.021449
12	-0.020082
12.0167	-0.019024
12.0333	-0.018267
12.05	-0.01718
12.0667	-0.016182
12.0833	-0.015385
12.1	-0.014798
12.1167	-0.014211
12.1333	-0.013814
12.15	-0.013137
12.1667	-0.01243
12.1833	-0.011513
12.2	-0.010686
12.2167	-0.00973
12.2333	-0.009093
12.25	-0.008496
12.2667	-0.00786
12.2833	-0.007293
12.3	-0.006917
12.3167	-0.006501
12.3333	-0.005765
12.35	-0.005418
12.3667	-0.005022
12.3833	-0.004436
12.4	-0.00383
12.4167	-0.003594
12.4333	-0.003049
12.45	-0.002793
12.4667	-0.002387
12.4833	-0.002021
12.5	-0.002016
12.5167	-0.00168
12.5333	-0.001325
12.55	-0.00135
12.5667	-0.001385
12.5833	-0.001279
12.6	-0.001114
12.6167	-0.000899
12.6333	-0.000834
12.65	-0.00086
12.6667	-0.000805
12.6833	-0.00077
12.7	-0.000935
12.7167	-0.001021
12.7333	-0.000967
12.75	-0.000832
12.7667	-0.000818
12.7833	-0.001014
12.8	-0.00103
12.8167	-0.001096
12.8333	-0.001012
12.85	-0.000968
12.8667	-0.000874
12.8833	-0.000541
12.9	-0.000347
12.9167	-0.000194
12.9333	-0.00014
12.95	-0.000247
12.9667	-0.000164
12.9833	2e-05
13	-4.7e-05
13.0167	-0.000134
13.0333	-5.1e-05
13.05	4.2e-05
13.0667	0.000414
13.0833	0.000377
13.1	0.00038
13.1167	0.000183
13.1333	0.000185
13.15	4.8e-05
13.1667	5e-05
13.1833	-7e-06
13.2	0.000115
13.2167	3.8e-05
13.2333	-0.0001
13.25	-2.8e-05
13.2667	0.000144
13.2833	0.000206
13.3	6.9e-05
13.3167	6.1e-05
13.3333	0.000143
13.35	0.000275
13.3667	0.000317
13.3833	0.000289
13.4	0.000711
13.4167	0.000782
13.4333	0.000704
13.45	0.000456
13.4667	-0.000142
13.4833	9e-06
13.5	0.000251
13.5167	0.001673
13.5333	0.003714
13.55	-0.007324
13.5667	-0.022813
13.5833	-0.061101
13.6	-0.11202
13.6167	-0.173388
13.6333	-0.232327
13.65	-0.279056
13.6667	-0.307144
13.6833	-0.318773
13.7	-0.320052
13.7167	-0.316461
13.7333	-0.307709
13.75	-0.298708
13.7667	-0.288447
13.7833	-0.272676
13.8	-0.262475
13.8167	-0.250914
13.8333	-0.240213
13.85	-0.227662
13.8667	-0.216061
13.8833	-0.204211
13.9	-0.19185
13.9167	-0.179389
13.9333	-0.170658
13.95	-0.155038
13.9667	-0.147667
13.9833	-0.138577
14	-0.130486
14.0167	-0.120796
14.0333	-0.117295
14.05	-0.108065
14.0667	-0.099664
14.0833	-0.094694
14.1	-0.088514
14.1167	-0.082353
14.1333	-0.078893
14.15	-0.072403
14.1667	-0.066943
14.1833	-0.063713
14.2	-0.060933
14.2167	-0.055613
14.2333	-0.049283
14.25	-0.046523
14.2667	-0.045263
14.2833	-0.043343
14.3	-0.041734
14.3167	-0.039764
14.3333	-0.037974
14.35	-0.036365
14.3667	-0.034745
14.3833	-0.033166
14.4	-0.031386
14.4167	-0.029547
14.4333	-0.027877
14.45	-0.026198
14.4667	-0.024719
14.4833	-0.022979
14.5	-0.0215
14.5167	-0.020071
14.5333	-0.018922
14.55	-0.018213
14.5667	-0.017344
14.5833	-0.016225
14.6	-0.015096
14.6167	-0.014327
14.6333	-0.013438
14.65	-0.01259
14.6667	-0.011681
14.6833	-0.011002
14.7	-0.010504
14.7167	-0.009915
14.7333	-0.009287
14.75	-0.008738
14.7667	-0.00845
14.7833	-0.008121
14.8	-0.007793
14.8167	-0.007465
14.8333	-0.007287
14.85	-0.006918
14.8667	-0.00626
14.8833	-0.005752
14.9	-0.005364
14.9167	-0.004986
14.9333	-0.004718
14.95	-0.004661
14.9667	-0.004483
14.9833	-0.004285
15	-0.004117
15.0167	-0.00389
15.0333	-0.003692
15.05	-0.003435
15.0667	-0.003157
15.0833	-0.00279
15.1	-0.002622
15.1167	-0.002415
15.1333	-0.002298
15.15	-0.002161
15.1667	-0.002084
15.1833	-0.001986
15.2	-0.001879
15.2167	-0.001983
15.2333	-0.002096
15.25	-0.001899
15.2667	-0.001582
15.2833	-0.001475
15.3	-0.001108
15.3167	-0.000962
15.3333	-0.000955
15.35	-0.000869
15.3667	-0.001013
15.3833	-0.001046
15.4	-0.00111
15.4167	-0.001193
15.4333	-0.000887
15.45	-0.000781
15.4667	-0.000835
15.4833	-0.000859
15.5	-0.000773
15.5167	-0.000767
15.5333	-0.000521
15.55	-0.000386
15.5667	-0.00064
15.5833	-0.000934
15.6	-0.000758
15.6167	-0.000633
15.6333	-0.000587
15.65	-0.000612
15.6667	-0.000546
15.6833	-0.000281
15.7	-0.000116
15.7167	-3e-05
15.7333	1.5e-05
15.75	-8e-05
15.7667	-6.5e-05
15.7833	3.1e-05
15.8	0.000176
15.8167	0.000291
15.8333	0.000506
15.85	0.000621
15.8667	0.000686
15.8833	0.000781
15.9	0.000816
15.9167	0.000871
15.9333	0.001006
15.95	0.000911
15.9667	0.000947
15.9833	0.000562
16	0.000317
16.0167	-0.001708
16.0333	0.001407
16.05	0.000192
16.0667	-0.011823
16.0833	-0.039848
16.1	-0.083913
16.1167	-0.138008
16.1333	-0.194283
16.15	-0.243788
16.1667	-0.271663
16.1833	-0.286428
16.2	-0.294662
16.2167	-0.295397
16.2333	-0.284982
16.25	-0.278567
16.2667	-0.270002
16.2833	-0.261017
16.3	-0.249042
16.3167	-0.235166
16.3333	-0.225621
16.35	-0.214476
16.3667	-0.202361
16.3833	-0.191696
16.4	-0.182751
16.4167	-0.171995
16.4333	-0.16052
16.45	-0.153955
16.4667	-0.145939
16.4833	-0.138474
16.5	-0.125869
16.5167	-0.115674
16.5333	-0.109748
16.55	-0.102793
16.5667	-0.094978
16.5833	-0.087422
16.6	-0.085077
16.6167	-0.082111
16.6333	-0.078356
16.65	-0.0744
16.6667	-0.067545
16.6833	-0.061319
16.7	-0.058864
16.7167	-0.055648
16.7333	-0.052873
16.75	-0.050367
16.7667	-0.047682
16.7833	-0.045206
16.8	-0.04281
16.8167	-0.040105
16.8333	-0.038429
16.85	-0.036723
16.8667	-0.035107
16.8833	-0.033461
16.9	-0.031866
16.9167	-0.03012
16.9333	-0.028674
16.95	-0.027398
16.9667	-0.026132
16.9833	-0.025026
17	-0.02383
17.0167	-0.022764
17.0333	-0.021828
17.05	-0.020912
17.0667	-0.020096
17.0833	-0.01917
17.1	-0.018093
17.1167	-0.017357
17.1333	-0.016611
17.15	-0.015794
17.1667	-0.014908
17.1833	-0.014382
17.2	-0.013885
17.2167	-0.013199
17.2333	-0.012442
17.25	-0.011966
17.2667	-0.011449
17.2833	-0.010683
17.3	-0.010016
17.3167	-0.009449
17.3333	-0.008833
17.35	-0.008226
17.3667	-0.007729
17.3833	-0.007112
17.4	-0.006475
17.4167	-0.005838
17.4333	-0.005231
17.45	-0.005094
17.4667	-0.005167
17.4833	-0.00521
17.5	-0.005043
17.5167	-0.004676
17.5333	-0.004258
17.55	-0.003921
17.5667	-0.003354
17.5833	-0.002766
17.6	-0.002379
17.6167	-0.002291
17.6333	-0.002214
17.65	-0.002176
17.6667	-0.002348
17.6833	-0.002531
17.7	-0.002573
17.7167	-0.002465
17.7333	-0.002317
17.75	-0.002079
17.7667	-0.001781
17.7833	-0.001353
17.8	-0.001055
17.8167	-0.000777
17.8333	-0.000449
17.85	-0.0001
17.8667	-0.000162
17.8833	-0.000414
17.9	-0.000705
17.9167	-0.000927
17.9333	-0.000938
17.95	-0.000929
17.9667	-0.000811
17.9833	-0.000582
18	-0.000453
18.0167	-0.000384
18.0333	-0.000345
18.05	-0.000336
18.0667	-0.000207
18.0833	-0.000118
18.1	-0.000209
18.1167	-0.00022
18.1333	1e-05
18.15	0.000259
18.1667	0.000269
18.1833	-2.2e-05
18.2	2.8e-05
18.2167	5.7e-05
18.2333	0.000247
18.25	0.000327
18.2667	0.000447
18.2833	0.000587
18.3	0.000587
18.3167	0.000617
18.3333	0.000537
18.35	0.000657
18.3667	0.000528
18.3833	0.000498
18.4	0.000598
18.4167	6.9e-05
18.4333	-0.00015
18.45	9e-05
18.4667	0.000441
18.4833	0.000572
18.5	-8.8e-05
18.5167	0.000553
18.5333	0.002664
18.55	-0.002135
18.5667	-0.014924
18.5833	-0.038513
18.6	-0.081602
18.6167	-0.13224
18.6333	-0.181019
18.65	-0.223908
18.6667	-0.248636
18.6833	-0.262635
18.7	-0.266694
18.7167	-0.267432
18.7333	-0.258541
18.75	-0.251819
18.7667	-0.246637
18.7833	-0.236766
18.8	-0.225904
18.8167	-0.217753
18.8333	-0.210001
18.85	-0.199769
18.8667	-0.190777
18.8833	-0.180946
18.9	-0.166374
18.9167	-0.158772
18.9333	-0.1512
18.95	-0.142318
18.9667	-0.132956
18.9833	-0.125844
19	-0.121052
19.0167	-0.11528
19.0333	-0.103938
19.05	-0.099096
19.0667	-0.094764
19.0833	-0.089892
19.1	-0.08422
19.1167	-0.078188
19.1333	-0.074686
19.15	-0.072084
19.1667	-0.070082
19.1833	-0.06719
19.2	-0.058478
19.2167	-0.054136
19.2333	-0.052644
19.25	-0.050762
19.2667	-0.04838
19.2833	-0.046098
19.3	-0.043986
19.3167	-0.042084
19.3333	-0.039852
19.35	-0.0376
19.3667	-0.035748
19.3833	-0.033606
19.4	-0.031394
19.4167	-0.029552
19.4333	-0.028131
19.45	-0.026709
19.4667	-0.025167
19.4833	-0.023705
19.5	-0.022513
19.5167	-0.021192
19.5333	-0.01996
19.55	-0.019058
19.5667	-0.018127
19.5833	-0.017365
19.6	-0.016553
19.6167	-0.015762
19.6333	-0.01485
19.65	-0.013849
19.6667	-0.013007
19.6833	-0.012186
19.7	-0.011605
19.7167	-0.010853
19.7333	-0.010212
19.75	-0.009701
19.7667	-0.00909
19.7833	-0.008809
19.8	-0.008438
19.8167	-0.008067
19.8333	-0.007596
19.85	-0.007015
19.8667	-0.006424
19.8833	-0.005823
19.9	-0.005702
19.9167	-0.005292
19.9333	-0.004901
19.95	-0.004391
19.9667	-0.003911
19.9833	-0.00349
20	-0.00323
20.0167	-0.002999
20.0333	-0.002739
20.05	-0.002659
20.0667	-0.002229
20.0833	-0.002339
20.1	-0.002499
20.1167	-0.0022
20.1333	-0.00195
20.15	-0.002001
20.1667	-0.001851
20.1833	-0.001552
20.2	-0.001542
20.2167	-0.001633
20.2333	-0.001964
20.25	-0.002225
20.2667	-0.002156
20.2833	-0.002267
20.3	-0.002468
20.3167	-0.002059
20.3333	-0.002071
20.35	-0.001883
20.3667	-0.001594
20.3833	-0.001226
20.4	-0.000937
20.4167	-0.000949
20.4333	-0.001052
20.45	-0.001044
20.4667	-0.000746
20.4833	-0.000378
20.5	0.00011
20.5167	2.7e-05
20.5333	-0.000446
20.55	-0.000509
20.5667	-0.000532
20.5833	-0.000405
20.6	-0.000648
20.6167	-0.000441
20.6333	-0.000845
20.65	-0.001089
20.6667	-0.000942
20.6833	-0.000576
20.7	-0.00075
20.7167	-0.000734
20.7333	-0.000638
20.75	-0.000663
20.7667	-0.000737
20.7833	-0.001162
20.8	-0.000966
20.8167	-0.000781
20.8333	-0.000797
20.85	-0.000682
20.8667	-0.000567
20.8833	-0.000523
20.9	-0.000588
20.9167	-0.000884
20.9333	-0.00066
20.95	-0.000786
20.9667	-0.000932
20.9833	-0.000829
21	-0.000725
21.0167	-2e-06
21.0333	-0.001039
21.05	-0.005396
21.0667	-0.014253
21.0833	-0.03422
21.1	-0.067197
21.1167	-0.109105
21.1333	-0.151722
21.15	-0.18802
21.1667	-0.219788
21.1833	-0.233646
21.2	-0.237664
21.2167	-0.240222
21.2333	-0.236431
21.25	-0.23084
21.2667	-0.220488
21.2833	-0.212077
21.3	-0.201906
21.3167	-0.197875
21.3333	-0.186034
21.35	-0.179514
21.3667	-0.172383
21.3833	-0.162043
21.4	-0.155642
21.4167	-0.145242
21.4333	-0.136552
21.45	-0.129092
21.4667	-0.123492
21.4833	-0.118753
21.5	-0.109063
21.5167	-0.104743
21.5333	-0.095914
21.55	-0.090195
21.5667	-0.082756
21.5833	-0.081857
21.6	-0.079007
21.6167	-0.073089
21.6333	-0.06843
21.65	-0.064632
21.6667	-0.061663
21.6833	-0.057904
21.7	-0.054506
21.7167	-0.051568
21.7333	-0.04841
21.75	-0.046012
21.7667	-0.043764
21.7833	-0.042286
21.8	-0.040378
21.8167	-0.03785
21.8333	-0.035963
21.85	-0.034086
21.8667	-0.032488
21.8833	-0.031101
21.9	-0.028954
21.9167	-0.027646
21.9333	-0.02668
21.95	-0.025533
21.9667	-0.023876
21.9833	-0.022809
22	-0.021842
22.0167	-0.020376
22.0333	-0.019549
22.05	-0.018823
22.0667	-0.017887
22.0833	-0.01697
22.1	-0.015974
22.1167	-0.015018
22.1333	-0.013722
22.15	-0.012596
22.1667	-0.01166
22.1833	-0.011374
22.2	-0.011188
22.2167	-0.010032
22.2333	-0.009367
22.25	-0.009301
22.2667	-0.009296
22.2833	-0.00922
22.3	-0.008885
22.3167	-0.00852
22.3333	-0.008175
22.35	-0.007949
22.3667	-0.007644
22.3833	-0.007339
22.4	-0.007624
22.4167	-0.007459
22.4333	-0.007054
22.45	-0.006939
22.4667	-0.006635
22.4833	-0.00639
22.5	-0.006075
22.5167	-0.005671
22.5333	-0.005286
22.55	-0.004722
22.5667	-0.004527
22.5833	-0.004673
22.6	-0.004638
22.6167	-0.004434
22.6333	-0.004209
22.65	-0.004035
22.6667	-0.004001
22.6833	-0.003967
22.7	-0.003843
22.7167	-0.003818
22.7333	-0.003704
22.75	-0.00373
22.7667	-0.003586
22.7833	-0.003522
22.8	-0.003468
22.8167	-0.003645
22.8333	-0.003391
22.85	-0.003007
22.8667	-0.002833
22.8833	-0.002659
22.9	-0.002445
22.9167	-0.002312
22.9333	-0.002268
22.95	-0.002374
22.9667	-0.002481
22.9833	-0.002387
23	-0.002263
23.0167	-0.00215
23.0333	-0.002076
23.05	-0.002103
23.0667	-0.002169
23.0833	-0.002115
23.1	-0.001942
23.1167	-0.001648
23.1333	-0.001255
23.15	-0.000931
23.1667	-0.000688
23.1833	-0.000514
23.2	-0.000461
23.2167	-0.000277
23.2333	0.000307
23.25	0.00108
23.2667	0.001784
23.2833	0.002448
23.3	0.002401
23.3167	0.001975
23.3333	0.001739
23.35	0.001473
23.3667	0.001567
23.3833	0.001902
23.4	0.002176
23.4167	0.00164
23.4333	0.000764
23.45	-0.000181
23.4667	-0.000767
23.4833	-0.000822
23.5	-0.001328
23.5167	-0.002163
23.5333	-0.001418
23.55	-0.003024
23.5667	-0.011279
23.5833	-0.027154
23.6	-0.057439
23.6167	-0.097374
23.6333	-0.137019
23.65	-0.172804
23.6667	-0.195799
23.6833	-0.209193
23.7	-0.215578
23.7167	-0.217603
23.7333	-0.212388
23.75	-0.204662
23.7667	-0.197347
23.7833	-0.190841
23.8	-0.184546
23.8167	-0.17873
23.8333	-0.169735
23.85	-0.161389
23.8667	-0.153354
23.8833	-0.149368
23.9	-0.140392
23.9167	-0.133227
23.9333	-0.129121
23.95	-0.119865
23.9667	-0.113259
23.9833	-0.106483
24	-0.103128
24.0167	-0.095882
24.0333	-0.089096
24.05	-0.08368
24.0667	-0.078614
24.0833	-0.075098
24.1	-0.071652
24.1167	-0.068516
24.1333	-0.06571
24.15	-0.062404
24.1667	-0.059708
24.1833	-0.056462
24.2	-0.053476
24.2167	-0.05016
24.2333	-0.047164
24.25	-0.043368
24.2667	-0.041372
24.2833	-0.039416
24.3	-0.03739
24.3167	-0.035564
24.3333	-0.033708
24.35	-0.031712
24.3667	-0.030176
24.3833	-0.02904
24.4	-0.027654
24.4167	-0.026638
24.4333	-0.025573
24.45	-0.024437
24.4667	-0.023151
24.4833	-0.021855
24.5	-0.020819
24.5167	-0.019873
24.5333	-0.019347
24.55	-0.018742
24.5667	-0.017856
24.5833	-0.01712
24.6	-0.016444
24.6167	-0.015899
24.6333	-0.015183
24.65	-0.014537
24.6667	-0.013752
24.6833	-0.012916
24.7	-0.012091
24.7167	-0.011165
24.7333	-0.01071
24.75	-0.010344
24.7667	-0.009889
24.7833	-0.009544
24.8	-0.009208
24.8167	-0.008673
24.8333	-0.008088
24.85	-0.007343
24.8667	-0.007008
24.8833	-0.006813
24.9	-0.006477
24.9167	-0.005932
24.9333	-0.005338
24.95	-0.005093
24.9667	-0.004878
24.9833	-0.004723
25	-0.004679
25.0167	-0.004734
25.0333	-0.00486
25.05	-0.004815
25.0667	-0.004541
25.0833	-0.004246
25.1	-0.004212
25.1167	-0.003968
25.1333	-0.003814
25.15	-0.00378
25.1667	-0.003606
25.1833	-0.003402
25.2	-0.003178
25.2167	-0.002934
25.2333	-0.002921
25.25	-0.002997
25.2667	-0.003054
25.2833	-0.00297
25.3	-0.002947
25.3167	-0.002823
25.3333	-0.00274
25.35	-0.002587
25.3667	-0.002284
25.3833	-0.002241
25.4	-0.002288
25.4167	-0.002186
25.4333	-0.002093
25.45	-0.002021
25.4667	-0.002018
25.4833	-0.001956
25.5	-0.001794
25.5167	-0.001851
25.5333	-0.00181
25.55	-0.001868
25.5667	-0.001596
25.5833	-0.001114
25.6	-0.000732
25.6167	-0.000441
25.6333	-0.0004
25.65	-0.000418
25.6667	-0.000447
25.6833	-0.000256
25.7	-6.5e-05
25.7167	7.6e-05
25.7333	0.000317
25.75	0.000528
25.7667	0.000698
25.7833	0.000849
25.8	0.001
25.8167	0.00095
25.8333	0.001111
25.85	0.000871
25.8667	0.000561
25.8833	0.000272
25.9	-0.000198
25.9167	-0.000328
25.9333	5.2e-05
25.95	2e-06
25.9667	-0.000518
25.9833	-0.000918
26	-0.001718
26.0167	-0.001529
26.0333	-0.001609
26.05	-0.00172
26.0667	-0.00684
26.0833	-0.016741
26.1	-0.041951
26.1167	-0.076962
26.1333	-0.109083
26.15	-0.142443
26.1667	-0.168974
26.1833	-0.181835
26.2	-0.188696
26.2167	-0.188517
26.2333	-0.185278
26.25	-0.184829
26.2667	-0.178921
26.2833	-0.173622
26.3	-0.164963
26.3167	-0.155914
26.3333	-0.150836
26.35	-0.143787
26.3667	-0.135299
26.3833	-0.1274
26.4	-0.120312
26.4167	-0.118873
26.4333	-0.110535
26.45	-0.105167
26.4667	-0.098109
26.4833	-0.094301
26.5	-0.085783
26.5167	-0.078145
26.5333	-0.074877
26.55	-0.072309
26.5667	-0.069061
26.5833	-0.066223
26.6	-0.063155
26.6167	-0.060137
26.6333	-0.05658
26.65	-0.053232
26.6667	-0.050385
26.6833	-0.048157
26.7	-0.046099
26.7167	-0.043692
26.7333	-0.041275
26.75	-0.038987
26.7667	-0.03685
26.7833	-0.034983
26.8	-0.033335
26.8167	-0.031768
26.8333	-0.030501
26.85	-0.029124
26.8667	-0.027817
26.8833	-0.02658
26.9	-0.025313
26.9167	-0.024035
26.9333	-0.022829
26.95	-0.021712
26.9667	-0.020805
26.9833	-0.019828
27	-0.019101
27.0167	-0.018324
27.0333	-0.017468
27.05	-0.016641
27.0667	-0.015894
27.0833	-0.015178
27.1	-0.014511
27.1167	-0.013704
27.1333	-0.013108
27.15	-0.012382
27.1667	-0.011665
27.1833	-0.011119
27.2	-0.010492
27.2167	-0.009846
27.2333	-0.009449
27.25	-0.008963
27.2667	-0.008477
27.2833	-0.007861
27.3	-0.007394
27.3167	-0.006898
27.3333	-0.006482
27.35	-0.006206
27.3667	-0.00604
27.3833	-0.006073
27.4	-0.005877
27.4167	-0.005631
27.4333	-0.005585
27.45	-0.005189
27.4667	-0.004933
27.4833	-0.004587
27.5	-0.004581
27.5167	-0.004505
27.5333	-0.004549
27.55	-0.004364
27.5667	-0.004338
27.5833	-0.004582
27.6	-0.004646
27.6167	-0.0046
27.6333	-0.004704
27.65	-0.004309
27.6667	-0.004253
27.6833	-0.003907
27.7	-0.003541
27.7167	-0.003015
27.7333	-0.00241
27.75	-0.002464
27.7667	-0.002508
27.7833	-0.002123
27.8	-0.002047
27.8167	-0.001681
27.8333	-0.001276
27.85	-0.00083
27.8667	-0.000735
27.8833	-0.001139
27.9	-0.001013
27.9167	-0.000678
27.9333	-0.000442
27.95	-4.7e-05
27.9667	0.000189
27.9833	0.000634
28	0.0006
28.0167	0.000296
28.0333	-0.000139
28.05	-0.000433
28.0667	-0.000418
28.0833	-0.000322
28.1	-0.000337
28.1167	-0.000311
28.1333	-9.6e-05
28.15	0.00017
28.1667	5e-06
28.1833	0.000191
28.2	0.000236
28.2167	0.000222
28.2333	7.7e-05
28.25	-0.000227
28.2667	-0.000532
28.2833	-0.000776
28.3	-0.000871
28.3167	-0.000675
28.3333	-0.00029
28.35	3.6e-05
28.3667	0.000161
28.3833	0.000227
28.4	0.000222
28.4167	0.000288
28.4333	0.000553
28.45	0.000389
28.4667	0.000604
28.4833	0.00165
28.5	0.002546
28.5167	0.001851
28.5333	0.003037
28.55	0.001532
28.5667	-0.005482
28.5833	-0.016107
28.6	-0.035921
28.6167	-0.066206
28.6333	-0.09337
28.65	-0.122214
28.6667	-0.143659
28.6833	-0.159213
28.7	-0.167368
28.7167	-0.170742
28.7333	-0.170706
28.75	-0.163751
28.7667	-0.161225
28.7833	-0.15383
28.8	-0.145244
28.8167	-0.140739
28.8333	-0.134503
28.85	-0.127467
28.8667	-0.119892
28.8833	-0.114776
28.9	-0.108951
28.9167	-0.099265
28.9333	-0.09636
28.95	-0.092814
28.9667	-0.087779
28.9833	-0.082313
29	-0.080038
29.0167	-0.075992
29.0333	-0.071377
29.05	-0.066661
29.0667	-0.063696
29.0833	-0.06029
29.1	-0.056905
29.1167	-0.053669
29.1333	-0.051124
29.15	-0.049129
29.1667	-0.046833
29.1833	-0.044738
29.2	-0.042732
29.2167	-0.040467
29.2333	-0.038602
29.25	-0.037286
29.2667	-0.035621
29.2833	-0.033896
29.3	-0.03215
29.3167	-0.030735
29.3333	-0.02903
29.35	-0.027524
29.3667	-0.026059
29.3833	-0.025244
29.4	-0.024289
29.4167	-0.022914
29.4333	-0.021598
29.45	-0.020453
29.4667	-0.019238
29.4833	-0.017823
29.5	-0.016958
29.5167	-0.016063
29.5333	-0.015258
29.55	-0.014733
29.5667	-0.014118
29.5833	-0.013383
29.6	-0.012578
29.6167	-0.011873
29.6333	-0.011128
29.65	-0.010403
29.6667	-0.009858
29.6833	-0.009313
29.7	-0.008878
29.7167	-0.008704
29.7333	-0.008549
29.75	-0.008324
29.7667	-0.007909
29.7833	-0.007505
29.8	-0.00718
29.8167	-0.006835
29.8333	-0.006511
29.85	-0.005926
29.8667	-0.005362
29.8833	-0.005027
29.9	-0.004963
29.9167	-0.004518
29.9333	-0.004174
29.95	-0.003989
29.9667	-0.003585
29.9833	-0.003331
30	-0.003306
30.0167	-0.003052
30.0333	-0.002448
30.05	-0.002204
30.0667	-0.002219
30.0833	-0.002325
30.1	-0.002181
30.1167	-0.002057
30.1333	-0.001833
30.15	-0.001749
30.1667	-0.001685
30.1833	-0.001841
30.2	-0.002037
30.2167	-0.002143
30.2333	-0.002129
30.25	-0.002266
30.2667	-0.002192
30.2833	-0.002108
30.3	-0.002064
30.3167	-0.002121
30.3333	-0.002137
30.35	-0.002064
30.3667	-0.00192
30.3833	-0.001787
30.4	-0.001623
30.4167	-0.00145
30.4333	-0.001637
30.45	-0.001843
30.4667	-0.00198
30.4833	-0.001997
30.5	-0.001994
30.5167	-0.00185
30.5333	-0.001617
30.55	-0.001334
30.5667	-0.001011
30.5833	-0.000868
30.6	-0.000765
30.6167	-0.000412
30.6333	-0.00029
30.65	-5.7e-05
30.6667	0.000146
30.6833	3.9e-05
30.7	-4.8e-05
30.7167	-6e-06
30.7333	4.7e-05
30.75	0.00031
30.7667	0.000673
30.7833	0.000655
30.8	0.000738
30.8167	0.000911
30.8333	0.000904
30.85	0.000776
30.8667	0.000809
30.8833	0.000672
30.9	0.000525
30.9167	0.000538
30.9333	0.00051
30.95	0.000723
30.9667	0.000696
30.9833	0.000339
31	0.000462
31.0167	-0.000565
31.0333	0.000728
31.05	-0.001239
31.0667	-0.007276
31.0833	-0.017713
31.1	-0.03543
31.1167	-0.060027
31.1333	-0.087334
31.15	-0.114761
31.1667	-0.132308
31.1833	-0.144705
31.2	-0.150641
31.2167	-0.149108
31.2333	-0.146945
31.25	-0.141652
31.2667	-0.138209
31.2833	-0.131465
31.3	-0.125402
31.3167	-0.120989
31.3333	-0.117026
31.35	-0.110342
31.3667	-0.107979
31.3833	-0.099646
31.4	-0.097203
31.4167	-0.093309
31.4333	-0.086556
31.45	-0.082032
31.4667	-0.077449
31.4833	-0.074146
31.5	-0.070232
31.5167	-0.066349
31.5333	-0.062865
31.55	-0.059492
31.5667	-0.056748
31.5833	-0.053625
31.6	-0.051112
31.6167	-0.048648
31.6333	-0.046515
31.65	-0.044351
31.6667	-0.042177
31.6833	-0.040094
31.7	-0.03799
31.7167	-0.036167
31.7333	-0.034163
31.75	-0.03223
31.7667	-0.030656
31.7833	-0.029232
31.8	-0.027829
31.8167	-0.026445
31.8333	-0.024942
31.85	-0.023618
31.8667	-0.022254
31.8833	-0.020841
31.9	-0.019697
31.9167	-0.018593
31.9333	-0.01765
31.95	-0.016696
31.9667	-0.015812
31.9833	-0.015518
32	-0.015075
32.0167	-0.014471
32.0333	-0.014007
32.05	-0.013233
32.0667	-0.01261
32.0833	-0.012136
32.1	-0.011452
32.1167	-0.011108
32.1333	-0.010815
32.15	-0.010641
32.1667	-0.010437
32.1833	-0.010103
32.2	-0.009779
32.2167	-0.009526
32.2333	-0.009282
32.25	-0.009068
32.2667	-0.008914
32.2833	-0.00866
32.3	-0.008267
32.3167	-0.007893
32.3333	-0.007569
32.35	-0.007285
32.3667	-0.006761
32.3833	-0.006537
32.4	-0.006283
32.4167	-0.00596
32.4333	-0.005576
32.45	-0.004992
32.4667	-0.004548
32.4833	-0.004334
32.5	-0.00402
32.5167	-0.003766
32.5333	-0.003592
32.55	-0.003359
32.5667	-0.002925
32.5833	-0.002601
32.6	-0.002177
32.6167	-0.001843
32.6333	-0.001889
32.65	-0.001785
32.6667	-0.001711
32.6833	-0.001677
32.7	-0.001664
32.7167	-0.00168
32.7333	-0.001506
32.75	-0.001562
32.7667	-0.001728
32.7833	-0.001554
32.8	-0.00155
32.8167	-0.001736
32.8333	-0.001802
32.85	-0.001639
32.8667	-0.001485
32.8833	-0.001321
32.9	-0.001327
32.9167	-0.001513
32.9333	-0.001639
32.95	-0.001605
32.9667	-0.001481
32.9833	-0.001348
33	-0.001284
33.0167	-0.00101
33.0333	-0.000756
33.05	-0.000592
33.0667	-0.000508
33.0833	-0.000544
33.1	-0.000671
33.1167	-0.000607
33.1333	-0.000293
33.15	2.1e-05
33.1667	5.5e-05
33.1833	-0.000221
33.2	-0.000208
33.2167	-0.000194
33.2333	-0.00012
33.25	-4.6e-05
33.2667	0.000188
33.2833	0.000301
33.3	0.000365
33.3167	0.000259
33.3333	0.000213
33.35	-6.4e-05
33.3667	-0.00014
33.3833	-0.000196
[truncated: 909 more rows]

## Sheet: EDFig_6c_SL395_NbSL3.1_K48K63Ub
DP_X	DP_Y	Baseline_X	Baseline_Y	Fit_X	Fit_Y	NDH_X	NDH_Y
0.083333	0.00072			0.019695	-35.1625	0.143669	-35.06
0.1	-0.000448			0.143669	-35.1578	0.269155	-35.8741
0.116667	-0.000476			0.269155	-35.1439	0.396154	-34.3811
0.133333	-0.000593			0.396154	-35.1163	0.524665	-35.339
0.15	-0.000821			0.524665	-35.0555	0.654688	-34.6287
0.166667	-0.000969			0.654688	-34.8145	0.786223	-25.0462
0.183333	-0.001197			0.786223	-25.0392	0.919271	-1.92887
0.2	-0.001284			0.919271	-1.95647	1.05383	-1.04126
0.216667	-0.001231			1.05383	-1.13931	1.1899	-0.870382
0.233333	-0.001478			1.1899	-1.0583	1.32749	-1.11742
0.25	-0.001225			1.32749	-1.03297	1.46659	-1.12686
0.266667	-0.000782			1.46659	-1.02109	1.60719	-0.947973
0.283333	-0.000479			1.60719	-1.014	1.74932	-0.999078
0.3	-0.000403			1.74932	-1.009	1.89295	-1.13756
0.316667	-0.000236			1.89295	-1.00501	2.0381	-1.06647
0.333333	-9.9e-05			2.0381	-1.00155
0.35	0.000147
0.366667	0.000544
0.383333	0.001011
0.4	0.001336
0.416667	0.001471
0.433333	0.001546
0.45	0.001751
0.466667	0.001896
0.483333	0.001922
0.5	0.002017
0.516667	0.002014
0.533333	0.00178
0.55	0.001536
0.566667	0.001252
0.583333	0.000998
0.6	0.000482
0.616667	-2.3e-05
0.633333	-0.000168
0.65	-0.000553
0.666667	-0.000859
0.683333	-0.001024
0.7	-0.001275
0.716667	-0.001606
0.733333	-0.001767
0.75	-0.001978
0.766667	-0.001678
0.783333	-0.001579
0.8	-0.001458
0.816667	-0.001286
0.833333	-0.001164
0.85	-0.001203
0.866667	-0.001111
0.883333	-0.000869
0.9	-3e-06
0.916667	0.000933
0.933333	0.00173
0.95	0.002746
0.966667	0.003253
0.983333	0.003169
1	0.002512
1.01667	0.006456
1.03333	0.001529
1.05	-0.026337
1.06667	-0.049304
1.08333	-0.07028
1.1	-0.088491
1.11667	-0.096221
1.13333	-0.098951
1.15	-0.092432
1.16667	-0.084652
1.18333	-0.072262
1.2	-0.060518
1.21667	-0.049943
1.23333	-0.040619
1.25	-0.033794
1.26667	-0.029979
1.28333	-0.026445
1.3	-0.024127
1.31667	-0.021809
1.33333	-0.019471
1.35	-0.017412
1.36667	-0.015924
1.38333	-0.014356
1.4	-0.013066
1.41667	-0.011725
1.43333	-0.010625
1.45	-0.009575
1.46667	-0.008574
1.48333	-0.007724
1.5	-0.006903
1.51667	-0.006271
1.53333	-0.00554
1.55	-0.004909
1.56667	-0.004428
1.58333	-0.004206
1.6	-0.004035
1.61667	-0.003995
1.63333	-0.003934
1.65	-0.003683
1.66667	-0.003422
1.68333	-0.003051
1.7	-0.002612
1.71667	-0.002013
1.73333	-0.001484
1.75	-0.001215
1.76667	-0.001105
1.78333	-0.001086
1.8	-0.001
1.81667	-0.000814
1.83333	-0.000448
1.85	-0.000562
1.86667	-0.000616
1.88333	-0.00049
1.9	-0.000358
1.91667	-0.000306
1.93333	-0.000275
1.95	-9.3e-05
1.96667	6.9e-05
1.98333	8e-05
2	0.000107
2.01667	-5.7e-05
2.03333	-0.000211
2.05	-0.000396
2.06667	-0.0004
2.08333	-0.000354
2.1	-0.000364
2.11667	-0.000225
2.13333	-4.6e-05
2.15	8.3e-05
2.16667	0.000182
2.18333	0.000201
2.2	0.000204
2.21667	3.6e-05
2.23333	2.7e-05
2.25	-0.000191
2.26667	-0.000429
2.28333	-0.000678
2.3	-0.000903
2.31667	-0.001049
2.33333	-0.001225
2.35	-0.001171
2.36667	-0.001237
2.38333	-0.001273
2.4	-0.001295
2.41667	-0.001318
2.43333	-0.0013
2.45	-0.001283
2.46667	-0.001175
2.48333	-0.001178
2.5	-0.000842
2.51667	-0.000576
2.53333	-0.000431
2.55	-2.5e-05
2.56667	0.000451
2.58333	0.001036
2.6	0.001497
2.61667	0.001857
2.63333	0.002168
2.65	0.002479
2.66667	0.002799
2.68333	0.00276
2.7	0.002749
2.71667	0.002879
2.73333	0.002609
2.75	0.002538
2.76667	0.002198
2.78333	0.001888
2.8	0.001484
2.81667	0.0012
2.83333	0.000886
2.85	0.000573
2.86667	0.000289
2.88333	-0.000155
2.9	-0.000769
2.91667	-0.001314
2.93333	-0.001738
2.95	-0.002053
2.96667	-0.002148
2.98333	-0.002282
3	-0.002463
3.01667	-0.002495
3.03333	-0.002467
3.05	-0.002359
3.06667	-0.002211
3.08333	-0.002163
3.1	-0.002122
3.11667	-0.001972
3.13333	-0.001762
3.15	-0.001502
3.16667	-0.001252
3.18333	-0.001032
3.2	-0.000744
3.21667	-0.000357
3.23333	0
3.25	0.000447
3.26667	0.000714
3.28333	0.001091
3.3	0.001311
3.31667	0.001463
3.33333	0.001484
3.35	0.001645
3.36667	0.001797
3.38333	0.002178
3.4	0.002377
3.41667	0.002388
3.43333	0.002429
3.45	0.002229
3.46667	0.00183
3.48333	0.001801
3.5	0.001519
3.51667	0.002409
3.53333	-0.002941
3.55	-0.054921
3.56667	-0.155201
3.58333	-0.29499
3.6	-0.473024
3.61667	-0.672247
3.63333	-0.8455
3.65	-0.975142
3.66667	-1.05028
3.68333	-1.05941
3.7	-1.01286
3.71667	-0.920554
3.73333	-0.805551
3.75	-0.689819
3.76667	-0.579886
3.78333	-0.483224
3.8	-0.407539
3.81667	-0.344183
3.83333	-0.292088
3.85	-0.249082
3.86667	-0.218427
3.88333	-0.192791
3.9	-0.169995
3.91667	-0.150208
3.93333	-0.132332
3.95	-0.118285
3.96667	-0.105079
3.98333	-0.090252
4	-0.083277
4.01667	-0.071822
4.03333	-0.064256
4.05	-0.056741
4.06667	-0.046676
4.08333	-0.041661
4.1	-0.035128
4.11667	-0.029886
4.13333	-0.025624
4.15	-0.022862
4.16667	-0.02102
4.18333	-0.018958
4.2	-0.016741
4.21667	-0.014774
4.23333	-0.012248
4.25	-0.009991
4.26667	-0.008285
4.28333	-0.006768
4.3	-0.005758
4.31667	-0.004969
4.33333	-0.00431
4.35	-0.003531
4.36667	-0.002662
4.38333	-0.001823
4.4	-0.001082
4.41667	-0.000543
4.43333	6e-06
4.45	4.6e-05
4.46667	0.000135
4.48333	0.000274
4.5	0.000474
4.51667	0.000601
4.53333	0.000549
4.55	0.000436
4.56667	0.000193
4.58333	-9e-06
4.6	-1.3e-05
4.61667	-9.9e-05
4.63333	-0.000356
4.65	-0.000612
4.66667	-0.000749
4.68333	-0.000795
4.7	-0.000924
4.71667	-0.001177
4.73333	-0.001399
4.75	-0.001422
4.76667	-0.001234
4.78333	-0.001027
4.8	-0.000902
4.81667	-0.000741
4.83333	-0.00074
4.85	-0.000889
4.86667	-0.000838
4.88333	-0.000757
4.9	-0.000777
4.91667	-0.00066
4.93333	-0.000613
4.95	-0.000456
4.96667	-0.000139
4.98333	2.8e-05
5	8.7e-05
5.01667	3.4e-05
5.03333	0.000161
5.05	0.000168
5.06667	0.000395
5.08333	0.000701
5.1	0.000714
5.11667	0.000706
5.13333	0.000687
5.15	0.000508
5.16667	0.00031
5.18333	0.000291
5.2	0.000241
5.21667	0.00012
5.23333	9.9e-05
5.25	5.8e-05
5.26667	8.7e-05
5.28333	6.6e-05
5.3	6.5e-05
5.31667	-5e-06
5.33333	-1.6e-05
5.35	0.000123
5.36667	0.000262
5.38333	0.000462
5.4	0.000402
5.41667	0.000214
5.43333	0.000225
5.45	0.000227
5.46667	1.8e-05
5.48333	-8e-05
5.5	4e-06
5.51667	0.000269
5.53333	0.000294
5.55	0.000169
5.56667	0.000124
5.58333	-1e-06
5.6	-9.2e-05
5.61667	-0.000233
5.63333	-0.000383
5.65	-0.000303
5.66667	-0.000183
5.68333	-0.000373
5.7	-0.000519
5.71667	-0.000563
5.73333	-0.000377
5.75	-0.000331
5.76667	-0.000295
5.78333	-9.9e-05
5.8	0.000182
5.81667	0.000137
5.83333	0.000251
5.85	0.000515
5.86667	0.000579
5.88333	0.000723
5.9	0.001025
5.91667	0.001119
5.93333	0.001464
5.95	0.001518
5.96667	0.001233
5.98333	0.000187
6	0.001949
6.01667	0.001344
6.03333	-0.003051
6.05	-0.045996
6.06667	-0.128181
6.08333	-0.250226
6.1	-0.412004
6.11667	-0.596099
6.13333	-0.766124
6.15	-0.902299
6.16667	-0.992874
6.18333	-1.02805
6.2	-1.00634
6.21667	-0.940674
6.23333	-0.84692
6.25	-0.739766
6.26667	-0.635223
6.28333	-0.537619
6.3	-0.457259
6.31667	-0.387757
6.33333	-0.330545
6.35	-0.282433
6.36667	-0.250341
6.38333	-0.22245
6.4	-0.193893
6.41667	-0.171143
6.43333	-0.150554
6.45	-0.132715
6.46667	-0.116636
6.48333	-0.102887
6.5	-0.089823
6.51667	-0.080228
6.53333	-0.070292
6.55	-0.062446
6.56667	-0.052991
6.58333	-0.045895
6.6	-0.041566
6.61667	-0.036335
6.63333	-0.031564
6.65	-0.027843
6.66667	-0.025022
6.68333	-0.022681
6.7	-0.020276
6.71667	-0.018461
6.73333	-0.017365
6.75	-0.016149
6.76667	-0.013663
6.78333	-0.012447
6.8	-0.011749
6.81667	-0.01125
6.83333	-0.01092
6.85	-0.01031
6.86667	-0.009851
6.88333	-0.009351
6.9	-0.00888
6.91667	-0.008457
6.93333	-0.007925
6.95	-0.007452
6.96667	-0.00714
6.98333	-0.006967
7	-0.006653
7.01667	-0.006108
7.03333	-0.005464
7.05	-0.004629
7.06667	-0.003894
7.08333	-0.00331
7.1	-0.002544
7.11667	-0.001908
7.13333	-0.001333
7.15	-0.000737
7.16667	0.000119
7.18333	0.000545
7.2	0.000911
7.21667	0.001008
7.23333	0.001124
7.25	0.00113
7.26667	0.000977
7.28333	0.000753
7.3	0.000589
7.31667	0.000584
7.33333	0.000489
7.35	0.000155
7.36667	-0.00045
7.38333	-0.000855
7.4	-0.000962
7.41667	-0.00093
7.43333	-0.001098
7.45	-0.001396
7.46667	-0.001384
7.48333	-0.001272
7.5	-0.001283
7.51667	-0.001405
7.53333	-0.001507
7.55	-0.001339
7.56667	-0.000992
7.58333	-0.000594
7.6	-0.000357
7.61667	9e-06
7.63333	0.000155
7.65	0.000121
7.66667	1.7e-05
7.68333	5.3e-05
7.7	8e-05
7.71667	0.000179
7.73333	0.000257
7.75	0.000286
7.76667	0.000254
7.78333	0.000402
7.8	0.000345
7.81667	0.00019
7.83333	0.000125
7.85	0.00016
7.86667	0.000245
7.88333	0.000379
7.9	0.00026
7.91667	0.000115
7.93333	0.00021
7.95	0.000294
7.96667	0.000409
7.98333	0.000663
8	0.000985
8.01667	0.001192
8.03333	0.001349
8.05	0.001536
8.06667	0.001562
8.08333	0.001469
8.1	0.001424
8.11667	0.001293
8.13333	0.001192
8.15	0.001211
8.16667	0.00113
8.18333	0.000809
8.2	0.000583
8.21667	0.000331
8.23333	0.000209
8.25	0.000197
8.26667	0.000155
8.28333	-4.7e-05
8.3	-0.000287
8.31667	-0.000505
8.33333	-0.000614
8.35	-0.000712
8.36667	-0.001081
8.38333	-0.0013
8.4	-0.001299
8.41667	-0.001349
8.43333	-0.000949
8.45	-0.000509
8.46667	-0.000399
8.48333	-0.000579
8.5	0.000649
8.51667	0.000335
8.53333	-0.005169
8.55	-0.041643
8.56667	-0.114297
8.58333	-0.220941
8.6	-0.364929
8.61667	-0.523429
8.63333	-0.681018
8.65	-0.814818
8.66667	-0.908158
8.68333	-0.949578
8.7	-0.944862
8.71667	-0.899829
8.73333	-0.828496
8.75	-0.743474
8.76667	-0.651681
8.78333	-0.564328
8.8	-0.487331
8.81667	-0.422978
8.83333	-0.362924
8.85	-0.311971
8.86667	-0.272097
8.88333	-0.236264
8.9	-0.205447
8.91667	-0.178885
8.93333	-0.158832
8.95	-0.13513
8.96667	-0.116678
8.98333	-0.101005
9	-0.08732
9.01667	-0.077081
9.03333	-0.065431
9.05	-0.059822
9.06667	-0.053142
9.08333	-0.043353
9.1	-0.038862
9.11667	-0.033857
9.13333	-0.029412
9.15	-0.026117
9.16667	-0.022892
9.18333	-0.019567
9.2	-0.016971
9.21667	-0.013723
9.23333	-0.010924
9.25	-0.009755
9.26667	-0.008737
9.28333	-0.007608
9.3	-0.00634
9.31667	-0.005599
9.33333	-0.004789
9.35	-0.003898
9.36667	-0.003048
9.38333	-0.002188
9.4	-0.001478
9.41667	-0.001197
9.43333	-0.000857
9.45	-0.000286
9.46667	0.000314
9.48333	0.000855
9.5	0.001214
9.51667	0.001373
9.53333	0.001402
9.55	0.001401
9.56667	0.00141
9.58333	0.000959
9.6	0.000275
9.61667	-0.000629
9.63333	-0.000784
9.65	-0.000699
9.66667	-0.000693
9.68333	-0.001298
9.7	-0.003235
9.71667	-0.005684
9.73333	-0.007703
9.75	-0.009212
9.76667	-0.006831
9.78333	0.00335
9.8	0.008192
9.81667	0.007555
9.83333	0.006598
9.85	0.005731
9.86667	0.004523
9.88333	0.004236
9.9	-0.009697
9.91667	-0.023127
9.93333	-0.017367
9.95	-0.005067
9.96667	0.006023
9.98333	0.007633
10	0.007652
10.0167	0.00594
10.0333	0.003648
10.05	0.000926
10.0667	-0.000286
10.0833	-0.001187
10.1	-0.001075
10.1167	-0.000898
10.1333	-0.002312
10.15	-0.003115
10.1667	-0.002648
10.1833	-0.001322
10.2	-0.001245
10.2167	-2e-05
10.2333	0.001276
10.25	0.002181
10.2667	0.003687
10.2833	0.004033
10.3	0.003623
10.3167	0.003369
10.3333	0.003115
10.35	0.00242
10.3667	0.001886
10.3833	0.001662
10.4	0.001765
10.4167	0.002105
10.4333	0.002536
10.45	0.002846
10.4667	0.003026
10.4833	0.002907
10.5	0.002403
10.5167	0.002046
10.5333	0.002038
10.55	0.001981
10.5667	0.001203
10.5833	0.000366
10.6	0.00013
10.6167	0.000486
10.6333	0.000892
10.65	0.000548
10.6667	0.000114
10.6833	-7e-05
10.7	-0.000388
10.7167	-0.000529
10.7333	-0.000931
10.75	-0.001513
10.7667	-0.002404
10.7833	-0.002726
10.8	-0.002307
10.8167	-0.002497
10.8333	-0.002536
10.85	-0.002516
10.8667	-0.002126
10.8833	-0.001575
10.9	-0.001066
10.9167	-0.001049
10.9333	-0.000781
10.95	-0.000473
10.9667	0.000394
10.9833	-0.000248
11	-0.000812
11.0167	-0.001318
11.0333	-0.001783
11.05	-0.029499
11.0667	-0.086445
11.0833	-0.16818
11.1	-0.280727
11.1167	-0.412776
11.1333	-0.543855
11.15	-0.663314
11.1667	-0.760382
11.1833	-0.819881
11.2	-0.844561
11.2167	-0.832143
11.2333	-0.796375
11.25	-0.747417
11.2667	-0.685608
11.2833	-0.61847
11.3	-0.556723
11.3167	-0.501508
11.3333	-0.442332
11.35	-0.392747
11.3667	-0.350622
11.3833	-0.309696
11.4	-0.276282
11.4167	-0.24699
11.4333	-0.218077
11.45	-0.191154
11.4667	-0.167752
11.4833	-0.153089
11.5	-0.136757
11.5167	-0.117147
11.5333	-0.100387
11.55	-0.089617
11.5667	-0.079757
11.5833	-0.072757
11.6	-0.063018
11.6167	-0.05748
11.6333	-0.052233
11.65	-0.046245
11.6667	-0.039957
11.6833	-0.03321
11.7	-0.029263
11.7167	-0.026038
11.7333	-0.022992
11.75	-0.020747
11.7667	-0.018632
11.7833	-0.017016
11.8	-0.015582
11.8167	-0.014039
11.8333	-0.012295
11.85	-0.010692
11.8667	-0.009529
11.8833	-0.008486
11.9	-0.007013
11.9167	-0.005832
11.9333	-0.005561
11.95	-0.00564
11.9667	-0.005378
11.9833	-0.004597
12	-0.004077
12.0167	-0.003567
12.0333	-0.003088
12.05	-0.002698
12.0667	-0.002059
12.0833	-0.0015
12.1	-0.001371
12.1167	-0.001283
12.1333	-0.001316
12.15	-0.000908
12.1667	-0.00065
12.1833	-0.000903
12.2	-0.001036
12.2167	-0.00088
12.2333	-0.000673
12.25	-0.000197
12.2667	0.000469
12.2833	0.000935
12.3	0.0013
12.3167	0.001185
12.3333	0.00058
12.35	9.4e-05
12.3667	-6.1e-05
12.3833	-0.000417
12.4	-0.000943
12.4167	-0.00122
12.4333	-0.000937
12.45	-0.000654
12.4667	-0.000181
12.4833	0.000412
12.5	0.000354
12.5167	-0.000694
12.5333	-0.000952
12.55	-0.00043
12.5667	0.000151
12.5833	0.000473
12.6	0.000695
12.6167	0.000317
12.6333	4e-05
12.65	0.000132
12.6667	0.000384
12.6833	0.000716
12.7	0.000909
12.7167	0.000642
12.7333	0.000356
12.75	0.00013
12.7667	2.3e-05
12.7833	6.7e-05
12.8	6.1e-05
12.8167	-8.4e-05
12.8333	-0.000349
12.85	-0.000574
12.8667	-0.000659
12.8833	-0.000784
12.9	-0.000858
12.9167	-0.000652
12.9333	-0.000575
12.95	-0.000409
12.9667	-0.000312
12.9833	-0.000186
13	-3.8e-05
13.0167	0.000182
13.0333	0.000361
13.05	0.000621
13.0667	0.00084
13.0833	0.00089
13.1	0.000781
13.1167	0.000725
13.1333	0.000569
13.15	0.000493
13.1667	0.000617
13.1833	0.000801
13.2	0.000817
13.2167	0.000685
13.2333	0.000473
13.25	0.000352
13.2667	0.00044
13.2833	0.000479
13.3	0.000348
13.3167	0.000129
13.3333	9e-06
13.35	-8e-05
13.3667	-0.000509
13.3833	-0.000808
13.4	-0.000797
13.4167	-0.000737
13.4333	-0.000986
13.45	-0.001205
13.4667	-0.001014
13.4833	-0.001504
13.5	-0.000123
13.5167	7.6e-05
13.5333	-0.000954
13.55	-0.024275
13.5667	-0.068975
13.5833	-0.132296
13.6	-0.217237
13.6167	-0.319719
13.6333	-0.413611
13.65	-0.498283
13.6667	-0.568415
13.6833	-0.617007
13.7	-0.64429
13.7167	-0.650764
13.7333	-0.641859
13.75	-0.622123
13.7667	-0.594617
13.7833	-0.562831
13.8	-0.526566
13.8167	-0.489703
13.8333	-0.45508
13.85	-0.418647
13.8667	-0.387473
13.8833	-0.35768
13.9	-0.328848
13.9167	-0.302098
13.9333	-0.282507
13.95	-0.270197
13.9667	-0.253087
13.9833	-0.233526
14	-0.206887
14.0167	-0.17845
14.0333	-0.162463
14.05	-0.146326
14.0667	-0.13045
14.0833	-0.120833
14.1	-0.109267
14.1167	-0.098844
14.1333	-0.087901
14.15	-0.079407
14.1667	-0.073584
14.1833	-0.068791
14.2	-0.064629
14.2167	-0.06035
14.2333	-0.055942
14.25	-0.051723
14.2667	-0.047114
14.2833	-0.041125
14.3	-0.036157
14.3167	-0.033043
14.3333	-0.030599
14.35	-0.028215
14.3667	-0.02614
14.3833	-0.023936
14.4	-0.021713
14.4167	-0.019734
14.4333	-0.017375
14.45	-0.014856
14.4667	-0.012836
14.4833	-0.010907
14.5	-0.00932
14.5167	-0.007976
14.5333	-0.006352
14.55	-0.004569
14.5667	-0.003065
14.5833	-0.002381
14.6	-0.002239
14.6167	-0.002051
14.6333	-0.001414
14.65	-0.000956
14.6667	-0.000618
14.6833	-0.00029
14.7	0.000156
14.7167	0.000457
14.7333	0.000438
14.75	0.00028
14.7667	0.000131
14.7833	0.000103
14.8	-1.8e-05
14.8167	-0.000283
14.8333	-0.000499
14.85	-0.000805
14.8667	-0.0009
14.8833	-0.001046
14.9	-0.000883
14.9167	-0.000756
14.9333	-0.000778
14.95	-0.000611
14.9667	-0.000664
14.9833	-0.000616
15	-0.00065
15.0167	-0.000798
15.0333	-0.001056
15.05	-0.001193
15.0667	-0.001021
15.0833	-0.000709
15.1	-0.000457
15.1167	-0.000246
15.1333	-8.4e-05
15.15	-2.3e-05
15.1667	0.000168
15.1833	0.000359
15.2	0.000362
15.2167	0.000408
15.2333	0.000783
15.25	0.000919
15.2667	0.000765
15.2833	0.000651
15.3	0.000759
15.3167	0.001143
15.3333	0.001338
15.35	0.001373
15.3667	0.001778
15.3833	0.001643
15.4	0.00124
15.4167	0.000916
15.4333	0.000671
15.45	0.000477
15.4667	0.000402
15.4833	0.000538
15.5	0.000546
15.5167	0.000361
15.5333	0.000127
15.55	-1.8e-05
15.5667	-1.3e-05
15.5833	9.2e-05
15.6	0.000139
15.6167	0.000112
15.6333	-5.6e-05
15.65	-0.000533
15.6667	-0.000721
15.6833	-0.000738
15.7	-0.000485
15.7167	-0.000157
15.7333	-7e-05
15.75	-8.3e-05
15.7667	-0.000175
15.7833	-0.000268
15.8	-0.00044
15.8167	-0.000549
15.8333	-0.000518
15.85	-0.000327
15.8667	-0.000116
15.8833	-0.000215
15.9	-0.000304
15.9167	4e-05
15.9333	0.000624
15.95	0.000277
15.9667	0.000181
15.9833	0.000995
16	0.001599
16.0167	0.001456
16.0333	0.000742
16.05	-0.011181
16.0667	-0.037335
16.0833	-0.073068
16.1	-0.117881
16.1167	-0.169353
16.1333	-0.216484
16.15	-0.261015
16.1667	-0.298956
16.1833	-0.326118
16.2	-0.341599
16.2167	-0.349198
16.2333	-0.353857
16.25	-0.351557
16.2667	-0.346526
16.2833	-0.338996
16.3	-0.325295
16.3167	-0.312823
16.3333	-0.297851
16.35	-0.285149
16.3667	-0.270727
16.3833	-0.255205
16.4	-0.239923
16.4167	-0.22802
16.4333	-0.213537
16.45	-0.203224
16.4667	-0.191841
16.4833	-0.181678
16.5	-0.173055
16.5167	-0.161321
16.5333	-0.150728
16.55	-0.141124
16.5667	-0.13197
16.5833	-0.119467
16.6	-0.115823
16.6167	-0.10945
16.6333	-0.099076
16.65	-0.093102
16.6667	-0.084218
16.6833	-0.077845
16.7	-0.071951
16.7167	-0.068357
16.7333	-0.064644
16.75	-0.061361
16.7667	-0.058017
16.7833	-0.054664
16.8	-0.05206
16.8167	-0.049857
16.8333	-0.047285
16.85	-0.044982
16.8667	-0.042879
16.8833	-0.040796
16.9	-0.038804
16.9167	-0.036892
16.9333	-0.03504
16.95	-0.033309
16.9667	-0.031377
16.9833	-0.029805
17	-0.028444
17.0167	-0.027093
17.0333	-0.025423
17.05	-0.023863
17.0667	-0.022243
17.0833	-0.021103
17.1	-0.020353
17.1167	-0.019405
17.1333	-0.018416
17.15	-0.017208
17.1667	-0.01621
17.1833	-0.015232
17.2	-0.014344
17.2167	-0.013398
17.2333	-0.012562
17.25	-0.011926
17.2667	-0.01123
17.2833	-0.010434
17.3	-0.009859
17.3167	-0.009255
17.3333	-0.008922
17.35	-0.008769
17.3667	-0.008566
17.3833	-0.008423
17.4	-0.00788
17.4167	-0.00713
17.4333	-0.00659
17.45	-0.00612
17.4667	-0.00584
17.4833	-0.005561
17.5	-0.005401
17.5167	-0.005235
17.5333	-0.005178
17.55	-0.005152
17.5667	-0.004606
17.5833	-0.004429
17.6	-0.004114
17.6167	-0.003911
17.6333	-0.003729
17.65	-0.003347
17.6667	-0.002684
17.6833	-0.002292
17.7	-0.0018
17.7167	-0.001502
17.7333	-0.001415
17.75	-0.001377
17.7667	-0.001069
17.7833	-0.000711
17.8	-0.000324
17.8167	-0.000181
17.8333	-0.000178
17.85	-0.000185
17.8667	-7.2e-05
17.8833	1.1e-05
17.9	-0.000136
17.9167	-0.000159
17.9333	-0.000101
17.95	7.7e-05
17.9667	0.000275
17.9833	0.000343
18	0.00019
18.0167	0.000133
18.0333	0.000125
18.05	0.000197
18.0667	0.00018
18.0833	0.000162
18.1	4e-06
18.1167	-0.000109
18.1333	-3e-06
18.15	0.000214
18.1667	0.00025
18.1833	0.000277
18.2	0.000402
18.2167	0.000372
18.2333	0.000471
18.25	0.000471
18.2667	0.00046
18.2833	0.00032
18.3	8.8e-05
18.3167	-0.000131
18.3333	-0.00018
18.35	-0.000389
18.3667	-0.000529
18.3833	-0.000578
18.4	-0.000498
18.4167	-0.001008
18.4333	-0.001618
18.45	-0.001988
18.4667	-0.002028
18.4833	-0.002018
18.5	-0.001869
18.5167	-0.001219
18.5333	0.00225
18.55	-0.00902
18.5667	-0.02934
18.5833	-0.04794
18.6	-0.061362
18.6167	-0.070511
18.6333	-0.06723
18.65	-0.056999
18.6667	-0.042888
18.6833	-0.028397
18.7	-0.018276
18.7167	-0.014892
18.7333	-0.014738
18.75	-0.014734
18.7667	-0.01493
18.7833	-0.014566
18.8	-0.014252
18.8167	-0.013943
18.8333	-0.013544
18.85	-0.012884
18.8667	-0.012295
18.8833	-0.011836
18.9	-0.011617
18.9167	-0.011251
18.9333	-0.010605
18.95	-0.010099
18.9667	-0.009664
18.9833	-0.009158
19	-0.008492
19.0167	-0.007857
19.0333	-0.007253
19.05	-0.006718
19.0667	-0.006133
19.0833	-0.005519
19.1	-0.005034
19.1167	-0.004499
19.1333	-0.003964
19.15	-0.003489
19.1667	-0.003044
19.1833	-0.002569
19.2	-0.002074
19.2167	-0.001736
19.2333	-0.001269
19.25	-0.000952
19.2667	-0.000864
19.2833	-0.000687
19.3	-0.000429
19.3167	-9.8e-05
19.3333	6.4e-05
19.35	0.000205
19.3667	0.000336
19.3833	0.000438
19.4	0.00047
19.4167	0.000507
19.4333	0.000624
19.45	0.000591
19.4667	0.000369
19.4833	0.000256
19.5	0.000113
19.5167	-0.000233
19.5333	-0.000549
19.55	-0.000615
19.5667	-0.000662
19.5833	-0.000758
19.6	-0.000614
19.6167	-0.000473
19.6333	-0.000472
19.65	-0.000551
19.6667	-0.0006
19.6833	-0.000609
19.7	-0.000567
19.7167	-0.000467
19.7333	-0.000366
19.75	-0.000225
19.7667	-7.5e-05
19.7833	6e-06
19.8	0.000197
19.8167	0.000441
19.8333	0.000665
19.85	0.000838
19.8667	0.000972
19.8833	0.001006
19.9	0.00105
19.9167	0.0011
19.9333	0.000999
19.95	0.000809
19.9667	0.000838
19.9833	0.000958
20	0.001018
20.0167	0.000844
20.0333	0.000689
20.05	0.000665
20.0667	0.000551
20.0833	0.000356
20.1	3.2e-05
20.1167	5.2e-05
20.1333	-4.8e-05
20.15	-0.000278
20.1667	-0.000348
20.1833	-0.000408
20.2	-0.000508
20.2167	-0.000506
20.2333	-0.000475
20.25	-0.000513
20.2667	-0.000661
20.2833	-0.00083
20.3	-0.000888
20.3167	-0.000756
20.3333	-0.000694
20.35	-0.000502
20.3667	-0.000269
20.3833	-3.7e-05
20.4	0.000205
20.4167	0.000398
20.4333	0.000461
20.45	0.000423
20.4667	0.000436
20.4833	0.000389
20.5	0.000592
20.5167	0.000866
20.5333	0.00102
20.55	0.001064
20.5667	0.001177
20.5833	0.001191
20.6	0.001305
20.6167	0.001468
20.6333	0.001411
20.65	0.001184
20.6667	0.000987
20.6833	0.00074
20.7	0.000443
20.7167	0.00013
20.7333	-4.3e-05
20.75	-6.5e-05
20.7667	-6.8e-05
20.7833	-0.000121
20.8	-0.000163
20.8167	-0.000258
20.8333	-0.000443
20.85	-0.000648
20.8667	-0.000833
20.8833	-0.000958
20.9	-0.001072
20.9167	-0.001035
20.9333	-0.000857
20.95	-0.00064
20.9667	-0.000872
20.9833	-0.001355
21	-0.001377
21.0167	-0.001651
21.0333	-0.001915
21.05	-0.008708
21.0667	-0.029102
21.0833	-0.049786
21.1	-0.06565
21.1167	-0.073027
21.1333	-0.066675
21.15	-0.046293
21.1667	-0.028821
21.1833	-0.016229
21.2	-0.005427
21.2167	0.001589
21.2333	0.003214
21.25	0.00232
21.2667	0.000625
21.2833	0.00032
21.3	-0.000415
21.3167	-0.000658
21.3333	-0.000873
21.35	-0.001097
21.3667	-0.001082
21.3833	-0.001016
21.4	-0.001071
21.4167	-0.001416
21.4333	-0.001681
21.45	-0.001747
21.4667	-0.001763
21.4833	-0.001439
21.5	-0.001375
21.5167	-0.00148
21.5333	-0.001365
21.55	-0.001101
21.5667	-0.000816
21.5833	-0.000672
21.6	-0.000718
21.6167	-0.000647
21.6333	-0.000417
21.65	-0.000377
21.6667	-0.000417
21.6833	-0.000477
21.7	-0.000646
21.7167	-0.000543
21.7333	-0.000279
21.75	-0.000196
21.7667	-0.000153
21.7833	8.1e-05
21.8	0.000304
21.8167	0.000449
21.8333	0.000694
21.85	0.00078
21.8667	0.000685
21.8833	0.00079
21.9	0.000995
21.9167	0.00124
21.9333	0.001465
21.95	0.00167
21.9667	0.001775
21.9833	0.00179
22	0.001955
22.0167	0.002123
22.0333	0.002113
22.05	0.001802
22.0667	0.001592
22.0833	0.001502
22.1	0.001401
22.1167	0.001204
22.1333	0.000828
22.15	0.000502
22.1667	0.000295
22.1833	0.000229
22.2	2.3e-05
22.2167	-0.000273
22.2333	-0.000558
22.25	-0.000664
22.2667	-0.000739
22.2833	-0.000764
22.3	-0.0008
22.3167	-0.000798
22.3333	-0.000887
22.35	-0.000945
22.3667	-0.000893
22.3833	-0.000701
22.4	-0.000659
22.4167	-0.000602
22.4333	-0.000514
22.45	-0.000547
22.4667	-0.000569
22.4833	-0.000421
22.5	-0.000304
22.5167	-0.000361
22.5333	-0.000227
22.55	-5.3e-05
22.5667	0.000121
22.5833	0.000254
22.6	0.000398
22.6167	0.000368
22.6333	0.000469
22.65	0.0006
22.6667	0.000621
22.6833	0.000592
22.7	0.000523
22.7167	0.000551
22.7333	0.00048
22.75	0.000389
22.7667	0.000347
22.7833	0.000296
22.8	0.000405
22.8167	0.0004
22.8333	0.000576
22.85	0.000861
22.8667	0.000847
22.8833	0.000712
22.9	0.000528
22.9167	0.000418
22.9333	0.000188
22.95	6.8e-05
22.9667	-0.000162
22.9833	1.9e-05
23	0.000279
23.0167	0.00067
23.0333	0.000711
23.05	0.000852
23.0667	0.000343
23.0833	-2.6e-05
23.1	-0.000194
23.1167	-4.6e-05
23.1333	-6.9e-05
23.15	-0.000411
23.1667	-0.000263
23.1833	-0.000366
23.2	-0.000728
23.2167	-0.000287
23.2333	0.000122
23.25	-0.000608
23.2667	-0.001288
23.2833	-0.001139
23.3	-0.001249
23.3167	-0.001519
23.3333	-0.001311
23.35	-0.001223
23.3667	-0.001254
23.3833	-0.000716
23.4	-0.000108
23.4167	-0.000559
23.4333	-0.001103
23.45	-0.001316
23.4667	-0.00117
23.4833	-0.000423
23.5	-0.000786
23.5167	-0.000918
23.5333	0.003519
23.55	-0.004855
23.5667	-0.027918
23.5833	-0.044611
23.6	-0.058494
23.6167	-0.067313
23.6333	-0.064383
23.65	-0.043293
23.6667	-0.026833
23.6833	-0.017363
23.7	-0.003823
23.7167	0.005084
23.7333	0.00712
23.75	0.006556
23.7667	0.005232
23.7833	0.003978
23.8	0.002674
23.8167	0.002059
23.8333	0.001745
23.85	0.00123
23.8667	0.000645
23.8833	0.00029
23.9	-0.000155
23.9167	-0.000819
23.9333	-0.001243
23.95	-0.001217
23.9667	-0.00125
23.9833	-0.001184
24	-0.001268
24.0167	-0.001289
24.0333	-0.001138
24.05	-0.000848
24.0667	-0.000468
24.0833	-0.000268
24.1	-0.000118
24.1167	3e-05
24.1333	0.000219
24.15	0.000558
24.1667	0.000858
24.1833	0.001377
24.2	0.001696
24.2167	0.001738
24.2333	0.001942
24.25	0.002087
24.2667	0.001931
24.2833	0.001615
24.3	0.001339
24.3167	0.001127
24.3333	0.001088
24.35	0.001309
24.3667	0.00137
24.3833	0.001291
24.4	0.000952
24.4167	0.000795
24.4333	0.000621
24.45	0.000666
24.4667	0.000682
24.4833	0.000417
24.5	0.000233
24.5167	0.000116
24.5333	1e-06
24.55	-0.000223
24.5667	-0.000358
24.5833	-0.000383
24.6	-0.000328
24.6167	6.1e-05
24.6333	0.0001
24.65	0.000249
24.6667	0.000349
24.6833	0.000268
24.7	0.000277
24.7167	4.5e-05
24.7333	-0.000247
24.75	-0.000369
24.7667	-0.000561
24.7833	-0.000833
24.8	-0.001045
24.8167	-0.001093
24.8333	-0.001191
24.85	-0.00141
24.8667	-0.001369
24.8833	-0.001298
24.9	-0.000906
24.9167	-0.000693
24.9333	-0.000821
24.95	-0.000839
24.9667	-0.000687
24.9833	-0.000816
25	-0.000894
25.0167	-0.000979
25.0333	-0.000957
25.05	-0.000585
25.0667	-0.000203
25.0833	0.00038
25.1	0.000852
25.1167	0.001028
25.1333	0.001143
25.15	0.001057
25.1667	0.000952
25.1833	0.000966
25.2	0.000721
25.2167	0.0006
25.2333	0.000797
25.25	0.000704
25.2667	0.000452
25.2833	9e-06
25.3	-0.000334
25.3167	-0.000483
25.3333	-0.000584
25.35	-0.000925
25.3667	-0.001256
25.3833	-0.001358
25.4	-0.001619
25.4167	-0.001947
25.4333	-0.002057
25.45	-0.001947
25.4667	-0.001828
25.4833	-0.001608
25.5	-0.001248
25.5167	-0.001003
25.5333	-0.000888
25.55	-0.000574
25.5667	-0.00042
25.5833	-0.000236
25.6	-9.2e-05
25.6167	0.000373
25.6333	0.000878
25.65	0.001194
25.6667	0.001379
25.6833	0.001774
25.7	0.002159
25.7167	0.00223
25.7333	0.002362
25.75	0.002445
25.7667	0.002327
25.7833	0.001839
25.8	0.001452
25.8167	0.001
25.8333	0.00067
25.85	0.000441
25.8667	0.000331
25.8833	0.000272
25.9	7.2e-05
25.9167	-0.000813
25.9333	-0.001367
25.95	-0.002001
25.9667	-0.002594
25.9833	-0.001948
26	-0.001902
26.0167	-0.002723
26.0333	-0.002263
26.05	-0.006272
26.0667	-0.026762
26.0833	-0.046402
26.1	-0.062922
26.1167	-0.073289
26.1333	-0.072585
26.15	-0.053531
26.1667	-0.036317
26.1833	-0.020473
26.2	-0.008588
26.2167	-0.004552
26.2333	-0.000134
26.25	0.001814
26.2667	0.002191
26.2833	0.002329
26.3	0.001787
26.3167	0.001617
26.3333	0.001197
26.35	0.000908
26.3667	0.000998
26.3833	0.001099
26.4	0.0012
26.4167	0.00095
26.4333	0.0006
26.45	0.000189
26.4667	0.000149
26.4833	2.9e-05
26.5	-0.000121
26.5167	-0.000476
26.5333	-0.000713
26.55	-0.000859
26.5667	-0.000976
26.5833	-0.001123
26.6	-0.001169
26.6167	-0.001394
26.6333	-0.001393
26.65	-0.001521
26.6667	-0.00174
26.6833	-0.002048
26.7	-0.002177
26.7167	-0.002374
26.7333	-0.002526
26.75	-0.002458
26.7667	-0.002279
26.7833	-0.002131
26.8	-0.002203
26.8167	-0.002231
26.8333	-0.002351
26.85	-0.002212
26.8667	-0.001793
26.8833	-0.001373
26.9	-0.001114
26.9167	-0.000774
26.9333	-0.000343
26.95	1.8e-05
26.9667	0.000438
26.9833	0.000699
27	0.001089
27.0167	0.001619
27.0333	0.002064
27.05	0.002388
27.0667	0.002453
27.0833	0.002527
27.1	0.002542
27.1167	0.002632
27.1333	0.00271
27.15	0.002808
27.1667	0.003126
27.1833	0.003124
27.2	0.003141
27.2167	0.003186
27.2333	0.00315
27.25	0.003063
27.2667	0.002746
27.2833	0.002399
27.3	0.002052
27.3167	0.001839
27.3333	0.001671
27.35	0.001414
27.3667	0.000926
27.3833	0.000549
27.4	0.000381
27.4167	0.000259
27.4333	0.000199
27.45	0.000259
27.4667	0.000219
27.4833	-7.1e-05
27.5	-0.000501
27.5167	-0.000804
27.5333	-0.00118
27.55	-0.001526
27.5667	-0.001802
27.5833	-0.001917
27.6	-0.001923
27.6167	-0.00192
27.6333	-0.002083
27.65	-0.002286
27.6667	-0.002499
27.6833	-0.002832
27.7	-0.002775
27.7167	-0.002654
27.7333	-0.00241
27.75	-0.002337
27.7667	-0.002393
27.7833	-0.002739
27.8	-0.002766
27.8167	-0.002537
27.8333	-0.002306
27.85	-0.002215
27.8667	-0.001914
27.8833	-0.001663
27.9	-0.001262
27.9167	-0.00111
27.9333	-0.000834
27.95	-0.000488
27.9667	-0.000151
27.9833	0.000225
28	0.000721
28.0167	0.001165
28.0333	0.001407
28.05	0.001769
28.0667	0.002101
28.0833	0.002193
28.1	0.002236
28.1167	0.002451
28.1333	0.002488
28.15	0.002504
28.1667	0.002381
28.1833	0.002248
28.2	0.002355
28.2167	0.002187
28.2333	0.002111
28.25	0.001855
28.2667	0.00163
28.2833	0.001374
28.3	0.000989
28.3167	0.000606
28.3333	0.000124
28.35	-0.000317
28.3667	-0.000748
28.3833	-0.001519
28.4	-0.001851
28.4167	-0.002172
28.4333	-0.002514
28.45	-0.002935
28.4667	-0.003697
28.4833	-0.004779
28.5	-0.00577
28.5167	-0.006043
28.5333	-0.004476
28.55	-0.005629
28.5667	-0.024292
28.5833	-0.046315
28.6	-0.060268
28.6167	-0.069011
28.6333	-0.070603
28.65	-0.056266
28.6667	-0.039839
28.6833	-0.023372
28.7	-0.008675
28.7167	-0.000957
28.7333	0.003632
28.75	0.003841
28.7667	0.0028
28.7833	0.001939
28.8	0.001538
28.8167	0.001268
28.8333	0.001109
28.85	0.00079
28.8667	0.000281
28.8833	0.000312
28.9	0.000242
28.9167	9.3e-05
28.9333	-0.000106
28.95	-0.000315
28.9667	-0.000325
28.9833	-0.000314
29	-0.000323
29.0167	-0.000534
29.0333	-0.000607
29.05	-0.00068
29.0667	-0.000692
29.0833	-0.000755
29.1	-0.000747
29.1167	-0.000793
29.1333	-0.00087
29.15	-0.000778
29.1667	-0.000706
29.1833	-0.000453
29.2	-0.000541
29.2167	-0.000711
29.2333	-0.000704
29.25	-0.000876
29.2667	-0.000999
29.2833	-0.000941
29.3	-0.001014
29.3167	-0.000738
29.3333	-0.000443
29.35	-0.000258
29.3667	-0.000103
29.3833	-2.8e-05
29.4	7.7e-05
29.4167	0.000253
29.4333	0.00029
29.45	0.000466
29.4667	0.000753
29.4833	0.000799
29.5	0.000915
29.5167	0.001025
29.5333	0.001076
29.55	0.001078
29.5667	0.001029
29.5833	0.00105
29.6	0.001062
29.6167	0.000867
29.6333	0.000624
29.65	0.000482
29.6667	0.00022
29.6833	0.000117
29.7	0.000225
29.7167	0.000336
29.7333	0.000259
29.75	7.1e-05
29.7667	4.4e-05
29.7833	2.7e-05
29.8	-0.00017
29.8167	-0.000265
29.8333	-0.000278
29.85	-0.000362
29.8667	-0.000305
29.8833	-0.000379
29.9	-0.000322
29.9167	-0.000244
29.9333	-0.000195
29.95	-0.000196
29.9667	-4.8e-05
29.9833	0.000151
30	0.00024
30.0167	0.00022
30.0333	-3e-05
30.05	-0.000169
30.0667	-0.000169
30.0833	-0.000198
30.1	-0.000318
30.1167	-0.000387
30.1333	-0.000355
30.15	-0.000304
30.1667	-0.000363
30.1833	-0.000401
30.2	-0.00039
30.2167	-0.000378
30.2333	-0.000315
30.25	-0.000212
30.2667	-5e-05
30.2833	0.000153
30.3	7.5e-05
30.3167	-0.000201
30.3333	-0.000387
30.35	-0.000502
30.3667	-0.000447
30.3833	-0.000363
30.4	-0.000208
30.4167	3.8e-05
30.4333	0.000276
30.45	0.000405
30.4667	0.000613
30.4833	0.000631
30.5	0.000639
30.5167	0.00082
30.5333	0.000843
30.55	0.000566
30.5667	0.000309
30.5833	0.000162
30.6	-0.000135
30.6167	-0.000239
30.6333	-0.000191
30.65	-0.000203
30.6667	-6.5e-05
30.6833	0.000173
30.7	0.000201
30.7167	0.000131
30.7333	-4.6e-05
30.75	-0.000133
30.7667	-0.00014
30.7833	-0.000108
30.8	-0.000255
30.8167	-0.00027
30.8333	-6.2e-05
30.85	0.000235
30.8667	0.000612
30.8833	0.00094
30.9	0.001157
30.9167	0.001526
30.9333	0.002018
30.95	0.002339
30.9667	0.00297
30.9833	0.003002
31	0.003313
31.0167	0.005365
31.0333	0.004586
31.05	0.000968
31.0667	-0.01636
31.0833	-0.039928
31.1	-0.058547
31.1167	-0.071707
31.1333	-0.074361
31.15	-0.059924
31.1667	-0.042067
31.1833	-0.02533
31.2	-0.012304
31.2167	-0.003122
31.2333	0.003615
31.25	0.007961
31.2667	0.007687
31.2833	0.006983
31.3	0.00636
31.3167	0.005428
31.3333	0.003738
31.35	0.001588
31.3667	0.000588
31.3833	-0.000682
31.4	-0.002132
31.4167	-0.003674
31.4333	-0.004389
31.45	-0.003744
31.4667	-0.004919
31.4833	-0.005594
31.5	-0.003349
31.5167	-0.001967
31.5333	-0.00166
31.55	-0.001683
31.5667	-0.001157
31.5833	-0.00043
31.6	-0.000143
31.6167	-0.000248
31.6333	0.000295
31.65	0.000968
31.6667	0.00076
31.6833	0.000403
31.7	-0.000174
31.7167	-0.00079
31.7333	-0.001106
31.75	-0.001292
31.7667	-0.001168
31.7833	-0.001154
31.8	-0.00115
31.8167	-0.001161
31.8333	-0.001579
31.85	-0.001547
31.8667	-0.001775
31.8833	-0.002073
31.9	-0.002081
31.9167	-0.001169
31.9333	-0.000349
31.95	5.2e-05
31.9667	0.000253
31.9833	0.000533
32	0.000644
32.0167	0.000909
32.0333	0.001031
32.05	0.001393
32.0667	0.001755
32.0833	0.002087
32.1	0.002019
32.1167	0.002041
32.1333	0.002185
32.15	0.002229
32.1667	0.002043
32.1833	0.001947
32.2	0.001722
32.2167	0.001268
32.2333	0.00098
32.25	0.000732
32.2667	0.000654
32.2833	0.000606
32.3	0.000638
32.3167	0.000673
32.3333	0.000725
32.35	0.000737
32.3667	0.000838
32.3833	0.00091
32.4	0.001002
32.4167	0.001036
32.4333	0.000987
32.45	0.001018
32.4667	0.001039
32.4833	0.00111
32.5	0.001021
32.5167	0.000902
32.5333	0.001079
32.55	0.001086
32.5667	0.001023
32.5833	0.00065
32.6	0.000506
32.6167	0.000561
32.6333	0.000628
32.65	0.000705
32.6667	0.000672
32.6833	0.000459
32.7	-3.4e-05
32.7167	-0.000282
32.7333	-0.000693
32.75	-0.001044
32.7667	-0.001185
32.7833	-0.001175
32.8	-0.000956
32.8167	-0.000825
32.8333	-0.000701
32.85	-0.000856
32.8667	-0.000522
32.8833	-0.000167
32.9	0.000507
32.9167	0.000721
32.9333	0.000655
32.95	0.00077
32.9667	0.000854
32.9833	0.000758
33	0.000252
33.0167	0.000314
33.0333	0.000163
33.05	0.000251
33.0667	0.00053
33.0833	0.000468
33.1	5.7e-05
33.1167	-0.00038
33.1333	-0.000614
33.15	-0.000559
33.1667	-0.000463
33.1833	-0.000447
33.2	-0.000652
33.2167	-0.001093
33.2333	-0.001617
33.25	-0.00198
33.2667	-0.002264
33.2833	-0.002258
33.3	-0.002111
33.3167	-0.001833
33.3333	-0.00163
33.35	-0.001436
33.3667	-0.001242
33.3833	-0.000958
[truncated: 458 more rows]

## Sheet: EDFig_6c_SL395_NbSL3.2_K48K63Ub
DP_X	DP_Y	Baseline_X	Baseline_Y	Fit_X	Fit_Y	NDH_X	NDH_Y
0.083333	-0.00287			0.019695	-30.348	0.143669	-29.8125
0.1	-0.002632			0.143669	-30.3244	0.269155	-30.3356
0.116667	-0.002523			0.269155	-30.2599	0.396154	-30.0882
0.133333	-0.002415			0.396154	-30.1294	0.524665	-30.002
0.15	-0.002307			0.524665	-29.8044	0.654688	-28.9252
0.166667	-0.001878			0.654688	-28.5422	0.786223	-19.7209
0.183333	-0.00186			0.786223	-19.8818	0.919271	-5.12992
0.2	-0.001357			0.919271	-4.91464	1.05383	-1.70157
0.216667	-7.4e-05			1.05383	-1.74453	1.1899	-1.08868
0.233333	0.000689			1.1899	-1.18891	1.32749	-1.03741
0.25	0.000872			1.32749	-1.00949	1.46659	-0.882317
0.266667	0.000994			1.46659	-0.929873	1.60719	-0.831128
0.283333	0.001067			1.60719	-0.887371	1.74932	-0.952039
0.3	0.001192			1.74932	-0.86168	1.89295	-0.895305
0.316667	0.002096			1.89295	-0.844652	2.0381	-0.752999
0.333333	0.002861			2.0381	-0.832509
0.35	0.003125
0.366667	0.00382
0.383333	0.003854
0.4	0.004013
0.416667	0.003403
0.433333	0.002473
0.45	0.001842
0.466667	0.001492
0.483333	0.001181
0.5	0.000602
0.516667	0.000372
0.533333	-0.000117
0.55	-0.000747
0.566667	-0.001256
0.583333	-0.001435
0.6	-0.001511
0.616667	-0.001677
0.633333	-0.001773
0.65	-0.001799
0.666667	-0.001714
0.683333	-0.00163
0.7	-0.001467
0.716667	-0.001224
0.733333	-0.00112
0.75	-0.001037
0.766667	-0.000884
0.783333	-0.000921
0.8	-0.000749
0.816667	-0.000517
0.833333	-0.000326
0.85	-0.000254
0.866667	-0.000252
0.883333	-0.000291
0.9	-2.9e-05
0.916667	0.000552
0.933333	0.000534
0.95	0.000705
0.966667	0.001167
0.983333	0.001098
1	-4.9e-05
1.01667	-0.001666
1.03333	-0.004333
1.05	-0.02242
1.06667	-0.041358
1.08333	-0.053845
1.1	-0.07113
1.11667	-0.085225
1.13333	-0.08909
1.15	-0.087095
1.16667	-0.082311
1.18333	-0.072606
1.2	-0.061669
1.21667	-0.053392
1.23333	-0.042825
1.25	-0.035348
1.26667	-0.032421
1.28333	-0.028903
1.3	-0.025324
1.31667	-0.023314
1.33333	-0.021504
1.35	-0.019675
1.36667	-0.018265
1.38333	-0.017005
1.4	-0.015503
1.41667	-0.0151
1.43333	-0.014727
1.45	-0.013815
1.46667	-0.012882
1.48333	-0.011999
1.5	-0.011343
1.51667	-0.010867
1.53333	-0.010381
1.55	-0.009425
1.56667	-0.008589
1.58333	-0.007823
1.6	-0.007164
1.61667	-0.006434
1.63333	-0.005704
1.65	-0.004945
1.66667	-0.004345
1.68333	-0.003465
1.7	-0.002692
1.71667	-0.001978
1.73333	-0.001344
1.75	-0.00062
1.76667	2.3e-05
1.78333	0.000727
1.8	0.001225
1.81667	0.001733
1.83333	0.002171
1.85	0.002559
1.86667	0.002637
1.88333	0.002385
1.9	0.002164
1.91667	0.001904
1.93333	0.001624
1.95	0.001143
1.96667	0.000643
1.98333	0.000163
2	-0.000373
2.01667	-0.000819
2.03333	-0.001285
2.05	-0.001791
2.06667	-0.002036
2.08333	-0.002132
2.1	-0.00242
2.11667	-0.00267
2.13333	-0.002689
2.15	-0.003028
2.16667	-0.002837
2.18333	-0.002767
2.2	-0.00279
2.21667	-0.002495
2.23333	-0.001949
2.25	-0.001544
2.26667	-0.001199
2.28333	-0.000804
2.3	-0.000368
2.31667	1.6e-05
2.33333	0.00018
2.35	0.000624
2.36667	0.001098
2.38333	0.001562
2.4	0.001852
2.41667	0.002091
2.43333	0.00241
2.45	0.002589
2.46667	0.002679
2.48333	0.002588
2.5	0.002275
2.51667	0.002082
2.53333	0.001789
2.55	0.001567
2.56667	0.001354
2.58333	0.001151
2.6	0.000973
2.61667	0.000875
2.63333	0.000677
2.65	0.000659
2.66667	0.000271
2.68333	-9.7e-05
2.7	-0.000315
2.71667	-0.000555
2.73333	-0.000735
2.75	-0.001074
2.76667	-0.001414
2.78333	-0.001714
2.8	-0.002118
2.81667	-0.002376
2.83333	-0.002263
2.85	-0.00204
2.86667	-0.001988
2.88333	-0.001955
2.9	-0.001739
2.91667	-0.001616
2.93333	-0.001483
2.95	-0.001439
2.96667	-0.001266
2.98333	-0.000993
3	-0.000544
3.01667	-7.7e-05
3.03333	0.000339
3.05	0.000586
3.06667	0.000912
3.08333	0.001279
3.1	0.001625
3.11667	0.0019
3.13333	0.002224
3.15	0.002429
3.16667	0.002393
3.18333	0.002058
3.2	0.001843
3.21667	0.001847
3.23333	0.001621
3.25	0.001525
3.26667	0.001348
3.28333	0.001152
3.3	0.000944
3.31667	0.000503
3.33333	0.000253
3.35	-0.000128
3.36667	-0.000598
3.38333	-0.001229
3.4	-0.001747
3.41667	-0.002128
3.43333	-0.001809
3.45	-0.00143
3.46667	-0.001531
3.48333	-0.001642
3.5	-0.001794
3.51667	-0.00158
3.53333	-0.005966
3.55	-0.049151
3.56667	-0.121397
3.58333	-0.216333
3.6	-0.346292
3.61667	-0.496346
3.63333	-0.634359
3.65	-0.748563
3.66667	-0.831586
3.68333	-0.87414
3.7	-0.860969
3.71667	-0.808393
3.73333	-0.731347
3.75	-0.640471
3.76667	-0.545425
3.78333	-0.458259
3.8	-0.38272
3.81667	-0.322688
3.83333	-0.274925
3.85	-0.235182
3.86667	-0.20427
3.88333	-0.175107
3.9	-0.156264
3.91667	-0.136888
3.93333	-0.119611
3.95	-0.103625
3.96667	-0.088028
3.98333	-0.076572
4	-0.065337
4.01667	-0.058769
4.03333	-0.053372
4.05	-0.047554
4.06667	-0.042267
4.08333	-0.036799
4.1	-0.031865
4.11667	-0.02734
4.13333	-0.023724
4.15	-0.020798
4.16667	-0.018392
4.18333	-0.015977
4.2	-0.014037
4.21667	-0.012756
4.23333	-0.011024
4.25	-0.008923
4.26667	-0.006672
4.28333	-0.005331
4.3	-0.004688
4.31667	-0.004304
4.33333	-0.00389
4.35	-0.003317
4.36667	-0.002953
4.38333	-0.002489
4.4	-0.002335
4.41667	-0.002112
4.43333	-0.001938
4.45	-0.001925
4.46667	-0.002192
4.48333	-0.002378
4.5	-0.002435
4.51667	-0.002424
4.53333	-0.002273
4.55	-0.001971
4.56667	-0.00182
4.58333	-0.001788
4.6	-0.001935
4.61667	-0.002103
4.63333	-0.002001
4.65	-0.001828
4.66667	-0.001746
4.68333	-0.001684
4.7	-0.001533
4.71667	-0.001421
4.73333	-0.00169
4.75	-0.001719
4.76667	-0.001607
4.78333	-0.001266
4.8	-0.000876
4.81667	-0.000642
4.83333	-0.000679
4.85	-0.000875
4.86667	-0.000832
4.88333	-0.000588
4.9	-0.000484
4.91667	-8.2e-05
4.93333	0.000599
4.95	0.001301
4.96667	0.001742
4.98333	0.002144
5	0.002829
5.01667	0.003604
5.03333	0.00364
5.05	0.003396
5.06667	0.003042
5.08333	0.002638
5.1	0.002865
5.11667	0.002656
5.13333	0.001857
5.15	0.001068
5.16667	0.000359
5.18333	-0.000581
5.2	-0.001405
5.21667	-0.001885
5.23333	-0.002295
5.25	-0.002805
5.26667	-0.003085
5.28333	-0.003145
5.3	-0.003037
5.31667	-0.003212
5.33333	-0.003167
5.35	-0.002753
5.36667	-0.002328
5.38333	-0.001833
5.4	-0.001331
5.41667	-0.001109
5.43333	-0.000817
5.45	-0.000645
5.46667	-0.000323
5.48333	9e-06
5.5	0.000581
5.51667	0.001138
5.53333	0.001494
5.55	0.001791
5.56667	0.001748
5.58333	0.001715
5.6	0.002243
5.61667	0.002412
5.63333	0.00273
5.65	0.003208
5.66667	0.003466
5.68333	0.002924
5.7	0.002593
5.71667	0.002264
5.73333	0.002345
5.75	0.002126
5.76667	0.002037
5.78333	0.001998
5.8	0.002082
5.81667	0.0017
5.83333	0.001678
5.85	0.002337
5.86667	0.002845
5.88333	0.003053
5.9	0.002873
5.91667	0.003117
5.93333	0.002801
5.95	0.001945
5.96667	0.001379
5.98333	0.000192
6	-0.000268
6.01667	-0.003866
6.03333	-0.007564
6.05	-0.036683
6.06667	-0.100871
6.08333	-0.183179
6.1	-0.297119
6.11667	-0.434699
6.13333	-0.573509
6.15	-0.692019
6.16667	-0.785339
6.18333	-0.839439
6.2	-0.847449
6.21667	-0.81415
6.23333	-0.749422
6.25	-0.672874
6.26667	-0.586956
6.28333	-0.499398
6.3	-0.426086
6.31667	-0.36227
6.33333	-0.308734
6.35	-0.264967
6.36667	-0.228311
6.38333	-0.199915
6.4	-0.177052
6.41667	-0.152917
6.43333	-0.133163
6.45	-0.120728
6.46667	-0.107634
6.48333	-0.094619
6.5	-0.085155
6.51667	-0.073212
6.53333	-0.062839
6.55	-0.055736
6.56667	-0.047953
6.58333	-0.04441
6.6	-0.040504
6.61667	-0.036393
6.63333	-0.032572
6.65	-0.02855
6.66667	-0.025489
6.68333	-0.022687
6.7	-0.01966
6.71667	-0.01727
6.73333	-0.01585
6.75	-0.01387
6.76667	-0.01155
6.78333	-0.01016
6.8	-0.008531
6.81667	-0.007183
6.83333	-0.005694
6.85	-0.004526
6.86667	-0.003607
6.88333	-0.002949
6.9	-0.002558
6.91667	-0.001861
6.93333	-0.001743
6.95	-0.001876
6.96667	-0.002049
6.98333	-0.002161
7	-0.001977
7.01667	-0.001549
7.03333	-0.001521
7.05	-0.001553
7.06667	-0.001304
7.08333	-0.000896
7.1	-0.000773
7.11667	-0.000978
7.13333	-0.001552
7.15	-0.001657
7.16667	-0.001612
7.18333	-0.001716
7.2	-0.001806
7.21667	-0.001253
7.23333	-0.00078
7.25	-0.000397
7.26667	-1.4e-05
7.28333	0.000268
7.3	0.000579
7.31667	0.000402
7.33333	5.6e-05
7.35	0.00013
7.36667	0.000293
7.38333	0.000157
7.4	0.00036
7.41667	0.000198
7.43333	0.000236
7.45	0.000414
7.46667	0.000282
7.48333	0
7.5	-0.0003
7.51667	-0.000244
7.53333	-0.000279
7.55	0.000237
7.56667	0.000502
7.58333	0.000477
7.6	0.000637
7.61667	0.000912
7.63333	0.000968
7.65	0.001073
7.66667	0.001379
7.68333	0.001394
7.7	0.001614
7.71667	0.001451
7.73333	0.001207
7.75	0.000884
7.76667	0.000541
7.78333	1.7e-05
7.8	-0.000503
7.81667	-0.000787
7.83333	-0.000931
7.85	-0.001185
7.86667	-0.001439
7.88333	-0.001693
7.9	-0.001845
7.91667	-0.001771
7.93333	-0.001718
7.95	-0.001924
7.96667	-0.001921
7.98333	-0.002007
8	-0.0021
8.01667	-0.002156
8.03333	-0.001873
8.05	-0.001779
8.06667	-0.001766
8.08333	-0.001902
8.1	-0.00209
8.11667	-0.001879
8.13333	-0.001618
8.15	-0.001107
8.16667	-0.000656
8.18333	-8.5e-05
8.2	0.000702
8.21667	0.001443
8.23333	0.002493
8.25	0.003474
8.26667	0.003974
8.28333	0.004265
8.3	0.004397
8.31667	0.004568
8.33333	0.004438
8.35	0.004239
8.36667	0.003539
8.38333	0.002349
8.4	0.001132
8.41667	-0.000347
8.43333	-0.001546
8.45	-0.003275
8.46667	-0.004883
8.48333	-0.006552
8.5	-0.007831
8.51667	-0.007232
8.53333	-0.009524
8.55	-0.037665
8.56667	-0.088577
8.58333	-0.160368
8.6	-0.259211
8.61667	-0.381138
8.63333	-0.503895
8.65	-0.614372
8.66667	-0.700479
8.68333	-0.759506
8.7	-0.779026
8.71667	-0.768121
8.73333	-0.725166
8.75	-0.665741
8.76667	-0.595696
8.78333	-0.524481
8.8	-0.457391
8.81667	-0.397126
8.83333	-0.342242
8.85	-0.297198
8.86667	-0.260714
8.88333	-0.23155
8.9	-0.203632
8.91667	-0.178251
8.93333	-0.155381
8.95	-0.13378
8.96667	-0.120119
8.98333	-0.109619
9	-0.099006
9.01667	-0.083191
9.03333	-0.073327
9.05	-0.066203
9.06667	-0.059178
9.08333	-0.051224
9.1	-0.045839
9.11667	-0.041053
9.13333	-0.036078
9.15	-0.031472
9.16667	-0.027947
9.18333	-0.025031
9.2	-0.022767
9.21667	-0.020723
9.23333	-0.018529
9.25	-0.016565
9.26667	-0.014761
9.28333	-0.012897
9.3	-0.010625
9.31667	-0.008466
9.33333	-0.007146
9.35	-0.006267
9.36667	-0.005107
9.38333	-0.004068
9.4	-0.003132
9.41667	-0.002349
9.43333	-0.001817
9.45	-0.001344
9.46667	-0.000992
9.48333	-0.000619
9.5	-0.000512
9.51667	-0.000488
9.53333	-0.000395
9.55	-0.000312
9.56667	-0.000329
9.58333	-0.000466
9.6	-0.000489
9.61667	-0.000487
9.63333	-0.000534
9.65	-0.000622
9.66667	-0.00064
9.68333	-0.000698
9.7	-0.000971
9.71667	-0.00107
9.73333	-0.000998
9.75	-0.000977
9.76667	-0.000836
9.78333	-0.000664
9.8	-0.000307
9.81667	1.5e-05
9.83333	0.000238
9.85	0.00035
9.86667	0.000353
9.88333	0.000315
9.9	0.000385
9.91667	0.000281
9.93333	0.000328
9.95	0.000365
9.96667	0.000501
9.98333	0.000738
10	0.000713
10.0167	0.000636
10.0333	0.000649
10.05	0.000652
10.0667	0.000485
10.0833	0.000268
10.1	0.00023
10.1167	8e-05
10.1333	3.1e-05
10.15	-0.000159
10.1667	-0.000239
10.1833	-0.000178
10.2	-5.9e-05
10.2167	3.8e-05
10.2333	0.000216
10.25	0.000524
10.2667	0.000721
10.2833	0.000689
10.3	0.000505
10.3167	0.00019
10.3333	6.4e-05
10.35	2.9e-05
10.3667	-0.000136
10.3833	-0.000271
10.4	-0.000469
10.4167	-0.000638
10.4333	-0.000697
10.45	-0.000836
10.4667	-0.000785
10.4833	-0.000734
10.5	-0.000775
10.5167	-0.000898
10.5333	-0.000861
10.55	-0.000804
10.5667	-0.000797
10.5833	-0.00078
10.6	-0.000654
10.6167	-0.000589
10.6333	-0.000493
10.65	-0.000128
10.6667	-3.3e-05
10.6833	0.000102
10.7	0.000288
10.7167	0.000365
10.7333	0.000832
10.75	0.000979
10.7667	0.000826
10.7833	0.000803
10.8	0.000882
10.8167	0.000704
10.8333	0.000826
10.85	0.001118
10.8667	0.0012
10.8833	0.000931
10.9	0.000356
10.9167	9.3e-05
10.9333	-0.000129
10.95	0.000108
10.9667	0.000636
10.9833	0.000913
11	0.002443
11.0167	0.003766
11.0333	0.003589
11.05	-0.019808
11.0667	-0.063216
11.0833	-0.120783
11.1	-0.197078
11.1167	-0.297121
11.1333	-0.397423
11.15	-0.493076
11.1667	-0.579439
11.1833	-0.642762
11.2	-0.677153
11.2167	-0.681211
11.2333	-0.6669
11.25	-0.633739
11.2667	-0.587668
11.2833	-0.538127
11.3	-0.484064
11.3167	-0.43515
11.3333	-0.388596
11.35	-0.346832
11.3667	-0.312207
11.3833	-0.278863
11.4	-0.247937
11.4167	-0.223361
11.4333	-0.198984
11.45	-0.179147
11.4667	-0.15935
11.4833	-0.142754
11.5	-0.123926
11.5167	-0.114357
11.5333	-0.104239
11.55	-0.08945
11.5667	-0.077902
11.5833	-0.067073
11.6	-0.061634
11.6167	-0.056144
11.6333	-0.051175
11.65	-0.046705
11.6667	-0.042865
11.6833	-0.039345
11.7	-0.036276
11.7167	-0.033565
11.7333	-0.031045
11.75	-0.028805
11.7667	-0.025975
11.7833	-0.023245
11.8	-0.021085
11.8167	-0.019135
11.8333	-0.017175
11.85	-0.015745
11.8667	-0.014185
11.8833	-0.012735
11.9	-0.011186
11.9167	-0.009937
11.9333	-0.009308
11.95	-0.008399
11.9667	-0.00759
11.9833	-0.007361
12	-0.006513
12.0167	-0.006055
12.0333	-0.005938
12.05	-0.0053
12.0667	-0.004893
12.0833	-0.004476
12.1	-0.003939
12.1167	-0.003704
12.1333	-0.003499
12.15	-0.003364
12.1667	-0.003159
12.1833	-0.002854
12.2	-0.00266
12.2167	-0.002348
12.2333	-0.002156
12.25	-0.001884
12.2667	-0.001552
12.2833	-0.00121
12.3	-0.000799
12.3167	-0.000351
12.3333	0.000248
12.35	0.000536
12.3667	0.000745
12.3833	0.000673
12.4	0.0006
12.4167	0.000414
12.4333	0.000448
12.45	0.000452
12.4667	0.000496
12.4833	0.00036
12.5	0.000292
12.5167	9.1e-05
12.5333	-5e-05
12.55	-0.000251
12.5667	-0.000442
12.5833	-0.000483
12.6	-0.000336
12.6167	-0.000263
12.6333	-0.00031
12.65	-0.000406
12.6667	-0.000643
12.6833	-0.00096
12.7	-0.001349
12.7167	-0.001521
12.7333	-0.001594
12.75	-0.001436
12.7667	-0.001419
12.7833	-0.001171
12.8	-0.001055
12.8167	-0.00081
12.8333	-0.000615
12.85	-0.00052
12.8667	-0.000305
12.8833	-0.0002
12.9	-0.000474
12.9167	-0.000696
12.9333	-0.000578
12.95	-0.00023
12.9667	0.000188
12.9833	0.000486
13	0.000777
13.0167	0.001165
13.0333	0.001622
13.05	0.00204
13.0667	0.002198
13.0833	0.002225
13.1	0.002088
13.1167	0.00201
13.1333	0.002102
13.15	0.002074
13.1667	0.002077
13.1833	0.002139
13.2	0.002236
13.2167	0.002441
13.2333	0.002457
13.25	0.002273
13.2667	0.001939
13.2833	0.001415
13.3	0.000723
13.3167	0.000237
13.3333	-0.00033
13.35	-0.001087
13.3667	-0.001653
13.3833	-0.00207
13.4	-0.002607
13.4167	-0.003544
13.4333	-0.004511
13.45	-0.005759
13.4667	-0.006956
13.4833	-0.007564
13.5	-0.008972
13.5167	-0.010873
13.5333	-0.010524
13.55	-0.024505
13.5667	-0.052286
13.5833	-0.089677
13.6	-0.141799
13.6167	-0.212514
13.6333	-0.288908
13.65	-0.360682
13.6667	-0.427197
13.6833	-0.483491
13.7	-0.516507
13.7167	-0.535854
13.7333	-0.535252
13.75	-0.525279
13.7667	-0.501267
13.7833	-0.475044
13.8	-0.444013
13.8167	-0.413993
13.8333	-0.384014
13.85	-0.351414
13.8667	-0.320975
13.8833	-0.297875
13.9	-0.274446
13.9167	-0.253729
13.9333	-0.234402
13.95	-0.219325
13.9667	-0.201498
13.9833	-0.183591
14	-0.164935
14.0167	-0.15561
14.0333	-0.143365
14.05	-0.128801
14.0667	-0.118616
14.0833	-0.112031
14.1	-0.103527
14.1167	-0.094304
14.1333	-0.083072
14.15	-0.072089
14.1667	-0.067786
14.1833	-0.061984
14.2	-0.055971
14.2167	-0.0507
14.2333	-0.046329
14.25	-0.042468
14.2667	-0.039177
14.2833	-0.036356
14.3	-0.034056
14.3167	-0.031566
14.3333	-0.029676
14.35	-0.027567
14.3667	-0.025617
14.3833	-0.023708
14.4	-0.021808
14.4167	-0.02015
14.4333	-0.018411
14.45	-0.016873
14.4667	-0.015765
14.4833	-0.014876
14.5	-0.013778
14.5167	-0.01285
14.5333	-0.011973
14.55	-0.011355
14.5667	-0.010787
14.5833	-0.01006
14.6	-0.009292
14.6167	-0.008625
14.6333	-0.008318
14.65	-0.007941
14.6667	-0.007484
14.6833	-0.006847
14.7	-0.00627
14.7167	-0.005703
14.7333	-0.005337
14.75	-0.00508
14.7667	-0.004703
14.7833	-0.004456
14.8	-0.0044
14.8167	-0.004343
14.8333	-0.004296
14.85	-0.004319
14.8667	-0.004193
14.8833	-0.003986
14.9	-0.003669
14.9167	-0.003202
14.9333	-0.002895
14.95	-0.002258
14.9667	-0.001741
14.9833	-0.001284
15	-0.000946
15.0167	-0.000649
15.0333	-0.000531
15.05	-0.000374
15.0667	-3.6e-05
15.0833	0.000242
15.1	0.00022
15.1167	0.000368
15.1333	0.000577
15.15	0.000785
15.1667	0.001044
15.1833	0.001322
15.2	0.001541
15.2167	0.00191
15.2333	0.002149
15.25	0.002198
15.2667	0.002027
15.2833	0.001616
15.3	0.001294
15.3167	0.000989
15.3333	0.000644
15.35	0.0002
15.3667	-0.000105
15.3833	-0.000379
15.4	-0.000517
15.4167	-0.000442
15.4333	-0.000307
15.45	1.8e-05
15.4667	4.2e-05
15.4833	3.7e-05
15.5	-6.2e-05
15.5167	-0.000166
15.5333	-0.000409
15.55	-0.000672
15.5667	-0.000785
15.5833	-0.000848
15.6	-0.000687
15.6167	-0.000675
15.6333	-0.000553
15.65	-0.00053
15.6667	-0.000518
15.6833	-0.000445
15.7	-0.00035
15.7167	-0.000217
15.7333	-0.000294
15.75	-0.000291
15.7667	-0.000478
15.7833	-0.000745
15.8	-0.00089
15.8167	-0.00095
15.8333	-0.00094
15.85	-0.00107
15.8667	-0.00119
15.8833	-0.001361
15.9	-0.001639
15.9167	-0.001743
15.9333	-0.001438
15.95	-0.001573
15.9667	-0.002218
15.9833	-0.002643
16	-0.002795
16.0167	-0.002414
16.0333	-0.006502
16.05	-0.02426
16.0667	-0.051918
16.0833	-0.078396
16.1	-0.110841
16.1167	-0.14607
16.1333	-0.181489
16.15	-0.212628
16.1667	-0.245457
16.1833	-0.277726
16.2	-0.297511
16.2167	-0.308348
16.2333	-0.309945
16.25	-0.308872
16.2667	-0.303879
16.2833	-0.295216
16.3	-0.281159
16.3167	-0.272691
16.3333	-0.259404
16.35	-0.246277
16.3667	-0.23106
16.3833	-0.215072
16.4	-0.1982
16.4167	-0.188915
16.4333	-0.176401
16.45	-0.162617
16.4667	-0.154473
16.4833	-0.146158
16.5	-0.135618
16.5167	-0.127044
16.5333	-0.11787
16.55	-0.107947
16.5667	-0.098383
16.5833	-0.089989
16.6	-0.082958
16.6167	-0.075453
16.6333	-0.066937
16.65	-0.061971
16.6667	-0.057405
16.6833	-0.054719
16.7	-0.051276
16.7167	-0.047815
16.7333	-0.044224
16.75	-0.041284
16.7667	-0.038593
16.7833	-0.035912
16.8	-0.033594
16.8167	-0.031536
16.8333	-0.029718
16.85	-0.02789
16.8667	-0.026172
16.8833	-0.024224
16.9	-0.021968
16.9167	-0.01996
16.9333	-0.018602
16.95	-0.017265
16.9667	-0.015687
16.9833	-0.014179
17	-0.012772
17.0167	-0.011462
17.0333	-0.010202
17.05	-0.009052
17.0667	-0.007701
17.0833	-0.006431
17.1	-0.005302
17.1167	-0.004197
17.1333	-0.003081
17.15	-0.002486
17.1667	-0.002041
17.1833	-0.001396
17.2	-0.000831
17.2167	-0.000368
17.2333	-8.5e-05
17.25	0.000628
17.2667	0.001231
17.2833	0.001423
17.3	0.001386
17.3167	0.001219
17.3333	0.001081
17.35	0.000864
17.3667	0.000506
17.3833	0.000278
17.4	0.000171
17.4167	-2.7e-05
17.4333	-0.000265
17.45	-0.000493
17.4667	-0.000851
17.4833	-0.001119
17.5	-0.001287
17.5167	-0.001466
17.5333	-0.001645
17.55	-0.002014
17.5667	-0.002073
17.5833	-0.001972
17.6	-0.001911
17.6167	-0.001768
17.6333	-0.001515
17.65	-0.001152
17.6667	-0.000719
17.6833	-0.000426
17.7	-0.000542
17.7167	-0.000461
17.7333	-0.000289
17.75	-9.8e-05
17.7667	0.000424
17.7833	0.000855
17.8	0.001119
17.8167	0.001618
17.8333	0.002117
17.85	0.002305
17.8667	0.002334
17.8833	0.002413
17.9	0.002544
17.9167	0.002575
17.9333	0.002357
17.95	0.002258
17.9667	0.002139
17.9833	0.00223
18	0.002284
18.0167	0.002397
18.0333	0.00234
18.05	0.002253
18.0667	0.002206
18.0833	0.002179
18.1	0.002223
18.1167	0.002201
18.1333	0.002049
18.15	0.001716
18.1667	0.001164
18.1833	0.000962
18.2	0.00061
18.2167	0.00037
18.2333	2e-05
18.25	-0.00042
18.2667	-0.0008
18.2833	-0.00118
18.3	-0.001592
18.3167	-0.002004
18.3333	-0.002665
18.35	-0.003437
18.3667	-0.004259
18.3833	-0.004701
18.4	-0.005015
18.4167	-0.004978
18.4333	-0.00511
18.45	-0.005553
18.4667	-0.006036
18.4833	-0.006488
18.5	-0.006253
18.5167	-0.005586
18.5333	-0.006009
18.55	-0.017152
18.5667	-0.033355
18.5833	-0.047079
18.6	-0.059523
18.6167	-0.076012
18.6333	-0.081152
18.65	-0.080731
18.6667	-0.08122
18.6833	-0.08181
18.7	-0.08184
18.7167	-0.081591
18.7333	-0.080913
18.75	-0.079834
18.7667	-0.078455
18.7833	-0.075856
18.8	-0.072808
18.8167	-0.069297
18.8333	-0.065877
18.85	-0.061906
18.8667	-0.057795
18.8833	-0.052944
18.9	-0.048673
18.9167	-0.044646
18.9333	-0.041709
18.95	-0.038341
18.9667	-0.035154
18.9833	-0.031497
19	-0.028029
19.0167	-0.025241
19.0333	-0.023154
19.05	-0.021376
19.0667	-0.019628
19.0833	-0.01781
19.1	-0.015951
19.1167	-0.013939
19.1333	-0.012286
19.15	-0.010603
19.1667	-0.008541
19.1833	-0.006888
19.2	-0.005764
19.2167	-0.005203
19.2333	-0.004621
19.25	-0.003979
19.2667	-0.003347
19.2833	-0.002686
19.3	-0.002123
19.3167	-0.001738
19.3333	-0.001143
19.35	-0.000658
19.3667	-0.000233
19.3833	0.000102
19.4	0.000368
19.4167	0.00041
19.4333	0.000243
19.45	-5e-06
19.4667	-0.000202
19.4833	-0.000409
19.5	-0.000416
19.5167	-0.000261
19.5333	-0.000207
19.55	-0.000142
19.5667	4.2e-05
19.5833	0.000337
19.6	0.000553
19.6167	0.000804
19.6333	0.001075
19.65	0.001276
19.6667	0.001157
19.6833	0.001088
19.7	0.00096
19.7167	0.000861
19.7333	0.000642
19.75	0.000533
19.7667	0.000563
19.7833	0.000574
19.8	0.000536
19.8167	0.000858
19.8333	0.001089
19.85	0.001051
19.8667	0.001102
19.8833	0.001044
19.9	0.000746
19.9167	0.000377
19.9333	4.9e-05
19.95	-0.00021
19.9667	-0.000149
19.9833	2e-06
20	0.000104
20.0167	0.000102
20.0333	-7e-05
20.05	-0.000192
20.0667	-0.000124
20.0833	4e-06
20.1	0.000132
20.1167	0.000195
20.1333	0.000287
20.15	0.000179
20.1667	6.1e-05
20.1833	3.3e-05
20.2	0.000136
20.2167	0.00037
20.2333	0.000603
20.25	0.000937
20.2667	0.0011
20.2833	0.001054
20.3	0.000957
20.3167	0.000948
20.3333	0.000889
20.35	0.00081
20.3667	0.000921
20.3833	0.001032
20.4	0.000963
20.4167	0.000995
20.4333	0.000936
20.45	0.000778
20.4667	0.00062
20.4833	0.000402
20.5	0.000144
20.5167	-1.2e-05
20.5333	-0.000558
20.55	-0.000964
20.5667	-0.00116
20.5833	-0.001305
20.6	-0.001561
20.6167	-0.001623
20.6333	-0.001735
20.65	-0.001617
20.6667	-0.001619
20.6833	-0.001641
20.7	-0.001773
20.7167	-0.001767
20.7333	-0.00158
20.75	-0.001514
20.7667	-0.001357
20.7833	-0.00101
20.8	-0.000674
20.8167	-0.000469
20.8333	-0.000375
20.85	-0.000461
20.8667	-0.000227
20.8833	-0.000112
20.9	-0.000158
20.9167	-0.000124
20.9333	-0.000121
20.95	-0.000227
20.9667	-0.000144
20.9833	-0.00064
21	-0.002127
21.0167	-0.003272
21.0333	-0.003537
21.05	-0.009283
21.0667	-0.023858
21.0833	-0.036453
21.1	-0.044449
21.1167	-0.0535
21.1333	-0.056832
21.15	-0.051194
21.1667	-0.040506
21.1833	-0.031568
21.2	-0.0259
21.2167	-0.023096
21.2333	-0.021782
21.25	-0.020948
21.2667	-0.019935
21.2833	-0.018641
21.3	-0.017437
21.3167	-0.016315
21.3333	-0.015074
21.35	-0.013752
21.3667	-0.012701
21.3833	-0.011849
21.4	-0.011037
21.4167	-0.010296
21.4333	-0.009334
21.45	-0.008382
21.4667	-0.007321
21.4833	-0.006119
21.5	-0.005117
21.5167	-0.004093
21.5333	-0.003209
21.55	-0.002585
21.5667	-0.001941
21.5833	-0.000967
21.6	-0.000163
21.6167	0.000385
21.6333	0.000714
21.65	0.000962
21.6667	0.001131
21.6833	0.001339
21.7	0.001678
21.7167	0.001932
21.7333	0.002447
21.75	0.002043
21.7667	0.001568
21.7833	0.001423
21.8	0.001148
21.8167	0.00076
21.8333	0.000332
21.85	-8.6e-05
21.8667	-0.000383
21.8833	-0.000961
21.9	-0.001689
21.9167	-0.001801
21.9333	-0.001773
21.95	-0.002005
21.9667	-0.001967
21.9833	-0.001829
22	-0.001592
22.0167	-0.001357
22.0333	-0.001402
22.05	-0.001037
22.0667	-0.000582
22.0833	-0.000267
22.1	-9.2e-05
22.1167	0.000205
22.1333	0.000632
22.15	0.00086
22.1667	0.001117
22.1833	0.001365
22.2	0.001672
22.2167	0.002086
22.2333	0.002161
22.25	0.002166
22.2667	0.002141
22.2833	0.002206
22.3	0.002131
22.3167	0.001883
22.3333	0.001687
22.35	0.001451
22.3667	0.001505
22.3833	0.001489
22.4	0.001343
22.4167	0.00115
22.4333	0.000969
22.45	0.000627
22.4667	0.000386
22.4833	0.000215
22.5	-8.6e-05
22.5167	-0.000301
22.5333	-0.000704
22.55	-0.001088
22.5667	-0.001261
22.5833	-0.001385
22.6	-0.001328
22.6167	-0.001111
22.6333	-0.001043
22.65	-0.001005
22.6667	-0.000968
22.6833	-0.00108
22.7	-0.001262
22.7167	-0.001427
22.7333	-0.001453
22.75	-0.001358
22.7667	-0.001293
22.7833	-0.001258
22.8	-0.001373
22.8167	-0.001361
22.8333	-0.001199
22.85	-0.000848
22.8667	-0.000366
22.8833	-2.5e-05
22.9	0.000277
22.9167	0.000368
22.9333	0.000309
22.95	0.00017
22.9667	0.000111
22.9833	0.000172
23	0.000542
23.0167	0.000875
23.0333	0.001008
23.05	0.001121
23.0667	0.001234
23.0833	0.001347
23.1	0.00133
23.1167	0.001176
23.1333	0.001232
23.15	0.001278
23.1667	0.001224
23.1833	0.00086
23.2	0.000566
23.2167	0.000513
23.2333	0.00046
23.25	0.000377
23.2667	0.000325
23.2833	0.000232
23.3	0.000159
23.3167	-0.000266
23.3333	-0.000652
23.35	-0.000948
23.3667	-0.001103
23.3833	-0.001209
23.4	-0.001345
23.4167	-0.001346
23.4333	-0.001418
23.45	-0.00133
23.4667	-0.001812
23.4833	-0.001614
23.5	-0.002086
23.5167	-0.000733
23.5333	0.001978
23.55	-0.002801
23.5667	-0.0183
23.5833	-0.035549
23.6	-0.049248
23.6167	-0.057293
23.6333	-0.057388
23.65	-0.046743
23.6667	-0.032249
23.6833	-0.021824
23.7	-0.015379
23.7167	-0.011109
23.7333	-0.00941
23.75	-0.007731
23.7667	-0.006692
23.7833	-0.006103
23.8	-0.005664
23.8167	-0.00495
23.8333	-0.004256
23.85	-0.003902
23.8667	-0.003218
23.8833	-0.002504
23.9	-0.00195
23.9167	-0.00147
23.9333	-0.00095
23.95	-0.00061
23.9667	-0.000441
23.9833	-0.000231
24	0.000139
24.0167	0.000385
24.0333	0.000461
24.05	0.000667
24.0667	0.000923
24.0833	0.000959
24.1	0.000785
24.1167	0.000648
24.1333	0.000441
24.15	0.000374
24.1667	0.000427
24.1833	0.000329
24.2	0.000182
24.2167	2e-06
24.2333	-0.000278
24.25	-0.000489
24.2667	-0.000699
24.2833	-0.00085
24.3	-0.00088
24.3167	-0.000994
24.3333	-0.001108
24.35	-0.001222
24.3667	-0.001136
24.3833	-0.001139
24.4	-0.001203
24.4167	-0.000959
24.4333	-0.000824
24.45	-0.000869
24.4667	-0.000895
24.4833	-0.00099
24.5	-0.000876
24.5167	-0.000708
24.5333	-0.00055
24.55	-0.000432
24.5667	-0.000404
24.5833	-0.000296
24.6	-0.000178
24.6167	4.8e-05
24.6333	0.000326
24.65	0.000475
24.6667	0.000513
24.6833	0.000531
24.7	0.000519
24.7167	0.000641
24.7333	0.000767
24.75	0.000662
24.7667	0.000707
24.7833	0.000903
24.8	0.001108
24.8167	0.001311
24.8333	0.001209
24.85	0.000897
24.8667	0.000845
24.8833	0.000923
24.9	0.001111
24.9167	0.001229
24.9333	0.001262
24.95	0.001106
24.9667	0.001039
24.9833	0.001142
25	0.001136
25.0167	0.001199
25.0333	0.001007
25.05	0.000906
25.0667	0.000895
25.0833	0.000823
25.1	0.000642
25.1167	0.000608
25.1333	0.000659
25.15	0.00074
25.1667	0.000731
25.1833	0.000902
25.2	0.000882
25.2167	0.000767
25.2333	0.000675
25.25	0.000533
25.2667	0.000441
25.2833	0.000349
25.3	0.000347
25.3167	0.000613
25.3333	0.000641
25.35	0.000539
25.3667	0.000638
25.3833	0.000696
25.4	0.000544
25.4167	0.000383
25.4333	0.000473
25.45	0.000373
25.4667	6.3e-05
25.4833	-0.000257
25.5	-0.000287
25.5167	-0.000354
25.5333	-0.000462
25.55	-0.0006
25.5667	-0.000668
25.5833	-0.000726
25.6	-0.001075
25.6167	-0.001506
25.6333	-0.001781
25.65	-0.001956
25.6667	-0.002131
25.6833	-0.002276
25.7	-0.002371
25.7167	-0.002353
25.7333	-0.002241
25.75	-0.001998
25.7667	-0.001966
25.7833	-0.001803
25.8	-0.001551
25.8167	-0.001345
25.8333	-0.001305
25.85	-0.001125
25.8667	-0.000795
25.8833	-0.000645
25.9	-0.000305
25.9167	0.000132
25.9333	0.000563
25.95	0.001085
25.9667	0.001117
25.9833	0.001098
26	0.00161
26.0167	0.003222
26.0333	0.00318
26.05	-0.003762
26.0667	-0.020074
26.0833	-0.029776
26.1	-0.042498
26.1167	-0.048777
26.1333	-0.047648
26.15	-0.04268
26.1667	-0.031971
26.1833	-0.022772
26.2	-0.013754
26.2167	-0.009789
26.2333	-0.007536
26.25	-0.006953
26.2667	-0.00728
26.2833	-0.007057
26.3	-0.006194
26.3167	-0.005641
26.3333	-0.00552
26.35	-0.005028
26.3667	-0.004806
26.3833	-0.004414
26.4	-0.004322
26.4167	-0.003888
26.4333	-0.003444
26.45	-0.003189
26.4667	-0.002835
26.4833	-0.00229
26.5	-0.001775
26.5167	-0.001416
26.5333	-0.000964
26.55	-0.000513
26.5667	-0.000301
26.5833	-0.00021
26.6	-2.8e-05
26.6167	0.000221
26.6333	0.000493
26.65	0.000786
26.6667	0.001318
26.6833	0.001611
26.7	0.001823
26.7167	0.002055
26.7333	0.001912
26.75	0.001758
26.7667	0.001665
26.7833	0.001491
26.8	0.001318
26.8167	0.001133
26.8333	0.001102
26.85	0.001122
26.8667	0.000951
26.8833	0.000591
26.9	0.00035
26.9167	0.000226
26.9333	0.000114
26.95	-3.8e-05
26.9667	-0.00013
26.9833	-0.000132
27	-0.000304
27.0167	-0.000424
27.0333	-0.000563
27.05	-0.000722
27.0667	-0.000831
27.0833	-0.00098
27.1	-0.001009
27.1167	-0.000949
27.1333	-0.00097
27.15	-0.00108
27.1667	-0.001171
27.1833	-0.001262
27.2	-0.001242
27.2167	-0.001015
27.2333	-0.00093
27.25	-0.000784
27.2667	-0.000739
27.2833	-0.000683
27.3	-0.000607
27.3167	-0.000544
27.3333	-0.000532
27.35	-0.000549
27.3667	-0.000377
27.3833	-0.000174
27.4	1.8e-05
27.4167	5e-05
27.4333	6.1e-05
27.45	0.000213
27.4667	0.000554
27.4833	0.000835
27.5	0.000887
27.5167	0.000839
27.5333	0.000792
27.55	0.000515
27.5667	0.000337
27.5833	0.00022
27.6	0.000213
27.6167	0.000247
27.6333	0.000202
27.65	0.000207
27.6667	-8.8e-05
27.6833	-0.000264
27.7	-0.000259
27.7167	0.000118
27.7333	0.000135
27.75	9.2e-05
27.7667	-0.000121
27.7833	-0.000384
27.8	-0.000767
27.8167	-0.000878
27.8333	-0.000759
27.85	-0.000669
27.8667	-0.000629
27.8833	-0.00048
27.9	-0.00035
27.9167	2.2e-05
27.9333	5.6e-05
27.95	8.9e-05
27.9667	0.000273
27.9833	0.000607
28	0.00094
28.0167	0.000988
28.0333	0.000817
28.05	0.000917
28.0667	0.001166
28.0833	0.001586
28.1	0.001715
28.1167	0.001679
28.1333	0.001914
28.15	0.002119
28.1667	0.002085
28.1833	0.00227
28.2	0.002016
28.2167	0.001762
28.2333	0.001389
28.25	0.001116
28.2667	0.000622
28.2833	0.000239
28.3	-0.000154
28.3167	-0.000512
28.3333	-0.001102
28.35	-0.001622
28.3667	-0.001913
28.3833	-0.002543
28.4	-0.002903
28.4167	-0.003503
28.4333	-0.004137
28.45	-0.004302
28.4667	-0.004637
28.4833	-0.004612
28.5	-0.005367
28.5167	-0.005801
28.5333	-0.005931
28.55	-0.006751
28.5667	-0.017301
28.5833	-0.03143
28.6	-0.04343
28.6167	-0.050828
28.6333	-0.05229
28.65	-0.044823
28.6667	-0.032075
28.6833	-0.016078
28.7	-0.00809
28.7167	-0.001328
28.7333	-0.00015
28.75	-0.000413
28.7667	-0.000675
28.7833	-0.000707
28.8	-0.000969
28.8167	-0.001385
28.8333	-0.001614
28.85	-0.001613
28.8667	-0.001442
28.8833	-0.001151
28.9	-0.00131
28.9167	-0.00127
28.9333	-0.001021
28.95	-0.000781
28.9667	-0.000622
28.9833	-0.000303
29	-0.000204
29.0167	-4.1e-05
29.0333	4.4e-05
29.05	0.000148
29.0667	0.000593
29.0833	0.001108
29.1	0.001443
29.1167	0.001776
29.1333	0.002015
29.15	0.002253
29.1667	0.002392
29.1833	0.00253
29.2	0.002569
29.2167	0.002398
29.2333	0.002564
29.25	0.002681
29.2667	0.002537
29.2833	0.002283
29.3	0.00208
29.3167	0.001895
29.3333	0.001637
29.35	0.001378
29.3667	0.0011
29.3833	0.000892
29.4	0.000474
29.4167	0.00022
29.4333	5e-05
29.45	-0.00014
29.4667	-0.00028
29.4833	-0.00055
29.5	-0.000911
29.5167	-0.001131
29.5333	-0.001292
29.55	-0.001663
29.5667	-0.001994
29.5833	-0.002185
29.6	-0.002415
29.6167	-0.0025
29.6333	-0.002608
29.65	-0.002475
29.6667	-0.002293
29.6833	-0.00212
29.7	-0.002088
29.7167	-0.002059
29.7333	-0.001884
29.75	-0.001539
29.7667	-0.001533
29.7833	-0.001118
29.8	-0.000882
29.8167	-0.000478
29.8333	3.5e-05
29.85	0.000129
29.8667	0.000532
29.8833	0.000946
29.9	0.000969
29.9167	0.000825
29.9333	0.001084
29.95	0.001162
29.9667	0.00136
29.9833	0.001498
30	0.001587
30.0167	0.00185
30.0333	0.001927
30.05	0.001615
30.0667	0.001332
30.0833	0.00118
30.1	0.001267
30.1167	0.00117
30.1333	0.000797
30.15	0.000504
30.1667	0.000401
30.1833	0.000139
30.2	-0.000354
30.2167	-0.000223
30.2333	0.000182
30.25	0.000207
30.2667	0.000171
30.2833	0.000126
30.3	0.000121
30.3167	0.000128
30.3333	8e-06
30.35	-6.3e-05
30.3667	-8.3e-05
30.3833	-0.000204
30.4	-0.000204
30.4167	-8.4e-05
30.4333	-0.000202
30.45	-0.000271
30.4667	-0.00015
30.4833	2e-06
30.5	0.000143
30.5167	0.000364
30.5333	0.000725
30.55	0.000595
30.5667	0.000256
30.5833	0.000146
30.6	0.000107
30.6167	-1.5e-05
30.6333	-0.000138
30.65	-0.000161
30.6667	-0.000175
30.6833	-0.000318
30.7	-0.000482
30.7167	-0.000569
30.7333	-0.000489
30.75	-0.00039
30.7667	-0.00034
30.7833	-0.000411
30.8	-0.000521
30.8167	-0.000617
30.8333	-0.000766
30.85	-0.001066
30.8667	-0.001016
30.8833	-0.000886
30.9	-0.000876
30.9167	-0.000771
30.9333	-0.000701
30.95	-0.000401
30.9667	-0.000691
30.9833	-0.001161
31	-0.000811
31.0167	0.000735
31.0333	0.002236
31.05	-0.001252
31.0667	-0.012611
31.0833	-0.028829
31.1	-0.039618
31.1167	-0.0501
31.1333	-0.053115
31.15	-0.043211
31.1667	-0.031366
31.1833	-0.022901
31.2	-0.012007
31.2167	-0.007374
31.2333	-0.003975
31.25	-0.002535
31.2667	-0.001805
31.2833	-0.001495
31.3	-0.001276
31.3167	-0.000637
31.3333	-0.000111
31.35	2.6e-05
31.3667	0.000152
31.3833	0.000529
31.4	0.000736
31.4167	0.000872
31.4333	0.000747
31.45	0.000473
31.4667	0.000398
31.4833	0.000303
31.5	0.000169
31.5167	0.000104
31.5333	4e-05
31.55	8.5e-05
31.5667	0.000151
31.5833	-8.4e-05
31.6	-0.000208
31.6167	-0.000412
31.6333	-0.000606
31.65	-0.000639
31.6667	-0.000663
31.6833	-0.000676
31.7	-0.00051
31.7167	-0.000302
31.7333	-7.3e-05
31.75	-2.4e-05
31.7667	-3.5e-05
31.7833	6.5e-05
31.8	0.000254
31.8167	0.000255
31.8333	0.0004
31.85	0.000504
31.8667	0.000448
31.8833	0.000333
31.9	0.000257
31.9167	2.4e-05
31.9333	-0.000144
31.95	-0.000363
31.9667	-0.000321
31.9833	-0.000289
32	-0.000138
32.0167	5.8e-05
32.0333	0.000208
32.05	0.000249
32.0667	0.000209
32.0833	0.00028
32.1	0.00046
32.1167	0.000485
32.1333	0.000547
32.15	0.000668
32.1667	0.000729
32.1833	0.00091
32.2	0.001032
32.2167	0.001158
32.2333	0.00137
32.25	0.001593
32.2667	0.001575
32.2833	0.001388
32.3	0.00131
32.3167	0.001206
32.3333	0.001057
32.35	0.000658
32.3667	0.000279
32.3833	0.00012
32.4	-0.000138
32.4167	-0.000186
32.4333	-0.000331
32.45	-0.000357
32.4667	-0.000552
32.4833	-0.000708
32.5	-0.000543
32.5167	-0.000539
32.5333	-0.000587
32.55	-0.000534
32.5667	-0.000521
32.5833	-0.000418
32.6	-0.000176
32.6167	0.000145
32.6333	0.000252
32.65	0.000459
32.6667	0.000565
32.6833	0.000652
32.7	0.000709
32.7167	0.000472
32.7333	0.00017
32.75	0.000157
32.7667	5.4e-05
32.7833	-7.9e-05
32.8	-0.000222
32.8167	-0.00031
32.8333	-0.000478
32.85	-0.000725
32.8667	-0.000962
32.8833	-0.00124
32.9	-0.001427
32.9167	-0.001512
32.9333	-0.001727
32.95	-0.001783
32.9667	-0.001669
32.9833	-0.001814
33	-0.00183
33.0167	-0.001933
33.0333	-0.001767
33.05	-0.001391
33.0667	-0.001005
33.0833	-0.000789
33.1	-0.000513
33.1167	-0.000252
33.1333	-0.000111
33.15	-3.9e-05
33.1667	-4.7e-05
33.1833	0.000184
33.2	6.6e-05
33.2167	0.000144
33.2333	0.000277
33.25	0.00044
33.2667	0.000742
33.2833	0.000865
33.3	0.000678
33.3167	0.000559
33.3333	0.000618
33.35	0.000687
33.3667	0.000516
33.3833	0.000285
[truncated: 458 more rows]

## Sheet: EDFig_6c_SL395_NbSL3.3_K48K63Ub
DP_X	DP_Y	Baseline_X	Baseline_Y	Fit_X	Fit_Y	NDH_X	NDH_Y
0.083333	0.002868			0.019695	-34.1988	0.143669	-33.0598
0.1	0.002024			0.143669	-34.1966	0.269155	-33.1754
0.116667	0.0021			0.269155	-34.1894	0.396154	-35.3242
0.133333	0.002056			0.396154	-34.1759	0.524665	-34.56
0.15	0.001902			0.524665	-34.1541	0.654688	-34.6679
0.166667	0.001678			0.654688	-34.1141	0.786223	-33.9792
0.183333	0.001233			0.786223	-33.9329	0.919271	-15.008
0.2	0.000685			0.919271	-15.0123	1.05383	-2.05248
0.216667	0.000507			1.05383	-1.73122	1.1899	-1.53837
0.233333	8.9e-05			1.1899	-1.63999	1.32749	-1.57851
0.25	-0.000859			1.32749	-1.62354	1.46659	-1.55167
0.266667	-0.002177			1.46659	-1.61667	1.60719	-1.62609
0.283333	-0.002575			1.60719	-1.61242	1.74932	-1.60684
0.3	-0.002063			1.74932	-1.60911	1.89295	-1.52934
0.316667	-0.001511			1.89295	-1.60619	2.0381	-1.56006
0.333333	-0.001189			2.0381	-1.60341
0.35	-0.000778
0.366667	-0.000576
0.383333	-0.000824
0.4	-0.001405
0.416667	-0.001976
0.433333	-0.002167
0.45	-0.000848
0.466667	0.00365
0.483333	0.006999
0.5	0.011563
0.516667	0.015847
0.533333	0.019761
0.55	0.023715
0.566667	0.014519
0.583333	-0.007537
0.6	-0.021557
0.616667	-0.018828
0.633333	-0.011789
0.65	-0.00927
0.666667	-0.007021
0.683333	-0.006192
0.7	-0.007257
0.716667	-0.006423
0.733333	-0.005309
0.75	-0.003174
0.766667	-0.00196
0.783333	-0.002676
0.8	-0.004094
0.816667	-0.004434
0.833333	-0.005054
0.85	-0.006244
0.866667	-0.004933
0.883333	-0.004473
0.9	-0.008251
0.916667	-0.010271
0.933333	0.005629
0.95	0.019199
0.966667	0.016789
0.983333	0.0132
1	0.00578
1.01667	0.004489
1.03333	-0.000982
1.05	-0.035504
1.06667	-0.070595
1.08333	-0.110936
1.1	-0.131511
1.11667	-0.119106
1.13333	-0.106362
1.15	-0.101208
1.16667	-0.094644
1.18333	-0.08059
1.2	-0.064175
1.21667	-0.047681
1.23333	-0.040978
1.25	-0.038034
1.26667	-0.03239
1.28333	-0.025736
1.3	-0.019219
1.31667	-0.014901
1.33333	-0.013583
1.35	-0.012366
1.36667	-0.008628
1.38333	-0.005361
1.4	-0.002405
1.41667	-0.000429
1.43333	0.000996
1.45	0.000792
1.46667	-0.000342
1.48333	-0.000957
1.5	-0.000299
1.51667	-0.000551
1.53333	0.000147
1.55	0.000275
1.56667	0.000523
1.58333	0.001151
1.6	0.001595
1.61667	0.0002
1.63333	0.000134
1.65	0.000349
1.66667	-0.000257
1.68333	-0.000672
1.7	-0.000809
1.71667	-0.000885
1.73333	-0.001181
1.75	-0.001467
1.76667	-0.001333
1.78333	-0.001359
1.8	-0.001742
1.81667	-0.000774
1.83333	-0.000336
1.85	-0.000308
1.86667	-0.00058
1.88333	-0.001242
1.9	-0.002494
1.91667	-0.002575
1.93333	-0.001415
1.95	-0.000376
1.96667	0.000764
1.98333	0.000503
2	-8.8e-05
2.01667	0.000123
2.03333	0.000804
2.05	0.001676
2.06667	0.003067
2.08333	0.004298
2.1	0.005287
2.11667	0.00531
2.13333	0.004773
2.15	0.004336
2.16667	0.003769
2.18333	0.003282
2.2	0.002803
2.21667	0.002039
2.23333	0.001634
2.25	0.001399
2.26667	0.001395
2.28333	0.00109
2.3	-0.000393
2.31667	-0.001303
2.33333	-0.001653
2.35	-0.001893
2.36667	-0.002053
2.38333	-0.002293
2.4	-0.00265
2.41667	-0.003114
2.43333	-0.003648
2.45	-0.003802
2.46667	-0.003686
2.48333	-0.00342
2.5	-0.003163
2.51667	-0.002803
2.53333	-0.002293
2.55	-0.001563
2.56667	-0.000763
2.58333	9.7e-05
2.6	0.000804
2.61667	0.001753
2.63333	0.002563
2.65	0.002923
2.66667	0.003083
2.68333	0.003273
2.7	0.003203
2.71667	0.003058
2.73333	0.002844
2.75	0.002649
2.76667	0.002504
2.78333	0.001919
2.8	0.000973
2.81667	0.000452
2.83333	0.000411
2.85	0.000549
2.86667	0.000438
2.88333	0.000527
2.9	0.000779
2.91667	0.000735
2.93333	0.000571
2.95	-9.3e-05
2.96667	-0.000487
2.98333	-0.001651
3	-0.002578
3.01667	-0.003013
3.03333	-0.003497
3.05	-0.003772
3.06667	-0.003376
3.08333	-0.00233
3.1	-0.002421
3.11667	-0.003039
3.13333	-0.003547
3.15	-0.002934
3.16667	-0.002032
3.18333	-0.00161
3.2	-0.00112
3.21667	-0.000837
3.23333	-0.001374
3.25	-0.00091
3.26667	0.000733
3.28333	0.001866
3.3	0.002625
3.31667	0.002569
3.33333	0.002713
3.35	0.003617
3.36667	0.00447
3.38333	0.005504
3.4	0.007278
3.41667	0.007357
3.43333	0.006387
3.45	0.005066
3.46667	0.004936
3.48333	0.006985
3.5	0.004868
3.51667	0.001316
3.53333	-0.006926
3.55	-0.080068
3.56667	-0.22017
3.58333	-0.399742
3.6	-0.612811
3.61667	-0.825188
3.63333	-0.982244
3.65	-1.06063
3.66667	-1.05917
3.68333	-0.985363
3.7	-0.874747
3.71667	-0.754
3.73333	-0.640103
3.75	-0.534747
3.76667	-0.43956
3.78333	-0.376203
3.8	-0.335745
3.81667	-0.301008
3.83333	-0.273311
3.85	-0.241764
3.86667	-0.215467
3.88333	-0.19643
3.9	-0.168882
3.91667	-0.136867
3.93333	-0.111863
3.95	-0.091599
3.96667	-0.075205
3.98333	-0.065041
4	-0.056495
4.01667	-0.050626
4.03333	-0.047228
4.05	-0.044089
4.06667	-0.04041
4.08333	-0.035011
4.1	-0.029371
4.11667	-0.025121
4.13333	-0.0218
4.15	-0.0176
4.16667	-0.01116
4.18333	-0.002569
4.2	0.005063
4.21667	0.005932
4.23333	0.003841
4.25	0.003621
4.26667	0.00599
4.28333	0.006669
4.3	0.00506
4.31667	0.004204
4.33333	0.001509
4.35	-0.000136
4.36667	0.001059
4.38333	0.000704
4.4	-0.005761
4.41667	-0.015976
4.43333	-0.018431
4.45	-0.017666
4.46667	-0.014801
4.48333	-0.014256
4.5	-0.009521
4.51667	-0.004986
4.53333	-0.006
4.55	-0.004765
4.56667	-0.001769
4.58333	-0.000684
4.6	0.000164
4.61667	5.7e-05
4.63333	-0.001379
4.65	-0.001395
4.66667	-0.002312
4.68333	-0.001168
4.7	0.000266
4.71667	0.000584
4.73333	-0.000678
4.75	-0.00301
4.76667	-0.004032
4.78333	-0.005584
4.8	-0.005695
4.81667	-0.003933
4.83333	-0.00356
4.85	-0.007688
4.86667	-0.011215
4.88333	-0.011173
4.9	0.001029
4.91667	0.021237
4.93333	0.024554
4.95	0.018342
4.96667	0.017349
4.98333	0.015937
5	0.013365
5.01667	0.01083
5.03333	0.009214
5.05	0.008439
5.06667	0.008273
5.08333	0.009107
5.1	0.008457
5.11667	0.007964
5.13333	0.007541
5.15	0.007358
5.16667	0.006344
5.18333	0.006391
5.2	0.007888
5.21667	0.010298
5.23333	0.012887
5.25	0.015407
5.26667	0.012796
5.28333	0.001146
5.3	-0.006397
5.31667	-0.009958
5.33333	-0.010929
5.35	-0.01066
5.36667	-0.010851
5.38333	-0.011022
5.4	-0.010269
5.41667	-0.010305
5.43333	-0.01047
5.45	-0.009586
5.46667	-0.008462
5.48333	-0.006878
5.5	-0.005544
5.51667	-0.005054
5.53333	-0.003903
5.55	-0.002573
5.56667	-0.001642
5.58333	-0.000882
5.6	-0.000291
5.61667	0.000386
5.63333	0.001783
5.65	0.002009
5.66667	0.001366
5.68333	0.000453
5.7	-2.7e-05
5.71667	-9e-05
5.73333	-0.000154
5.75	-0.000647
5.76667	-0.00122
5.78333	-0.000943
5.8	-0.001001
5.81667	-0.000391
5.83333	-0.001001
5.85	-0.001181
5.86667	-0.000181
5.88333	-6.1e-05
5.9	0.000177
5.91667	0.002015
5.93333	0.004342
5.95	0.0061
5.96667	0.007758
5.98333	0.007205
6	0.012883
6.01667	0.015361
6.03333	0.000488
6.05	-0.071644
6.06667	-0.186366
6.08333	-0.343889
6.1	-0.541111
6.11667	-0.751114
6.13333	-0.921116
6.15	-1.02586
6.16667	-1.05853
6.18333	-1.01988
6.2	-0.928746
6.21667	-0.80528
6.23333	-0.679843
6.25	-0.573586
6.26667	-0.488959
6.28333	-0.429402
6.3	-0.379316
6.31667	-0.3288
6.33333	-0.289004
6.35	-0.249448
6.36667	-0.211822
6.38333	-0.177846
6.4	-0.156042
6.41667	-0.146777
6.43333	-0.136653
6.45	-0.110638
6.46667	-0.085284
6.48333	-0.06713
6.5	-0.058327
6.51667	-0.055014
6.53333	-0.049092
6.55	-0.044659
6.56667	-0.040037
6.58333	-0.035404
6.6	-0.030093
6.61667	-0.027223
6.63333	-0.019753
6.65	-0.002863
6.66667	0.011617
6.68333	0.011017
6.7	0.011056
6.71667	0.009663
6.73333	0.00752
6.75	0.006127
6.76667	0.004754
6.78333	0.003422
6.8	0.001904
6.81667	0.000493
6.83333	-0.000247
6.85	-0.000867
6.86667	-0.000808
6.88333	-0.000648
6.9	-0.000951
6.91667	-0.002039
6.93333	-0.002598
6.95	-0.002886
6.96667	-0.003095
6.98333	-0.002963
7	-0.002389
7.01667	-0.002593
7.03333	-0.002528
7.05	-0.002552
7.06667	-0.002436
7.08333	-0.00303
7.1	-0.002462
7.11667	-0.000823
7.13333	0.000566
7.15	0.001806
7.16667	0.002765
7.18333	0.002944
7.2	0.002088
7.21667	0.002593
7.23333	0.003399
7.25	0.004475
7.26667	0.0039
7.28333	0.001486
7.3	0.001054
7.31667	0.002313
7.33333	0.003503
7.35	0.002432
7.36667	-0.000729
7.38333	-0.00418
7.4	-0.004913
7.41667	-0.005929
7.43333	-0.010104
7.45	-0.01027
7.46667	-0.005396
7.48333	0.002699
7.5	0.0014
7.51667	0.001008
7.53333	0.002357
7.55	0.004625
7.56667	0.003863
7.58333	0.004592
7.6	0.003109
7.61667	0.004654
7.63333	0.005869
7.65	0.003993
7.66667	-0.003372
7.68333	-0.005387
7.7	-0.005706
7.71667	-0.00462
7.73333	-0.004033
7.75	-0.003677
7.76667	-0.00386
7.78333	-0.003264
7.8	-0.003732
7.81667	-0.005223
7.83333	-0.005535
7.85	-0.004717
7.86667	-0.003629
7.88333	-0.002891
7.9	-0.00238
7.91667	-0.002568
7.93333	-0.002897
7.95	-0.002506
7.96667	-0.001394
7.98333	-0.000813
8	-0.000145
8.01667	-0.00033
8.03333	-0.001735
8.05	-0.000859
8.06667	-6.4e-05
8.08333	-9.9e-05
8.1	0.001748
8.11667	0.003001
8.13333	0.002214
8.15	0.001338
8.16667	0.003511
8.18333	0.005175
8.2	0.004902
8.21667	0.004335
8.23333	0.003998
8.25	0.003351
8.26667	0.003534
8.28333	0.004556
8.3	0.00451
8.31667	0.004134
8.33333	0.004028
8.35	0.003801
8.36667	0.003685
8.38333	0.002539
8.4	0.000724
8.41667	0.000149
8.43333	6.4e-05
8.45	0.00055
8.46667	0.002405
8.48333	0.00331
8.5	0.005843
8.51667	0.008124
8.53333	-0.003914
8.55	-0.064242
8.56667	-0.178971
8.58333	-0.326849
8.6	-0.504924
8.61667	-0.693471
8.63333	-0.851109
8.65	-0.953907
8.66667	-0.994855
8.68333	-0.979952
8.7	-0.91922
8.71667	-0.830603
8.73333	-0.732386
8.75	-0.641619
8.76667	-0.559372
8.78333	-0.487075
8.8	-0.424191
8.81667	-0.364195
8.83333	-0.310549
8.85	-0.274093
8.86667	-0.243527
8.88333	-0.2123
8.9	-0.194101
8.91667	-0.184402
8.93333	-0.166942
8.95	-0.142243
8.96667	-0.122393
8.98333	-0.099764
9	-0.076705
9.01667	-0.062918
9.03333	-0.061951
9.05	-0.063504
9.06667	-0.063057
9.08333	-0.05964
9.1	-0.055127
9.11667	-0.053448
9.13333	-0.049739
9.15	-0.043471
9.16667	-0.039942
9.18333	-0.034003
9.2	-0.026791
9.21667	-0.021536
9.23333	-0.017452
9.25	-0.011287
9.26667	-0.010552
9.28333	-0.010828
9.3	-0.011433
9.31667	-0.010968
9.33333	-0.009323
9.35	-0.007718
9.36667	-0.006653
9.38333	-0.004358
9.4	-0.003276
9.41667	-0.003687
9.43333	-0.002337
9.45	-0.001398
9.46667	-0.000688
9.48333	0.000401
9.5	0.001594
9.51667	0.003122
9.53333	0.004411
9.55	0.002919
9.56667	0.003347
9.58333	0.004225
9.6	0.004174
9.61667	0.004414
9.63333	0.003985
9.65	0.002145
9.66667	0.001516
9.68333	0.000607
9.7	-0.003127
9.71667	-0.005454
9.73333	-0.009301
9.75	-0.009408
9.76667	-0.009305
9.78333	-0.008232
9.8	-0.007065
9.81667	-0.005643
9.83333	-0.00409
9.85	-0.002518
9.86667	-0.001096
9.88333	-0.000254
9.9	-1.1e-05
9.91667	-2.7e-05
9.93333	0.000387
9.95	0.000921
9.96667	0.001375
9.98333	0.001689
10	0.002411
10.0167	0.003023
10.0333	0.003485
10.05	0.003307
10.0667	0.002489
10.0833	0.001681
10.1	0.000927
10.1167	0.000508
10.1333	0.001089
10.15	0.00169
10.1667	0.002061
10.1833	0.001902
10.2	0.001751
10.2167	0.001647
10.2333	0.001212
10.25	0.001478
10.2667	0.001884
10.2833	0.00261
10.3	0.003474
10.3167	0.003966
10.3333	0.003438
10.35	0.00265
10.3667	0.002302
10.3833	0.002133
10.4	0.00214
10.4167	0.001442
10.4333	0.000764
10.45	-0.000225
10.4667	-0.001773
10.4833	-0.003841
10.5	-0.004089
10.5167	-0.001788
10.5333	-0.000427
10.55	-0.000125
10.5667	-0.000524
10.5833	-0.001312
10.6	0.000476
10.6167	0.00061
10.6333	0.000694
10.65	-0.000162
10.6667	-0.001888
10.6833	-0.001685
10.7	-0.000747
10.7167	0.000224
10.7333	0.000585
10.75	-0.001144
10.7667	-0.002353
10.7833	-0.001212
10.8	-0.001169
10.8167	-0.001345
10.8333	-0.00156
10.85	-0.001536
10.8667	-0.001672
10.8833	-0.002267
10.9	-0.001901
10.9167	0.000376
10.9333	0.000724
10.95	-0.001119
10.9667	-0.003151
10.9833	-0.003554
11	-0.005793
11.0167	-0.00517
11.0333	-0.003097
11.05	-0.039284
11.0667	-0.122381
11.0833	-0.252108
11.1	-0.42009
11.1167	-0.601738
11.1333	-0.754806
11.15	-0.870334
11.1667	-0.932822
11.1833	-0.94282
11.2	-0.907121
11.2167	-0.839637
11.2333	-0.751973
11.25	-0.658119
11.2667	-0.585135
11.2833	-0.519611
11.3	-0.46123
11.3167	-0.39874
11.3333	-0.349061
11.35	-0.309302
11.3667	-0.275863
11.3833	-0.237154
11.4	-0.208585
11.4167	-0.181368
11.4333	-0.16493
11.45	-0.145923
11.4667	-0.126755
11.4833	-0.106188
11.5	-0.08832
11.5167	-0.081101
11.5333	-0.073332
11.55	-0.065713
11.5667	-0.059664
11.5833	-0.054605
11.6	-0.050794
11.6167	-0.04645
11.6333	-0.041257
11.65	-0.036963
11.6667	-0.03178
11.6833	-0.026776
11.7	-0.022809
11.7167	-0.019128
11.7333	-0.016306
11.75	-0.014945
11.7667	-0.013414
11.7833	-0.011602
11.8	-0.010126
11.8167	-0.007594
11.8333	-0.005062
11.85	-0.002959
11.8667	-0.001267
11.8833	0.000375
11.9	0.001563
11.9167	0.00211
11.9333	0.003636
11.95	0.005532
11.9667	0.004629
11.9833	0.002985
12	0.002537
12.0167	0.002218
12.0333	0.00129
12.05	9.1e-05
12.0667	-0.000248
12.0833	-0.000407
12.1	-0.000832
12.1167	-0.001631
12.1333	-0.00299
12.15	-0.004578
12.1667	-0.006017
12.1833	-0.006906
12.2	-0.007211
12.2167	-0.00727
12.2333	-0.006809
12.25	-0.005448
12.2667	-0.003937
12.2833	-0.001856
12.3	-0.000975
12.3167	-0.000391
12.3333	0.000884
12.35	0.001668
12.3667	0.002612
12.3833	0.002137
12.4	0.002418
12.4167	0.004455
12.4333	0.007192
12.45	0.009419
12.4667	0.009185
12.4833	0.008982
12.5	0.009249
12.5167	0.008987
12.5333	0.007425
12.55	0.006222
12.5667	0.00529
12.5833	0.004618
12.6	0.003041
12.6167	0.002137
12.6333	0.002853
12.65	0.00347
12.6667	0.003966
12.6833	0.003983
12.7	0.003604
12.7167	0.002673
12.7333	0.001232
12.75	-0.000199
12.7667	-0.001539
12.7833	-0.00243
12.8	-0.002998
12.8167	-0.002728
12.8333	-0.002718
12.85	-0.003129
12.8667	-0.004749
12.8833	-0.005439
12.9	-0.007046
12.9167	-0.008312
12.9333	-0.008648
12.95	-0.007364
12.9667	-0.007391
12.9833	-0.008807
13	-0.008274
13.0167	-0.008196
13.0333	-0.006778
13.05	-0.005811
13.0667	-0.005633
13.0833	-0.004505
13.1	-0.004204
13.1167	-0.001513
13.1333	0.001529
13.15	0.003941
13.1667	0.006202
13.1833	0.006574
13.2	0.005075
13.2167	0.002738
13.2333	0.001991
13.25	0.001823
13.2667	0.003096
13.2833	0.003069
13.3	0.002174
13.3167	0.001367
13.3333	0.001549
13.35	0.001612
13.3667	0.001005
13.3833	-0.000783
13.4	-0.001386
13.4167	-0.000321
13.4333	-0.000156
13.45	-0.00043
13.4667	-0.000705
13.4833	0.00243
13.5	0.00162
13.5167	0.0041
13.5333	0.00475
13.55	-0.01691
13.5667	-0.07385
13.5833	-0.164051
13.6	-0.280555
13.6167	-0.419188
13.6333	-0.552531
13.65	-0.669585
13.6667	-0.753268
13.6833	-0.795461
13.7	-0.806788
13.7167	-0.795112
13.7333	-0.763496
13.75	-0.71746
13.7667	-0.659794
13.7833	-0.602048
13.8	-0.547645
13.8167	-0.500227
13.8333	-0.45688
13.85	-0.413243
13.8667	-0.364905
13.8833	-0.316548
13.9	-0.267692
13.9167	-0.224381
13.9333	-0.18996
13.95	-0.166949
13.9667	-0.146068
13.9833	-0.129407
14	-0.116347
14.0167	-0.106329
14.0333	-0.095922
14.05	-0.087475
14.0667	-0.080878
14.0833	-0.074651
14.1	-0.067844
14.1167	-0.061539
14.1333	-0.054993
14.15	-0.048488
14.1667	-0.043642
14.1833	-0.040867
14.2	-0.037641
14.2167	-0.033685
14.2333	-0.031339
14.25	-0.027873
14.2667	-0.024797
14.2833	-0.021381
14.3	-0.017624
14.3167	-0.014886
14.3333	-0.012787
14.35	-0.011858
14.3667	-0.009739
14.3833	-0.00891
14.4	-0.00879
14.4167	-0.010066
14.4333	-0.009822
14.45	-0.008148
14.4667	-0.006444
14.4833	-0.00568
14.5	-0.007134
14.5167	-0.008463
14.5333	-0.009361
14.55	-0.01018
14.5667	-0.005149
14.5833	0.001093
14.6	0.001357
14.6167	0.000928
14.6333	0.000499
14.65	-0.0002
14.6667	-0.000669
14.6833	-0.001488
14.7	-0.001414
14.7167	-0.000981
14.7333	-0.000388
14.75	-0.000586
14.7667	-0.001193
14.7833	-0.00186
14.8	-0.001982
14.8167	-0.001813
14.8333	-0.001254
14.85	0.000255
14.8667	0.000894
14.8833	0.001433
14.9	0.002319
14.9167	0.003131
14.9333	0.003813
14.95	0.005255
14.9667	0.006297
14.9833	0.006269
15	0.005098
15.0167	0.003583
15.0333	0.002539
15.05	0.002605
15.0667	0.00244
15.0833	0.002316
15.1	0.002685
15.1167	0.001934
15.1333	0.000802
15.15	0.000101
15.1667	-0.00096
15.1833	-0.002272
15.2	-0.003144
15.2167	-0.003607
15.2333	-0.004251
15.25	-0.004935
15.2667	-0.005229
15.2833	-0.005103
15.3	-0.00456
15.3167	-0.003675
15.3333	-0.002711
15.35	-0.001836
15.3667	-0.001002
15.3833	-0.000387
15.4	-3.6e-05
15.4167	0.000138
15.4333	0.000121
15.45	-7.5e-05
15.4667	-0.000112
15.4833	5.1e-05
15.5	0.000473
15.5167	0.001059
15.5333	0.001334
15.55	0.00141
15.5667	0.001495
15.5833	0.001681
15.6	0.001695
15.6167	0.001734
15.6333	0.001534
15.65	0.000993
15.6667	0.000602
15.6833	0.000141
15.7	-0.000361
15.7167	-0.00116
15.7333	-0.001799
15.75	-0.001798
15.7667	-0.001387
15.7833	-0.000896
15.8	-0.000407
15.8167	0.000154
15.8333	0.000396
15.85	0.000317
15.8667	0.000129
15.8833	-0.00012
15.9	-0.000481
15.9167	-0.000999
15.9333	-0.001047
15.95	-0.000105
15.9667	0.001936
15.9833	0.001358
16	9.8e-05
16.0167	-0.002839
16.0333	-0.007326
16.05	-0.036843
16.0667	-0.08745
16.0833	-0.157417
16.1	-0.246616
16.1167	-0.347991
16.1333	-0.428945
16.15	-0.49819
16.1667	-0.549325
16.1833	-0.57611
16.2	-0.590776
16.2167	-0.596047
16.2333	-0.588098
16.25	-0.575889
16.2667	-0.559311
16.2833	-0.530532
16.3	-0.502584
16.3167	-0.477571
16.3333	-0.448097
16.35	-0.415944
16.3667	-0.38568
16.3833	-0.348597
16.4	-0.318364
16.4167	-0.292015
16.4333	-0.281845
16.45	-0.271726
16.4667	-0.247697
16.4833	-0.224737
16.5	-0.203949
16.5167	-0.184462
16.5333	-0.171676
16.55	-0.153829
16.5667	-0.118913
16.5833	-0.104046
16.6	-0.10005
16.6167	-0.095386
16.6333	-0.089001
16.65	-0.082936
16.6667	-0.077062
16.6833	-0.070957
16.7	-0.064152
16.7167	-0.058858
16.7333	-0.052554
16.75	-0.03634
16.7667	-0.019116
16.7833	-0.022572
16.8	-0.027078
16.8167	-0.033773
16.8333	-0.030108
16.85	-0.012044
16.8667	-0.003579
16.8833	-0.004584
16.9	-0.006489
16.9167	-0.010283
16.9333	-0.015096
16.95	-0.01761
16.9667	-0.019233
16.9833	-0.021197
17	-0.0207
17.0167	-0.0206
17.0333	-0.021311
17.05	-0.022241
17.0667	-0.021132
17.0833	-0.019022
17.1	-0.018182
17.1167	-0.017719
17.1333	-0.016965
17.15	-0.016031
17.1667	-0.014278
17.1833	-0.011774
17.2	-0.010189
17.2167	-0.00993
17.2333	-0.008951
17.25	-0.008002
17.2667	-0.007513
17.2833	-0.006134
17.3	-0.003873
17.3167	-0.002134
17.3333	-0.000654
17.35	-0.000474
17.3667	-0.000554
17.3833	-0.000354
17.4	0.00196
17.4167	0.004883
17.4333	0.006597
17.45	0.01285
17.4667	0.009214
17.4833	0.011608
17.5	0.009976
17.5167	0.006297
17.5333	0.002509
17.55	0.0004
17.5667	-0.002398
17.5833	-0.003007
17.6	-0.002513
17.6167	-0.002515
17.6333	-0.002868
17.65	-0.00385
17.6667	-0.004203
17.6833	-0.004855
17.7	-0.004476
17.7167	-0.004621
17.7333	-0.004635
17.75	-0.00412
17.7667	-0.003124
17.7833	-0.002009
17.8	-0.001172
17.8167	-0.000156
17.8333	0.001049
17.85	0.002105
17.8667	0.003501
17.8833	0.003667
17.9	0.003314
17.9167	0.003206
17.9333	0.003257
17.95	0.003688
17.9667	0.003839
17.9833	0.004921
18	0.006074
18.0167	0.006767
18.0333	0.006281
18.05	0.004015
18.0667	0.001269
18.0833	1.3e-05
18.1	-0.001014
18.1167	-0.002112
18.1333	-0.00204
18.15	-0.002418
18.1667	-0.003347
18.1833	-0.004605
18.2	-0.005615
18.2167	-0.0053
18.2333	-0.004755
18.25	-0.0046
18.2667	-0.003375
18.2833	-0.00283
18.3	-0.002567
18.3167	-0.001844
18.3333	-0.00135
18.35	-0.000236
18.3667	0.000868
18.3833	0.000461
18.4	0.000153
18.4167	0.000488
18.4333	0.001533
18.45	0.001878
18.4667	-0.001068
18.4833	-0.003373
18.5	-0.00327
18.5167	-0.002242
18.5333	0.002566
18.55	-0.013136
18.5667	-0.045708
18.5833	-0.07926
18.6	-0.110724
18.6167	-0.150322
18.6333	-0.17686
18.65	-0.196398
18.6667	-0.210106
18.6833	-0.207454
18.7	-0.202933
18.7167	-0.203646
18.7333	-0.206629
18.75	-0.222472
18.7667	-0.233394
18.7833	-0.228857
18.8	-0.213401
18.8167	-0.201438
18.8333	-0.190954
18.85	-0.174891
18.8667	-0.166137
18.8833	-0.159694
18.9	-0.144661
18.9167	-0.130751
18.9333	-0.12637
18.95	-0.123989
18.9667	-0.124698
18.9833	-0.115077
19	-0.093597
19.0167	-0.077578
19.0333	-0.072769
19.05	-0.068739
19.0667	-0.06691
19.0833	-0.064641
19.1	-0.060682
19.1167	-0.056814
19.1333	-0.052075
19.15	-0.047396
19.1667	-0.042757
19.1833	-0.038708
19.2	-0.03438
19.2167	-0.032021
19.2333	-0.030552
19.25	-0.029142
19.2667	-0.026883
19.2833	-0.023433
19.3	-0.019855
19.3167	-0.017384
19.3333	-0.016102
19.35	-0.015811
19.3667	-0.01593
19.3833	-0.016119
19.4	-0.016899
19.4167	-0.015195
19.4333	-0.014161
19.45	-0.014457
19.4667	-0.012864
19.4833	-0.01063
19.5	-0.010426
19.5167	-0.010769
19.5333	-0.011791
19.55	-0.011474
19.5667	-0.010046
19.5833	-0.009109
19.6	-0.009051
19.6167	-0.008949
19.6333	-0.008376
19.65	-0.008204
19.6667	-0.007721
19.6833	-0.007129
19.7	-0.006847
19.7167	-0.006458
19.7333	-0.00562
19.75	-0.004791
19.7667	-0.004133
19.7833	-0.003544
19.8	-0.003356
19.8167	-0.003601
19.8333	-0.003015
19.85	-0.00194
19.8667	-0.001494
19.8833	-0.000929
19.9	0.000497
19.9167	0.00186
19.9333	0.003174
19.95	0.003007
19.9667	0.002591
19.9833	0.003194
20	0.002028
20.0167	0.001277
20.0333	0.000287
20.05	0.000947
20.0667	0.001257
20.0833	-0.000563
20.1	-0.002264
20.1167	-0.002993
20.1333	-0.003163
20.15	-0.002892
20.1667	-0.002241
20.1833	-0.002071
20.2	-0.002521
20.2167	-0.003302
20.2333	-0.003913
20.25	-0.004354
20.2667	-0.004065
20.2833	-0.003157
20.3	-0.002168
20.3167	-0.001165
20.3333	-0.000532
20.35	-0.000119
20.3667	0.000284
20.3833	0.000917
20.4	0.00136
20.4167	0.001448
20.4333	0.001616
20.45	0.001594
20.4667	0.001352
20.4833	0.00121
20.5	0.001209
20.5167	0.001241
20.5333	0.001354
20.55	0.001497
20.5667	0.001639
20.5833	0.001672
20.6	0.001645
20.6167	0.001498
20.6333	0.00126
20.65	0.001023
20.6667	0.001056
20.6833	0.001098
20.7	0.000951
20.7167	0.000775
20.7333	0.000669
20.75	0.000523
20.7667	0.000297
20.7833	0.000221
20.8	0.000296
20.8167	0.00042
20.8333	0.000464
20.85	0.000419
20.8667	0.000394
20.8833	0.000268
20.9	0.000173
20.9167	0.000276
20.9333	-0.000172
20.95	-0.000429
20.9667	-0.000796
20.9833	-0.000203
21	-0.0004
21.0167	-0.001231
21.0333	-0.002113
21.05	-0.012334
21.0667	-0.038195
21.0833	-0.059396
21.1	-0.078028
21.1167	-0.088505
21.1333	-0.087213
21.15	-0.07202
21.1667	-0.051838
21.1833	-0.038086
21.2	-0.024353
21.2167	-0.018809
21.2333	-0.015325
21.25	-0.013731
21.2667	-0.011917
21.2833	-0.010603
21.3	-0.009509
21.3167	-0.008666
21.3333	-0.007813
21.35	-0.00719
21.3667	-0.006026
21.3833	-0.005193
21.4	-0.004819
21.4167	-0.004699
21.4333	-0.004848
21.45	-0.005188
21.4667	-0.005317
21.4833	-0.005476
21.5	-0.005866
21.5167	-0.00647
21.5333	-0.006615
21.55	-0.006709
21.5667	-0.006913
21.5833	-0.006698
21.6	-0.006192
21.6167	-0.005413
21.6333	-0.004535
21.65	-0.003616
21.6667	-0.002897
21.6833	-0.002249
21.7	-0.00226
21.7167	-0.002311
21.7333	-0.001381
21.75	0.000158
21.7667	0.000178
21.7833	-0.000953
21.8	0.000206
21.8167	0.001724
21.8333	0.002852
21.85	0.00256
21.8667	0.001298
21.8833	0.000716
21.9	0.000294
21.9167	-0.000114
21.9333	-0.000403
21.95	-0.000931
21.9667	-0.001629
21.9833	-0.002528
22	-0.003436
22.0167	-0.003835
22.0333	-0.003675
22.05	-0.003264
22.0667	-0.002484
22.0833	-0.001783
22.1	-0.001313
22.1167	-0.001042
22.1333	-0.000992
22.15	-0.000991
22.1667	-0.000951
22.1833	-0.00081
22.2	-0.00048
22.2167	-6.3e-05
22.2333	0.000124
22.25	0.0002
22.2667	0.000367
22.2833	0.000274
22.3	5e-05
22.3167	1e-05
22.3333	0.000301
22.35	0.000521
22.3667	0.000592
22.3833	0.000612
22.4	0.000553
22.4167	0.000603
22.4333	0.000594
22.45	0.000805
22.4667	0.001086
22.4833	0.001027
22.5	0.000998
22.5167	0.000953
22.5333	0.00097
22.55	0.001027
22.5667	0.001284
22.5833	0.001711
22.6	0.001878
22.6167	0.00231
22.6333	0.002695
22.65	0.00294
22.6667	0.002935
22.6833	0.00283
22.7	0.002764
22.7167	0.002732
22.7333	0.002531
22.75	0.00207
22.7667	0.00164
22.7833	0.001239
22.8	0.000878
22.8167	0.000861
22.8333	0.000735
22.85	0.000628
22.8667	0.000402
22.8833	7.5e-05
22.9	-0.000331
22.9167	-0.001136
22.9333	-0.001762
22.95	-0.002427
22.9667	-0.003073
22.9833	-0.003529
23	-0.003764
23.0167	-0.003978
23.0333	-0.004204
23.05	-0.00406
23.0667	-0.003846
23.0833	-0.003352
23.1	-0.002947
23.1167	-0.002613
23.1333	-0.002171
23.15	-0.001679
23.1667	-0.001147
23.1833	-0.000775
23.2	-0.000413
23.2167	-0.000225
23.2333	8e-05
23.25	0.000646
23.2667	0.001091
23.2833	0.001407
23.3	0.001652
23.3167	0.00175
23.3333	0.001486
23.35	0.001302
23.3667	0.001348
23.3833	0.001174
23.4	0.000981
23.4167	0.000772
23.4333	5.3e-05
23.45	-0.000936
23.4667	-0.002115
23.4833	-0.003774
23.5	-0.005273
23.5167	-0.003784
23.5333	-0.002946
23.55	-0.012388
23.5667	-0.033399
23.5833	-0.054001
23.6	-0.075193
23.6167	-0.089074
23.6333	-0.084506
23.65	-0.064967
23.6667	-0.047249
23.6833	-0.032401
23.7	-0.019752
23.7167	-0.012101
23.7333	-0.008379
23.75	-0.005918
23.7667	-0.005166
23.7833	-0.004614
23.8	-0.003913
23.8167	-0.003106
23.8333	-0.002298
23.85	-0.00159
23.8667	-0.000282
23.8833	0.000436
23.9	0.000764
23.9167	0.00101
23.9333	0.001107
23.95	0.001104
23.9667	0.000831
23.9833	0.000718
24	0.000855
24.0167	0.00108
24.0333	0.001348
24.05	0.001515
24.0667	0.001683
24.0833	0.00171
24.1	0.001698
24.1167	0.001612
24.1333	0.001308
24.15	0.001084
24.1667	0.00097
24.1833	0.000586
24.2	9.2e-05
24.2167	-0.00027
24.2333	-0.000441
24.25	-0.000752
24.2667	-0.001133
24.2833	-0.001244
24.3	-0.001125
24.3167	-0.000979
24.3333	-0.000883
24.35	-0.000897
24.3667	-0.001001
24.3833	-0.001085
24.4	-0.001299
24.4167	-0.001508
24.4333	-0.001498
24.45	-0.001438
24.4667	-0.001329
24.4833	-0.001339
24.5	-0.001399
24.5167	-0.001234
24.5333	-0.000911
24.55	-0.000587
24.5667	-0.000223
24.5833	0.00032
24.6	0.000814
24.6167	0.001045
24.6333	0.001055
24.65	0.000775
24.6667	0.000386
24.6833	0.000266
24.7	0.000367
24.7167	0.000476
24.7333	0.000485
24.75	0.000445
24.7667	0.000254
24.7833	-0.000107
24.8	-0.000258
24.8167	-0.000209
24.8333	-0.000249
24.85	-0.00023
24.8667	-0.000131
24.8833	4.8e-05
24.9	4.7e-05
24.9167	-0.000133
24.9333	-0.000363
24.95	-0.000503
24.9667	-0.000353
24.9833	-0.000103
25	0.000187
25.0167	0.000409
25.0333	0.000441
25.05	0.000383
25.0667	0.000586
25.0833	0.000788
25.1	0.00084
25.1167	0.000965
25.1333	0.00106
25.15	0.001156
25.1667	0.001361
25.1833	0.001086
25.2	0.000592
25.2167	0.000169
25.2333	-4.4e-05
25.25	-0.000277
25.2667	-0.000249
25.2833	-0.000132
25.3	-0.000105
25.3167	-0.000108
25.3333	-0.000132
25.35	-0.000185
25.3667	-0.000329
25.3833	-0.000512
25.4	-0.000666
25.4167	-0.000911
25.4333	-0.001048
25.45	-0.001074
25.4667	-0.001111
25.4833	-0.001337
25.5	-0.001584
25.5167	-0.001403
25.5333	-0.000962
25.55	-0.000592
25.5667	-0.000272
25.5833	0.000119
25.6	0.000289
25.6167	0.000329
25.6333	0.000298
25.65	0.000258
25.6667	0.000147
25.6833	6.7e-05
25.7	5.6e-05
25.7167	0.000157
25.7333	0.000259
25.75	0.00051
25.7667	0.000691
25.7833	0.000893
25.8	0.001044
25.8167	0.001088
25.8333	0.000993
25.85	0.000769
25.8667	0.000704
25.8833	0.000389
25.9	-9.6e-05
25.9167	-0.000249
25.9333	-0.0003
25.95	-0.000221
25.9667	-0.000603
25.9833	-0.001034
26	-0.002136
26.0167	-0.001345
26.0333	0.000756
26.05	-0.004802
26.0667	-0.028361
26.0833	-0.052729
26.1	-0.074138
26.1167	-0.088095
26.1333	-0.089611
26.15	-0.072527
26.1667	-0.053123
26.1833	-0.03619
26.2	-0.021646
26.2167	-0.01388
26.2333	-0.010305
26.25	-0.008389
26.2667	-0.006653
26.2833	-0.005797
26.3	-0.005031
26.3167	-0.004174
26.3333	-0.003807
26.35	-0.003279
26.3667	-0.002292
26.3833	-0.001424
26.4	-0.001017
26.4167	-0.000698
26.4333	-0.000479
26.45	-0.000161
26.4667	7.8e-05
26.4833	3.7e-05
26.5	-4.4e-05
26.5167	-8.5e-05
26.5333	-0.000196
26.55	-0.000116
26.5667	7.4e-05
26.5833	4.3e-05
26.6	-5.7e-05
26.6167	1.3e-05
26.6333	0.000213
26.65	0.000293
26.6667	0.000333
26.6833	0.000233
26.7	0.000133
26.7167	6.3e-05
26.7333	6.3e-05
26.75	-0.000137
26.7667	-0.000307
26.7833	-0.000317
26.8	-0.000167
26.8167	0.000103
26.8333	0.000223
26.85	0.000263
26.8667	0.000403
26.8833	0.000512
26.9	0.000382
26.9167	0.000451
26.9333	0.00048
26.95	0.000369
26.9667	0.000178
26.9833	5.7e-05
27	-6.4e-05
27.0167	-0.000277
27.0333	-0.00024
27.05	-0.000113
27.0667	0.000114
27.0833	0.000281
27.1	0.000427
27.1167	0.000472
27.1333	0.000235
27.15	-2.2e-05
27.1667	-0.000299
27.1833	-0.000336
27.2	-0.000333
27.2167	-0.000404
27.2333	-0.000497
27.25	-0.000789
27.2667	-0.000962
27.2833	-0.001155
27.3	-0.001207
27.3167	-0.001194
27.3333	-0.001173
27.35	-0.000901
27.3667	-0.00085
27.3833	-0.001029
27.4	-0.001277
27.4167	-0.001399
27.4333	-0.001271
27.45	-0.001264
27.4667	-0.001137
27.4833	-0.00089
27.5	-0.000472
27.5167	-0.000294
27.5333	-0.000115
27.55	5.3e-05
27.5667	0.000292
27.5833	0.00062
27.6	0.000709
27.6167	0.000973
27.6333	0.001229
27.65	0.001446
27.6667	0.001472
27.6833	0.001339
27.7	0.001265
27.7167	0.00136
27.7333	0.001439
27.75	0.001538
27.7667	0.001386
27.7833	0.001275
27.8	0.001214
27.8167	0.001131
27.8333	0.000863
27.85	0.000705
27.8667	0.000587
27.8833	0.000439
27.9	0.000411
27.9167	0.000259
27.9333	0.000292
27.95	0.000165
27.9667	-3.3e-05
27.9833	-7e-05
28	4.3e-05
28.0167	0.00014
28.0333	0.00019
28.05	0.00014
28.0667	1e-05
28.0833	-8.9e-05
28.1	-0.000139
28.1167	-9.7e-05
28.1333	-9.3e-05
28.15	-5.9e-05
28.1667	2.4e-05
28.1833	-5.2e-05
28.2	-0.000118
28.2167	1.6e-05
28.2333	-5e-05
28.25	-4.6e-05
28.2667	-7.2e-05
28.2833	-0.000208
28.3	-0.000354
28.3167	-0.000493
28.3333	-0.000732
28.35	-0.000731
28.3667	-0.00057
28.3833	-0.00042
28.4	-0.000229
28.4167	-0.000351
28.4333	-0.000586
28.45	-0.000411
28.4667	-0.000886
28.4833	-0.00097
28.5	0.000385
28.5167	0.002406
28.5333	0.004205
28.55	3.3e-05
28.5667	-0.025298
28.5833	-0.046219
28.6	-0.06677
28.6167	-0.083216
28.6333	-0.085565
28.65	-0.075383
28.6667	-0.060212
28.6833	-0.04492
28.7	-0.025499
28.7167	-0.009192
28.7333	-0.001928
28.75	-0.001264
28.7667	-0.002891
28.7833	-0.004177
28.8	-0.004833
28.8167	-0.004104
28.8333	-0.002989
28.85	-0.002763
28.8667	-0.003248
28.8833	-0.003243
28.9	-0.003577
28.9167	-0.004167
28.9333	-0.004591
28.95	-0.004574
28.9667	-0.004318
28.9833	-0.003811
29	-0.003265
29.0167	-0.002794
29.0333	-0.002067
29.05	-0.001279
29.0667	-0.000672
29.0833	-0.000555
29.1	-0.000788
29.1167	-0.001297
29.1333	-0.001919
29.15	-0.002322
29.1667	-0.002335
29.1833	-0.001937
29.2	-0.00149
29.2167	-0.001106
29.2333	-0.000575
29.25	2.6e-05
29.2667	0.000217
29.2833	0.000777
29.3	0.001158
29.3167	0.001409
29.3333	0.001608
29.35	0.002058
29.3667	0.001918
29.3833	0.001108
29.4	0.000318
29.4167	-0.000111
29.4333	-0.000388
29.45	-0.000306
29.4667	4.7e-05
29.4833	0.000579
29.5	0.000872
29.5167	0.000836
29.5333	0.000713
29.55	0.000499
29.5667	0.000346
29.5833	0.000253
29.6	3.9e-05
29.6167	-0.000322
29.6333	-0.000621
29.65	-0.00091
29.6667	-0.001168
29.6833	-0.001367
29.7	-0.001506
29.7167	-0.001292
29.7333	-0.000785
29.75	-0.000498
29.7667	-0.000311
29.7833	-3.4e-05
29.8	0.000203
29.8167	0.000365
29.8333	0.000561
29.85	0.000747
29.8667	0.000734
29.8833	0.00078
29.9	0.000886
29.9167	0.000899
29.9333	0.001107
29.95	0.001346
29.9667	0.001394
29.9833	0.001412
30	0.001311
30.0167	0.001156
30.0333	0.001147
30.05	0.001228
30.0667	0.001129
30.0833	0.00092
30.1	0.000891
30.1167	0.000807
30.1333	0.000648
30.15	0.000669
30.1667	0.00068
30.1833	0.00045
30.2	0.000371
30.2167	0.000254
30.2333	0.000229
30.25	0.000284
30.2667	-0.000101
30.2833	-0.000526
30.3	-0.000841
30.3167	-0.001156
30.3333	-0.001263
30.35	-0.00129
30.3667	-0.001296
30.3833	-0.001313
30.4	-0.00134
30.4167	-0.00115
30.4333	-0.000842
30.45	-0.000795
30.4667	-0.000647
30.4833	-0.00053
30.5	-0.000502
30.5167	-0.000468
30.5333	-0.000508
30.55	-0.000477
30.5667	-0.000277
30.5833	-0.000286
30.6	-0.000136
30.6167	1.1e-05
30.6333	-5e-06
30.65	5.9e-05
30.6667	0.000163
30.6833	0.000357
30.7	0.000521
30.7167	0.000581
30.7333	0.000489
30.75	0.000227
30.7667	-2.5e-05
30.7833	-2.7e-05
30.8	-0.000279
30.8167	-0.000404
30.8333	-0.000472
30.85	-0.000401
30.8667	-0.000149
30.8833	-0.000197
30.9	-0.000315
30.9167	-0.000226
30.9333	-0.000149
30.95	-0.000673
30.9667	-0.000537
30.9833	0.00033
31	0.000866
31.0167	0.00135
31.0333	0.001142
31.05	-0.002316
31.0667	-0.026124
31.0833	-0.050922
31.1	-0.07153
31.1167	-0.09014
31.1333	-0.095681
31.15	-0.082342
31.1667	-0.058622
31.1833	-0.040253
31.2	-0.027124
31.2167	-0.015796
31.2333	-0.009808
31.25	-0.00738
31.2667	-0.005943
31.2833	-0.004895
31.3	-0.004277
31.3167	-0.003969
31.3333	-0.003412
31.35	-0.003014
31.3667	-0.002626
31.3833	-0.001598
31.4	-0.00106
31.4167	-0.000911
31.4333	-0.000971
31.45	-0.000832
31.4667	-0.000812
31.4833	-0.000842
31.5	-0.000833
31.5167	-0.000712
31.5333	-0.000479
31.55	-0.000446
31.5667	-0.000233
31.5833	0.00029
31.6	0.000473
31.6167	0.000538
31.6333	0.000456
31.65	0.000414
31.6667	0.000341
31.6833	0.000329
31.7	0.000507
31.7167	0.000667
31.7333	0.000411
31.75	0.000315
31.7667	0.000419
31.7833	0.000433
31.8	0.000567
31.8167	0.000624
31.8333	0.000755
31.85	0.000676
31.8667	0.000356
31.8833	3.7e-05
31.9	-0.000102
31.9167	-0.000359
31.9333	-0.000432
31.95	-0.000525
31.9667	-0.000438
31.9833	-0.000281
32	-0.000294
32.0167	-0.000235
32.0333	-0.000243
32.05	-0.0005
32.0667	-0.000598
32.0833	-0.000535
32.1	-0.000523
32.1167	-0.000468
32.1333	-0.000529
32.15	-0.00044
32.1667	-0.000211
32.1833	6.7e-05
32.2	0.000326
32.2167	0.000728
32.2333	0.000934
32.25	0.000911
32.2667	0.000867
32.2833	0.000814
32.3	0.00087
32.3167	0.00089
32.3333	0.000845
32.35	0.000819
32.3667	0.000714
32.3833	0.000689
32.4	0.000823
32.4167	0.001021
32.4333	0.001132
32.45	0.001063
32.4667	0.000884
32.4833	0.000795
32.5	0.000497
32.5167	0.000249
32.5333	0.000122
32.55	-3.4e-05
32.5667	-0.000151
32.5833	-6.8e-05
32.6	6e-06
32.6167	8e-06
32.6333	-0.000152
32.65	-0.000321
32.6667	-0.000341
32.6833	-0.000431
32.7	-0.00031
32.7167	-0.000203
32.7333	-0.000141
32.75	-0.000229
32.7667	-0.000497
32.7833	-0.000505
32.8	-0.000303
32.8167	-0.000296
32.8333	-0.000416
32.85	-0.000526
32.8667	-0.000507
32.8833	-0.000417
32.9	-0.000488
32.9167	-0.000815
32.9333	-0.001031
32.95	-0.001167
32.9667	-0.001373
32.9833	-0.001609
33	-0.001796
33.0167	-0.001818
33.0333	-0.001901
33.05	-0.001784
33.0667	-0.001586
33.0833	-0.001369
33.1	-0.001102
33.1167	-0.000999
33.1333	-0.000945
33.15	-0.000711
33.1667	-0.000147
33.1833	0.000168
33.2	8.2e-05
33.2167	-8.6e-05
33.2333	-6.9e-05
33.25	0.000119
33.2667	0.000357
33.2833	0.000554
33.3	0.000882
33.3167	0.001289
33.3333	0.001487
33.35	0.001574
33.3667	0.001671
33.3833	0.001599
[truncated: 458 more rows]

## Sheet: EDFig_6c_SL395_NbSL3.4_K48K63Ub
DP_X	DP_Y	Baseline_X	Baseline_Y	Fit_X	Fit_Y	NDH_X	NDH_Y
0.083333	-0.004592			0.019695	-32.1455	0.143669	-32.2098
0.1	-0.003263			0.143669	-32.0505	0.269155	-30.8709
0.116667	-0.002485			0.269155	-31.7807	0.396154	-31.7228
0.133333	-0.002116			0.396154	-31.1805	0.524665	-30.2435
0.15	-0.001878			0.524665	-29.4753	0.654688	-22.4205
0.166667	-0.001719			0.654688	-23.3773	0.786223	-11.978
0.183333	-0.002181			0.786223	-10.9855	0.919271	-3.24134
0.2	-0.002615			0.919271	-4.19241	1.05383	-1.94272
0.216667	-0.002859			1.05383	-2.3179	1.1899	-1.18091
0.233333	-0.002823			1.1899	-1.69047	1.32749	-1.47111
0.25	-0.002107			1.32749	-1.41802	1.46659	-1.34763
0.266667	-0.001121			1.46659	-1.2771	1.60719	-1.66738
0.283333	-0.000215			1.60719	-1.19501	1.74932	-1.13335
0.3	0.000323			1.74932	-1.14289	1.89295	-1.45259
0.316667	0.000201			1.89295	-1.10755	2.0381	-1.3907
0.333333	-0.000571			2.0381	-1.08228
0.35	-0.000903
0.366667	-0.001495
0.383333	-0.002217
0.4	-0.002048
0.416667	-0.002138
0.433333	-0.002428
0.45	-0.002429
0.466667	-0.000529
0.483333	0.001521
0.5	0.002944
0.516667	0.003539
0.533333	0.003734
0.55	0.006019
0.566667	0.009865
0.583333	0.01555
0.6	0.021243
0.616667	0.028069
0.633333	0.025755
0.65	0.012441
0.666667	-0.000993
0.683333	-0.001637
0.7	0.004109
0.716667	0.009088
0.733333	0.018706
0.75	0.026064
0.766667	0.010923
0.783333	-0.012779
0.8	-0.022845
0.816667	-0.017191
0.833333	-0.014797
0.85	-0.015653
0.866667	-0.016419
0.883333	-0.015435
0.9	-0.013306
0.916667	-0.011641
0.933333	-0.011886
0.95	-0.011881
0.966667	-0.009786
0.983333	-0.004711
1	0.000164
1.01667	0.002963
1.03333	0.000702
1.05	-0.021408
1.06667	-0.035999
1.08333	-0.048889
1.1	-0.065177
1.11667	-0.082448
1.13333	-0.09287
1.15	-0.096932
1.16667	-0.097763
1.18333	-0.095325
1.2	-0.084678
1.21667	-0.066115
1.23333	-0.049011
1.25	-0.038678
1.26667	-0.028014
1.28333	-0.024321
1.3	-0.024564
1.31667	-0.023919
1.33333	-0.021795
1.35	-0.01856
1.36667	-0.017166
1.38333	-0.015621
1.4	-0.014368
1.41667	-0.013576
1.43333	-0.012784
1.45	-0.012573
1.46667	-0.012351
1.48333	-0.011589
1.5	-0.011054
1.51667	-0.010339
1.53333	-0.009364
1.55	-0.008248
1.56667	-0.006963
1.58333	-0.005588
1.6	-0.004295
1.61667	-0.003021
1.63333	-0.001836
1.65	-0.000781
1.66667	0.000174
1.68333	0.001448
1.7	0.003644
1.71667	0.005664
1.73333	0.007004
1.75	0.007243
1.76667	0.006543
1.78333	0.007723
1.8	0.010248
1.81667	0.010218
1.83333	0.009358
1.85	0.007868
1.86667	0.005278
1.88333	0.003868
1.9	0.003094
1.91667	0.002063
1.93333	-0.000337
1.95	-0.002438
1.96667	-0.003449
1.98333	-0.0044
2	-0.003365
2.01667	-0.002782
2.03333	-0.003049
2.05	-0.003936
2.06667	-0.004883
2.08333	-0.00566
2.1	-0.005704
2.11667	-0.006714
2.13333	-0.007114
2.15	-0.007054
2.16667	-0.006993
2.18333	-0.006163
2.2	-0.005846
2.21667	-0.005365
2.23333	-0.004805
2.25	-0.004255
2.26667	-0.004395
2.28333	-0.004925
2.3	-0.004995
2.31667	-0.004871
2.33333	-0.004557
2.35	-0.004062
2.36667	-0.003088
2.38333	-0.002013
2.4	-0.000933
2.41667	0.000387
2.43333	0.002337
2.45	0.003827
2.46667	0.004876
2.48333	0.005576
2.5	0.008051
2.51667	0.008821
2.53333	0.009471
2.55	0.011581
2.56667	0.014551
2.58333	0.01886
2.6	0.022353
2.61667	0.019933
2.63333	0.005794
2.65	-0.011006
2.66667	-0.015056
2.68333	-0.013316
2.7	-0.011393
2.71667	-0.009376
2.73333	-0.00663
2.75	-0.005054
2.76667	-0.004078
2.78333	-0.002831
2.8	-0.001979
2.81667	-0.001595
2.83333	-0.000931
2.85	0.000252
2.86667	0.000956
2.88333	0.0016
2.9	0.002143
2.91667	0.002169
2.93333	0.002025
2.95	0.001881
2.96667	0.001667
2.98333	0.001393
3	0.001
3.01667	0.000669
3.03333	0.000799
3.05	0.000989
3.06667	0.000529
3.08333	0.000519
3.1	0.000768
3.11667	0.001109
3.13333	0.00127
3.15	0.001521
3.16667	0.001422
3.18333	0.001323
3.2	0.001707
3.21667	0.001792
3.23333	0.001188
3.25	-6.6e-05
3.26667	-0.000351
3.28333	0.000565
3.3	0.000505
3.31667	0.000295
3.33333	0.000184
3.35	-0.000807
3.36667	-0.002378
3.38333	-0.003298
3.4	-0.004482
3.41667	-0.00572
3.43333	-0.004897
3.45	-0.001995
3.46667	0.000977
3.48333	-0.00204
3.5	0.005607
3.51667	0.01142
3.53333	0.011032
3.55	-0.029195
3.56667	-0.113712
3.58333	-0.22168
3.6	-0.33332
3.61667	-0.455345
3.63333	-0.58251
3.65	-0.691495
3.66667	-0.768101
3.68333	-0.803456
3.7	-0.787103
3.71667	-0.764174
3.73333	-0.722615
3.75	-0.659316
3.76667	-0.593197
3.78333	-0.516048
3.8	-0.449909
3.81667	-0.407924
3.83333	-0.385459
3.85	-0.350624
3.86667	-0.303899
3.88333	-0.253924
3.9	-0.213248
3.91667	-0.177355
3.93333	-0.141703
3.95	-0.11652
3.96667	-0.102277
3.98333	-0.091554
4	-0.082379
4.01667	-0.078056
4.03333	-0.083583
4.05	-0.103161
4.06667	-0.114888
4.08333	-0.092136
4.1	-0.066439
4.11667	-0.062885
4.13333	-0.04727
4.15	-0.040966
4.16667	-0.035072
4.18333	-0.031248
4.2	-0.028478
4.21667	-0.0258
4.23333	-0.024772
4.25	-0.024604
4.26667	-0.023497
4.28333	-0.020999
4.3	-0.018494
4.31667	-0.016511
4.33333	-0.015357
4.35	-0.013544
4.36667	-0.011331
4.38333	-0.009908
4.4	-0.008846
4.41667	-0.007475
4.43333	-0.003945
4.45	-0.001194
4.46667	0.001397
4.48333	0.005627
4.5	0.009827
4.51667	0.012977
4.53333	0.016326
4.55	0.019486
4.56667	0.015375
4.58333	0.001955
4.6	-0.008044
4.61667	-0.012026
4.63333	-0.012168
4.65	-0.00984
4.66667	-0.008682
4.68333	-0.007654
4.7	-0.00662
4.71667	-0.005745
4.73333	-0.005369
4.75	-0.005073
4.76667	-0.004987
4.78333	-0.004722
4.8	-0.004121
4.81667	-0.003413
4.83333	-0.002195
4.85	-0.000958
4.86667	-0.00037
4.88333	-0.000482
4.9	-0.000411
4.91667	0.000738
4.93333	0.000507
4.95	0.000336
4.96667	0.000434
4.98333	0.000903
5	0.001565
5.01667	0.004016
5.03333	0.004767
5.05	-2.2e-05
5.06667	0.009929
5.08333	0.027631
5.1	0.027756
5.11667	0.023598
5.13333	0.01689
5.15	-0.006508
5.16667	-0.012516
5.18333	-0.007024
5.2	-0.00522
5.21667	-0.003526
5.23333	-0.000633
5.25	-0.001919
5.26667	0.001675
5.28333	0.020079
5.3	0.039437
5.31667	0.036684
5.33333	-0.000868
5.35	-0.027201
5.36667	-0.036213
5.38333	-0.026636
5.4	-0.017381
5.41667	-0.011163
5.43333	-0.008776
5.45	-0.007219
5.46667	-0.007331
5.48333	-0.005834
5.5	-0.003073
5.51667	0.000308
5.53333	0.002199
5.55	0.0026
5.56667	0.001471
5.58333	0.000712
5.6	0.001024
5.61667	0.000991
5.63333	0.003537
5.65	0.004084
5.66667	0.0052
5.68333	0.001577
5.7	0.005908
5.71667	0.014106
5.73333	-0.001035
5.75	-0.018727
5.76667	-0.013709
5.78333	-0.002341
5.8	0.003872
5.81667	0.015552
5.83333	0.022741
5.85	0.014671
5.86667	-0.0075
5.88333	-0.013641
5.9	-0.00823
5.91667	-0.003346
5.93333	-0.002032
5.95	0.000942
5.96667	0.004456
5.98333	0.00349
6	0.003772
6.01667	0.019434
6.03333	0.036606
6.05	0.003818
6.06667	-0.0715
6.08333	-0.170328
6.1	-0.28653
6.11667	-0.408613
6.13333	-0.507646
6.15	-0.59097
6.16667	-0.661513
6.18333	-0.715996
6.2	-0.739616
6.21667	-0.733518
6.23333	-0.70358
6.25	-0.651243
6.26667	-0.593925
6.28333	-0.535188
6.3	-0.473808
6.31667	-0.401683
6.33333	-0.359608
6.35	-0.354923
6.36667	-0.346478
6.38333	-0.317343
6.4	-0.274577
6.41667	-0.235359
6.43333	-0.20283
6.45	-0.167921
6.46667	-0.134012
6.48333	-0.118103
6.5	-0.115266
6.51667	-0.107217
6.53333	-0.105568
6.55	-0.100409
6.56667	-0.10489
6.58333	-0.096271
6.6	-0.077415
6.61667	-0.038209
6.63333	-0.033023
6.65	-0.035838
6.66667	-0.034042
6.68333	-0.020236
6.7	-0.011955
6.71667	-0.005936
6.73333	-0.003898
6.75	-0.001249
6.76667	-0.00173
6.78333	-0.002512
6.8	-0.004188
6.81667	-0.004819
6.83333	-0.00617
6.85	-0.00618
6.86667	-0.006141
6.88333	-0.006582
6.9	-0.006303
6.91667	-0.005975
6.93333	-0.006806
6.95	-0.008238
6.96667	-0.0074
6.98333	-0.007431
7	-0.006567
7.01667	-0.004678
7.03333	-0.003569
7.05	-0.00138
7.06667	0.001169
7.08333	0.002148
7.1	0.002966
7.11667	0.004275
7.13333	0.005335
7.15	0.009864
7.16667	0.008733
7.18333	0.008242
7.2	0.01092
7.21667	0.010251
7.23333	0.010051
7.25	0.011241
7.26667	0.009362
7.28333	0.007982
7.3	0.005986
7.31667	0.004657
7.33333	0.005019
7.35	0.00293
7.36667	0.001982
7.38333	0.001144
7.4	0.000611
7.41667	0.000669
7.43333	-0.001623
7.45	-0.003175
7.46667	-0.003677
7.48333	-0.004108
7.5	-0.003114
7.51667	-0.002868
7.53333	-0.001972
7.55	0.007394
7.56667	0.01482
7.58333	0.046047
7.6	0.056376
7.61667	0.019552
7.63333	0.001758
7.65	-0.009176
7.66667	-0.020739
7.68333	-0.014963
7.7	-0.015296
7.71667	-0.018262
7.73333	-0.016959
7.75	-0.022075
7.76667	-0.022052
7.78333	-0.018408
7.8	-0.018799
7.81667	-0.016235
7.83333	-0.009751
7.85	-0.005347
7.86667	-0.004373
7.88333	-0.002839
7.9	-0.002412
7.91667	-0.00266
7.93333	-0.002908
7.95	-0.002236
7.96667	-5.4e-05
7.98333	0.000448
8	-4e-05
8.01667	-0.000363
8.03333	-0.000647
8.05	-0.00097
8.06667	-0.000793
8.08333	-0.000386
8.1	0.000467
8.11667	0.001899
8.13333	0.00334
8.15	0.004012
8.16667	0.004444
8.18333	0.005546
8.2	0.007077
8.21667	0.009059
8.23333	0.0116
8.25	0.015562
8.26667	0.020113
8.28333	0.023924
8.3	0.025827
8.31667	0.014202
8.33333	0.003377
8.35	-0.009368
8.36667	-0.010103
8.38333	-0.008788
8.4	-0.010435
8.41667	-0.01249
8.43333	-0.014436
8.45	-0.014541
8.46667	-0.017006
8.48333	-0.020842
8.5	-0.023176
8.51667	-0.024567
8.53333	-0.013698
8.55	-0.018019
8.56667	-0.05981
8.58333	-0.126922
8.6	-0.213252
8.61667	-0.319482
8.63333	-0.413921
8.65	-0.49482
8.66667	-0.56284
8.68333	-0.615419
8.7	-0.645459
8.71667	-0.667998
8.73333	-0.670187
8.75	-0.644867
8.76667	-0.581966
8.78333	-0.511036
8.8	-0.459616
8.81667	-0.415547
8.83333	-0.411019
8.85	-0.4001
8.86667	-0.368592
8.88333	-0.330353
8.9	-0.301426
8.91667	-0.271081
8.93333	-0.231457
8.95	-0.189472
8.96667	-0.159377
8.98333	-0.138803
9	-0.14381
9.01667	-0.165271
9.03333	-0.163552
9.05	-0.133723
9.06667	-0.115235
9.08333	-0.098866
9.1	-0.081579
9.11667	-0.069198
9.13333	-0.058147
9.15	-0.051156
9.16667	-0.048155
9.18333	-0.049224
9.2	-0.049986
9.21667	-0.050414
9.23333	-0.049513
9.25	-0.051271
9.26667	-0.05418
9.28333	-0.054988
9.3	-0.05642
9.31667	-0.04487
9.33333	-0.02307
9.35	0.01574
9.36667	0.038011
9.38333	0.042171
9.4	0.038172
9.41667	0.032874
9.43333	0.025845
9.45	-0.001103
9.46667	-0.043792
9.48333	-0.05986
9.5	-0.052086
9.51667	-0.031234
9.53333	-0.013072
9.55	-0.00552
9.56667	-0.005258
9.58333	-0.007245
9.6	-0.00878
9.61667	-0.008076
9.63333	-0.005482
9.65	-0.002977
9.66667	-0.001393
9.68333	-0.000879
9.7	-0.00015
9.71667	0.000935
9.73333	0.000909
9.75	0.001054
9.76667	0.002078
9.78333	0.002383
9.8	0.003095
9.81667	0.004483
9.83333	0.004711
9.85	0.005298
9.86667	0.005646
9.88333	0.004803
9.9	0.003948
9.91667	0.00317
9.93333	0.003083
9.95	0.003875
9.96667	0.003618
9.98333	0.00299
10	0.003284
10.0167	0.003498
10.0333	0.003532
10.05	0.002986
10.0667	0.00351
10.0833	0.004235
10.1	0.004391
10.1167	0.00469
10.1333	0.00354
10.15	0.001939
10.1667	0.001989
10.1833	0.001878
10.2	0.000417
10.2167	0.000664
10.2333	0.00065
10.25	-0.000774
10.2667	-0.001887
10.2833	-0.001531
10.3	-0.000369
10.3167	-0.000378
10.3333	-0.001338
10.35	-0.002188
10.3667	-0.001168
10.3833	-0.000588
10.4	-0.001154
10.4167	-0.00189
10.4333	-0.001767
10.45	-0.001623
10.4667	-0.001209
10.4833	-0.000425
10.5	-0.000379
10.5167	-0.000547
10.5333	-0.000845
10.55	-0.000642
10.5667	-0.00055
10.5833	-0.001028
10.6	-0.001944
10.6167	-0.002545
10.6333	-0.002256
10.65	-0.002197
10.6667	-0.002568
10.6833	-0.002389
10.7	-0.001778
10.7167	-0.001199
10.7333	-0.000509
10.75	0.00016
10.7667	0.00031
10.7833	0.00018
10.8	-0.000157
10.8167	0.000102
10.8333	0.000872
10.85	0.002061
10.8667	0.003
10.8833	0.003729
10.9	0.004764
10.9167	0.006259
10.9333	0.007335
10.95	0.00736
10.9667	0.005746
10.9833	0.005641
11	0.008591
11.0167	0.006747
11.0333	-0.006437
11.05	-0.019702
11.0667	-0.044486
11.0833	-0.10466
11.1	-0.185782
11.1167	-0.261588
11.1333	-0.323614
11.15	-0.376939
11.1667	-0.427885
11.1833	-0.47911
11.2	-0.520087
11.2167	-0.541446
11.2333	-0.549005
11.25	-0.527995
11.2667	-0.497034
11.2833	-0.465313
11.3	-0.439655
11.3167	-0.42151
11.3333	-0.393445
11.35	-0.37238
11.3667	-0.360865
11.3833	-0.34163
11.4	-0.325569
11.4167	-0.307402
11.4333	-0.283575
11.45	-0.260788
11.4667	-0.23781
11.4833	-0.219403
11.5	-0.171792
11.5167	-0.141895
11.5333	-0.134218
11.55	-0.13996
11.5667	-0.141343
11.5833	-0.137686
11.6	-0.131296
11.6167	-0.123211
11.6333	-0.113816
11.65	-0.0958
11.6667	-0.085425
11.6833	-0.084789
11.7	-0.083504
11.7167	-0.077502
11.7333	-0.064011
11.75	-0.04922
11.7667	-0.046578
11.7833	-0.042897
11.8	-0.040027
11.8167	-0.036701
11.8333	-0.031716
11.85	-0.026861
11.8667	-0.023086
11.8833	-0.019041
11.9	-0.014888
11.9167	-0.009981
11.9333	-0.006784
11.95	-0.006057
11.9667	-0.00756
11.9833	-0.009043
12	-0.007148
12.0167	-0.005528
12.0333	-0.005197
12.05	-0.006546
12.0667	-0.008945
12.0833	-0.008374
12.1	-0.007393
12.1167	-0.009886
12.1333	-0.011309
12.15	-0.007872
12.1667	-0.000965
12.1833	0.001452
12.2	-0.001806
12.2167	-0.001965
12.2333	-0.002563
12.25	-0.010092
12.2667	-0.01574
12.2833	-0.008449
12.3	0.016683
12.3167	0.029491
12.3333	0.027759
12.35	0.023787
12.3667	0.015494
12.3833	0.003162
12.4	-0.017047
12.4167	-0.021774
12.4333	0.005659
12.45	0.030092
12.4667	0.026985
12.4833	0.005408
12.5	-0.009466
12.5167	-0.009925
12.5333	-0.011054
12.55	-0.013924
12.5667	0.011677
12.5833	0.038407
12.6	0.0179
12.6167	0.006158
12.6333	0.008855
12.65	0.013372
12.6667	0.00317
12.6833	-0.015683
12.7	-0.021626
12.7167	-0.025854
12.7333	-0.028903
12.75	-0.025251
12.7667	-0.00927
12.7833	0.010061
12.8	0.010942
12.8167	0.008734
12.8333	0.002576
12.85	-0.002653
12.8667	-0.006731
12.8833	-0.006739
12.9	-0.007467
12.9167	-0.010261
12.9333	-0.012346
12.95	-0.01033
12.9667	-0.014445
12.9833	-0.014159
13	0.005139
13.0167	0.017003
13.0333	0.021396
13.05	0.01447
13.0667	0.008094
13.0833	0.003297
13.1	0.000994
13.1167	-0.001632
13.1333	-0.006629
13.15	-0.009696
13.1667	-0.009743
13.1833	-0.008669
13.2	-0.004442
13.2167	0.015634
13.2333	0.02924
13.25	0.036316
13.2667	0.026132
13.2833	0.012799
13.3	0.004608
13.3167	-0.003002
13.3333	-0.005772
13.35	-0.003252
13.3667	-0.004392
13.3833	-0.006151
13.4	-0.00521
13.4167	-0.001003
13.4333	0.003294
13.45	0.000511
13.4667	0.007407
13.4833	0.021604
13.5	0.033762
13.5167	0.035663
13.5333	0.033745
13.55	0.017816
13.5667	-0.011372
13.5833	-0.056331
13.6	-0.111499
13.6167	-0.171954
13.6333	-0.20927
13.65	-0.230165
13.6667	-0.26831
13.6833	-0.315185
13.7	-0.33564
13.7167	-0.346104
13.7333	-0.356837
13.75	-0.37374
13.7667	-0.370434
13.7833	-0.352237
13.8	-0.34445
13.8167	-0.329023
13.8333	-0.315086
13.85	-0.287429
13.8667	-0.268582
13.8833	-0.260295
13.9	-0.246768
13.9167	-0.231542
13.9333	-0.218866
13.95	-0.20252
13.9667	-0.187534
13.9833	-0.171708
14	-0.160302
14.0167	-0.166907
14.0333	-0.180224
14.05	-0.16852
14.0667	-0.142077
14.0833	-0.108304
14.1	-0.07573
14.1167	-0.053878
14.1333	-0.055899
14.15	-0.07383
14.1667	-0.08468
14.1833	-0.081061
14.2	-0.074051
14.2167	-0.068834
14.2333	-0.06811
14.25	-0.063486
14.2667	-0.059732
14.2833	-0.061958
14.3	-0.053114
14.3167	-0.048142
14.3333	-0.050605
14.35	-0.060498
14.3667	-0.040761
14.3833	-0.005314
14.4	0.016433
14.4167	0.00835
14.4333	-0.025549
14.45	-0.050619
14.4667	-0.063309
14.4833	-0.063558
14.5	-0.052718
14.5167	-0.027351
14.5333	0.001679
14.55	0.027029
14.5667	0.036819
14.5833	0.02915
14.6	0.02402
14.6167	0.017911
14.6333	0.012862
14.65	0.006503
14.6667	-0.006556
14.6833	-0.020965
14.7	-0.009274
14.7167	0.017195
14.7333	0.053459
14.75	0.054833
14.7667	0.038867
14.7833	0.020612
14.8	0.018156
14.8167	0.019511
14.8333	0.021263
14.85	0.019595
14.8667	0.019747
14.8833	0.020159
14.9	0.017051
14.9167	0.010495
14.9333	0.01213
14.95	-0.026325
14.9667	-0.06692
14.9833	-0.045095
15	-0.03707
15.0167	-0.021491
15.0333	-0.014608
15.05	-0.021486
15.0667	-0.027104
15.0833	-0.034302
15.1	-0.0406
15.1167	-0.042623
15.1333	-0.026404
15.15	0.002406
15.1667	0.005506
15.1833	0.008726
15.2	0.013915
15.2167	0.018021
15.2333	0.016449
15.25	0.012657
15.2667	0.011726
15.2833	0.012104
15.3	0.010092
15.3167	0.009292
15.3333	0.006394
15.35	0.005866
15.3667	0.006977
15.3833	0.005719
15.4	-0.001049
15.4167	0.010796
15.4333	0.027939
15.45	0.024601
15.4667	0.012334
15.4833	0.009547
15.5	0.007699
15.5167	0.003764
15.5333	0.002737
15.55	0.00253
15.5667	0.000152
15.5833	-0.014465
15.6	-0.033152
15.6167	-0.031527
15.6333	-0.023406
15.65	-0.011534
15.6667	0.000707
15.6833	-0.002221
15.7	0.00025
15.7167	0.001829
15.7333	0.003618
15.75	0.007277
15.7667	-0.004784
15.7833	-0.008746
15.8	-0.004897
15.8167	-0.006851
15.8333	-0.002818
15.85	-0.008915
15.8667	-0.015093
15.8833	0.01477
15.9	0.034092
15.9167	0.046344
15.9333	0.05801
15.95	0.034655
15.9667	-0.000449
15.9833	-0.020524
16	-0.030328
16.0167	-0.023112
16.0333	-0.002974
16.05	0.000394
16.0667	-0.020868
16.0833	-0.037019
16.1	-0.060441
16.1167	-0.095588
16.1333	-0.11673
16.15	-0.144863
16.1667	-0.177475
16.1833	-0.171958
16.2	-0.1575
16.2167	-0.148862
16.2333	-0.146679
16.25	-0.149796
16.2667	-0.162283
16.2833	-0.16809
16.3	-0.158787
16.3167	-0.154538
16.3333	-0.163424
16.35	-0.160959
16.3667	-0.159504
16.3833	-0.14754
16.4	-0.139355
16.4167	-0.135918
16.4333	-0.107436
16.45	-0.075203
16.4667	-0.064181
16.4833	-0.070178
16.5	-0.076786
16.5167	-0.080924
16.5333	-0.085678
16.55	-0.088362
16.5667	-0.089515
16.5833	-0.086759
16.6	-0.083923
16.6167	-0.075529
16.6333	-0.065153
16.65	-0.058726
16.6667	-0.05096
16.6833	-0.045193
16.7	-0.040817
16.7167	-0.039455
16.7333	-0.035562
16.75	-0.03148
16.7667	-0.027717
16.7833	-0.026595
16.8	-0.024222
16.8167	-0.016793
16.8333	-0.013908
16.85	-0.027932
16.8667	-0.053906
16.8833	-0.060671
16.9	-0.053005
16.9167	-0.021612
16.9333	0.002454
16.95	0.008149
16.9667	0.009655
16.9833	0.01136
17	0.009335
17.0167	0.008344
17.0333	0.007106
17.05	0.002599
17.0667	-0.008049
17.0833	-0.008606
17.1	-0.007554
17.1167	-0.009186
17.1333	-0.009513
17.15	-0.007039
17.1667	-0.009046
17.1833	-0.007493
17.2	0.004791
17.2167	0.015151
17.2333	0.015164
17.25	0.013167
17.2667	0.015299
17.2833	0.015932
17.3	0.015035
17.3167	0.016244
17.3333	0.019368
17.35	0.006873
17.3667	0.001127
17.3833	-0.001658
17.4	-0.002984
17.4167	-0.005344
17.4333	-0.008616
17.45	-0.010869
17.4667	-0.012851
17.4833	-0.014663
17.5	-0.018905
17.5167	-0.021077
17.5333	-0.005946
17.55	0.003426
17.5667	0.003548
17.5833	0.007899
17.6	0.011671
17.6167	0.014806
17.6333	0.01853
17.65	0.022243
17.6667	0.026906
17.6833	0.029039
17.7	0.036242
17.7167	0.019455
17.7333	-0.011022
17.75	-0.019659
17.7667	-0.022586
17.7833	-0.024723
17.8	-0.02642
17.8167	-0.026724
17.8333	-0.018304
17.85	0.006837
17.8667	0.018597
17.8833	0.017258
17.9	0.011528
17.9167	0.00407
17.9333	-0.001581
17.95	-0.005282
17.9667	-0.008743
17.9833	-0.013704
18	-0.015674
18.0167	-0.016017
18.0333	-0.003047
18.05	0.015883
18.0667	0.021612
18.0833	0.033512
18.1	0.030082
18.1167	0.026846
18.1333	0.020946
18.15	0.016166
18.1667	0.009926
18.1833	0.005126
18.2	0.005156
18.2167	-0.001842
18.2333	-0.02759
18.25	-0.035367
18.2667	-0.021335
18.2833	-0.005682
18.3	0.001731
18.3167	0.003145
18.3333	0.000986
18.35	-0.002873
18.3667	-0.005172
18.3833	-0.006382
18.4	-0.006091
18.4167	-0.00715
18.4333	-0.010308
18.45	-0.012257
18.4667	-0.013435
18.4833	-0.011384
18.5	-0.008632
18.5167	-0.01558
18.5333	-0.016377
18.55	-0.013854
18.5667	-0.033371
18.5833	-0.063788
18.6	-0.080095
18.6167	-0.067004
18.6333	-0.036081
18.65	-0.026138
18.6667	-0.028115
18.6833	-0.028722
18.7	-0.029229
18.7167	-0.028254
18.7333	-0.027682
18.75	-0.026741
18.7667	-0.026319
18.7833	-0.025268
18.8	-0.023236
18.8167	-0.021767
18.8333	-0.014798
18.85	-0.00245
18.8667	-0.004071
18.8833	-0.004583
18.9	-0.008144
18.9167	-0.012842
18.9333	-0.030168
18.95	-0.053324
18.9667	-0.06914
18.9833	-0.060636
19	-0.055422
19.0167	-0.05301
19.0333	-0.048042
19.05	-0.048643
19.0667	-0.044965
19.0833	-0.038747
19.1	-0.011729
19.1167	0.004732
19.1333	0.010432
19.15	0.007462
19.1667	0.006222
19.1833	0.002962
19.2	0.000412
19.2167	-0.001155
19.2333	-0.000943
19.25	-0.000832
19.2667	-0.00284
19.2833	-0.004629
19.3	-0.005937
19.3167	-0.007605
19.3333	-0.007755
19.35	-0.007385
19.3667	-0.006286
19.3833	-0.009366
19.4	-0.019846
19.4167	-0.012416
19.4333	0.005498
19.45	0.018323
19.4667	0.012377
19.4833	0.009822
19.5	0.011606
19.5167	0.010335
19.5333	0.008669
19.55	0.009043
19.5667	0.007648
19.5833	0.008862
19.6	0.008816
19.6167	0.008851
19.6333	0.007479
19.65	0.005857
19.6667	0.004185
19.6833	0.003493
19.7	0.004511
19.7167	0.00179
19.7333	-0.001361
19.75	-0.004323
19.7667	-0.005224
19.7833	-0.021446
19.8	-0.047397
19.8167	-0.038543
19.8333	-0.006342
19.85	0.009039
19.8667	0.006271
19.8833	0.005052
19.9	0.006593
19.9167	0.008527
19.9333	0.008474
19.95	0.00667
19.9667	0.004077
19.9833	0.002503
20	0.00214
20.0167	0.001801
20.0333	0.001937
20.05	0.002862
20.0667	0.001938
20.0833	-0.000226
20.1	-0.00249
20.1167	-0.002654
20.1333	0.000484
20.15	0.006562
20.1667	0.012019
20.1833	-0.008593
20.2	-0.021955
20.2167	-0.013141
20.2333	0.00296
20.25	0.025221
20.2667	0.030402
20.2833	0.020034
20.3	0.011955
20.3167	0.005323
20.3333	-0.000642
20.35	-0.004756
20.3667	-0.008741
20.3833	-0.010665
20.4	-0.011809
20.4167	-0.015706
20.4333	-0.018843
20.45	-0.02112
20.4667	-0.021867
20.4833	-0.022134
20.5	-0.018901
20.5167	-0.015616
20.5333	-0.008099
20.55	0.015968
20.5667	0.024254
20.5833	0.013741
20.6	0.007718
20.6167	0.030523
20.6333	0.047117
20.65	0.01771
20.6667	-0.022507
20.6833	-0.041784
20.7	-0.047581
20.7167	-0.045076
20.7333	-0.029429
20.75	0.005497
20.7667	0.027564
20.7833	0.030001
20.8	0.029217
20.8167	0.025544
20.8333	0.019642
20.85	0.013889
20.8667	0.008847
20.8833	0.004015
20.9	-0.000327
20.9167	-0.001781
20.9333	-0.005756
20.95	-0.010351
20.9667	-0.013085
20.9833	-0.01265
21	-0.009635
21.0167	0.001843
21.0333	0.008443
21.05	-0.009937
21.0667	-0.038527
21.0833	-0.053227
21.1	-0.064847
21.1167	-0.096377
21.1333	-0.108217
21.15	-0.092338
21.1667	-0.074648
21.1833	-0.054208
21.2	-0.029648
21.2167	-0.021521
21.2333	-0.020916
21.25	-0.017071
21.2667	-0.013206
21.2833	-0.008491
21.3	-0.006716
21.3167	-0.002995
21.3333	0.00149
21.35	0.002786
21.3667	0.000341
21.3833	-0.005713
21.4	-0.010758
21.4167	-0.017166
21.4333	-0.020689
21.45	-0.021583
21.4667	-0.006456
21.4833	0.012961
21.5	0.015467
21.5167	0.012211
21.5333	0.011263
21.55	0.013905
21.5667	0.013387
21.5833	0.01574
21.6	0.021262
21.6167	0.025091
21.6333	0.010791
21.65	-0.003699
21.6667	-0.005789
21.6833	-0.022249
21.7	-0.053579
21.7167	-0.05971
21.7333	-0.031072
21.75	0.000936
21.7667	0.009425
21.7833	0.006053
21.8	-0.006009
21.8167	-0.014284
21.8333	-0.020536
21.85	-0.017487
21.8667	0.003651
21.8833	0.02316
21.9	0.017488
21.9167	0.017129
21.9333	0.020773
21.95	0.021837
21.9667	0.022261
21.9833	0.022785
22	0.026339
22.0167	0.027022
22.0333	0.02554
22.05	0.025988
22.0667	0.006656
22.0833	0.003154
22.1	0.000292
22.1167	-0.001973
22.1333	-0.001045
22.15	-5.6e-05
22.1667	-0.001068
22.1833	-0.00093
22.2	-0.001262
22.2167	0.001586
22.2333	0.003671
22.25	5.6e-05
22.2667	-0.007489
22.2833	-0.030504
22.3	-0.045888
22.3167	-0.023416
22.3333	0.009438
22.35	0.006491
22.3667	0.002285
22.3833	-0.001741
22.4	-0.012077
22.4167	-0.031552
22.4333	-0.030628
22.45	-0.005963
22.4667	0.010602
22.4833	0.011587
22.5	0.010002
22.5167	0.011592
22.5333	0.011168
22.55	0.014303
22.5667	0.014269
22.5833	-0.003735
22.6	-0.02942
22.6167	-0.041018
22.6333	-0.018261
22.65	0.015616
22.6667	0.016114
22.6833	0.009231
22.7	0.007358
22.7167	0.005565
22.7333	0.001946
22.75	-0.002124
22.7667	-0.004754
22.7833	-0.007233
22.8	-0.008223
22.8167	-0.007109
22.8333	-0.006876
22.85	-0.006173
22.8667	-0.00695
22.8833	-0.008247
22.9	-0.008405
22.9167	-0.007508
22.9333	-0.005614
22.95	-0.003101
22.9667	-0.001117
22.9833	-0.000853
23	0.00066
23.0167	0.003543
23.0333	0.005385
23.05	0.006268
23.0667	0.00855
23.0833	0.009442
23.1	0.011674
23.1167	0.013987
23.1333	0.018265
23.15	0.024053
23.1667	0.023231
23.1833	0.011349
23.2	-0.006794
23.2167	-0.011287
23.2333	-0.007887
23.25	-0.002097
23.2667	0.001193
23.2833	0.001043
23.3	0.003873
23.3167	0.007355
23.3333	0.006719
23.35	-0.002288
23.3667	-0.006265
23.3833	-0.007252
23.4	-0.006798
23.4167	0.000502
23.4333	0.00289
23.45	0.000108
23.4667	0.001705
23.4833	-0.001587
23.5	-0.006499
23.5167	-0.011268
23.5333	-0.001151
23.55	-0.001393
23.5667	-0.014776
23.5833	-0.040509
23.6	-0.071031
23.6167	-0.083075
23.6333	-0.073734
23.65	-0.056262
23.6667	-0.03657
23.6833	-0.022698
23.7	-0.010757
23.7167	-0.010261
23.7333	-0.00754
23.75	-0.003099
23.7667	-0.001509
23.7833	0.000242
23.8	0.004303
23.8167	0.006334
23.8333	-0.001741
23.85	-0.013816
23.8667	-0.017681
23.8833	-0.007836
23.9	0.013469
23.9167	0.013803
23.9333	-0.000214
23.95	-0.007511
23.9667	-0.013909
23.9833	-0.020246
24	-0.025203
24.0167	-0.019928
24.0333	-0.001297
24.05	0.008594
24.0667	0.015395
24.0833	0.012196
24.1	0.009577
24.1167	0.008547
24.1333	0.009365
24.15	0.009872
24.1667	0.010149
24.1833	0.010207
24.2	0.009274
24.2167	0.00855
24.2333	0.010663
24.25	0.010996
24.2667	0.010699
24.2833	0.010452
24.3	0.008605
24.3167	0.00551
24.3333	-0.024005
24.35	-0.039759
24.3667	-0.043654
24.3833	-0.045529
24.4	-0.013653
24.4167	0.017691
24.4333	0.049887
24.45	0.050382
24.4667	0.042117
24.4833	0.029103
24.5	-0.014962
24.5167	-0.04479
24.5333	-0.04895
24.55	-0.05116
24.5667	-0.04253
24.5833	-0.03377
24.6	-0.02413
24.6167	0.014141
24.6333	0.019438
24.65	0.002765
24.6667	-0.002068
24.6833	-0.001142
24.7	-0.001235
24.7167	-0.001623
24.7333	9.1e-05
24.75	-0.001365
24.7667	0.000138
24.7833	0.010762
24.8	0.032555
24.8167	0.036485
24.8333	0.023333
24.85	-0.002738
24.8667	0.001121
24.8833	0.030429
24.9	0.027838
24.9167	0.000114
24.9333	-0.008944
24.95	0.004738
24.9667	0.00925
24.9833	0.005482
25	0.003924
25.0167	0.001087
25.0333	-9.5e-05
25.05	0.002173
25.0667	0.001202
25.0833	-3e-05
25.1	0.003758
25.1167	0.008511
25.1333	0.006616
25.15	-0.005108
25.1667	-0.023363
25.1833	-0.032507
25.2	-0.032732
25.2167	-0.032375
25.2333	-0.019157
25.25	0.017582
25.2667	0.035991
25.2833	0.034289
25.3	0.019998
25.3167	0.005817
25.3333	-0.00449
25.35	-0.008258
25.3667	-0.004155
25.3833	-0.004953
25.4	-0.00762
25.4167	-0.008729
25.4333	-0.00742
25.45	-0.010621
25.4667	-0.015682
25.4833	-0.014523
25.5	0.004486
25.5167	0.015054
25.5333	0.028081
25.55	0.033068
25.5667	0.018415
25.5833	-0.025208
25.6	-0.033821
25.6167	-0.007987
25.6333	0.0085
25.65	0.007706
25.6667	0.010953
25.6833	0.011239
25.7	0.008986
25.7167	0.005318
25.7333	0.001428
25.75	0.000129
25.7667	-0.002321
25.7833	-0.007841
25.8	-0.01042
25.8167	-0.013247
25.8333	-0.014276
25.85	-0.001544
25.8667	0.000197
25.8833	-0.017852
25.9	-0.032201
25.9167	-0.006355
25.9333	0.012659
25.95	0.011624
25.9667	0.000889
25.9833	-0.008506
26	-0.017682
26.0167	-0.028961
26.0333	-0.030572
26.05	-0.033283
26.0667	-0.046695
26.0833	-0.063646
26.1	-0.058777
26.1167	-0.06148
26.1333	-0.061459
26.15	-0.064848
26.1667	-0.065407
26.1833	-0.055506
26.2	-0.032626
26.2167	0.000876
26.2333	0.036927
26.25	0.023209
26.2667	0.008571
26.2833	0.006973
26.3	0.001525
26.3167	-0.003102
26.3333	-0.00636
26.35	-0.004958
26.3667	-0.001666
26.3833	-0.002004
26.4	-0.002752
26.4167	0.001213
26.4333	0.008979
26.45	0.015266
26.4667	0.022813
26.4833	0.0276
26.5	0.017146
26.5167	0.005606
26.5333	-0.021065
26.55	-0.031857
26.5667	-0.033968
26.5833	-0.03193
26.6	-0.012971
26.6167	0.01368
26.6333	0.031981
26.65	0.030691
26.6667	0.024102
26.6833	0.016282
26.7	0.007843
26.7167	0.005946
26.7333	0.007402
26.75	0.006547
26.7667	0.007042
26.7833	0.005838
26.8	0.008263
26.8167	0.008189
26.8333	0.008251
26.85	0.011522
26.8667	-0.000396
26.8833	-0.024485
26.9	-0.034693
26.9167	-0.038472
26.9333	-0.01801
26.95	0.003302
26.9667	-0.000315
26.9833	-0.003413
27	-0.006601
27.0167	-0.009489
27.0333	-0.008521
27.05	0.015328
27.0667	0.032536
27.0833	0.038065
27.1	0.035443
27.1167	0.011991
27.1333	-0.012178
27.15	-0.022766
27.1667	-0.008404
27.1833	-0.008413
27.2	-0.008551
27.2167	-0.010231
27.2333	-0.011191
27.25	-0.014042
27.2667	-0.019902
27.2833	-0.010653
27.3	0.007787
27.3167	0.011856
27.3333	0.002309
27.35	-0.011068
27.3667	-0.022594
27.3833	-0.025001
27.4	-0.014558
27.4167	0.004595
27.4333	0.008033
27.45	0.02493
27.4667	0.032568
27.4833	0.008485
27.5	-0.019008
27.5167	-0.038021
27.5333	-0.039812
27.55	-0.014444
27.5667	-0.002746
27.5833	0.006083
27.6	0.013051
27.6167	0.008529
27.6333	0.007167
27.65	0.003425
27.6667	0.003372
27.6833	0.00583
27.7	0.007548
27.7167	0.005566
27.7333	0.003996
27.75	0.006057
27.7667	0.008798
27.7833	0.00928
27.8	0.004781
27.8167	0.003342
27.8333	0.003796
27.85	0.004143
27.8667	0.009079
27.8833	0.010265
27.9	0.009992
27.9167	0.007818
27.9333	0.005335
27.95	0.004475
27.9667	0.005545
27.9833	0.005825
28	0.005665
28.0167	0.005595
28.0333	0.00481
28.05	0.003217
28.0667	0.001914
28.0833	0.000802
28.1	-0.001421
28.1167	-0.003544
28.1333	-0.003911
28.15	-0.003167
28.1667	-0.003114
28.1833	-0.00573
28.2	-0.008966
28.2167	-0.008323
28.2333	-0.011205
28.25	-0.012269
28.2667	-0.006953
28.2833	-0.004376
28.3	-0.00503
28.3167	-0.002424
28.3333	0.001098
28.35	0.003297
28.3667	0.003097
28.3833	0.002667
28.4	6.6e-05
28.4167	-0.000884
28.4333	0.000321
28.45	-0.001965
28.4667	-0.004962
28.4833	-0.009699
28.5	-0.010546
28.5167	-0.011282
28.5333	-0.008822
28.55	-0.012565
28.5667	-0.034567
28.5833	-0.052019
28.6	-0.064112
28.6167	-0.074284
28.6333	-0.076607
28.65	-0.054033
28.6667	-0.032218
28.6833	-0.019743
28.7	-0.014159
28.7167	-0.013614
28.7333	-0.011718
28.75	-0.008304
28.7667	-0.00505
28.7833	-0.001866
28.8	0.000908
28.8167	0.002452
28.8333	0.0022
28.85	0.000196
28.8667	-0.000128
28.8833	0.001698
28.9	0.003134
28.9167	0.003691
28.9333	0.002643
28.95	1.4e-05
28.9667	-0.005546
28.9833	-0.011645
29	-0.015474
29.0167	-0.002134
29.0333	0.00916
29.05	0.011133
29.0667	0.007576
29.0833	0.005029
29.1	0.003772
29.1167	0.002405
29.1333	0.000858
29.15	-0.001629
29.1667	-0.002476
29.1833	-0.002483
29.2	-0.002449
29.2167	0.012864
29.2333	0.022084
29.25	0.024595
29.2667	0.019815
29.2833	-0.004195
29.3	-0.021695
29.3167	-0.026004
29.3333	-0.028923
29.35	-0.029814
29.3667	-0.029496
29.3833	-0.020597
29.4	-0.007509
29.4167	0.01403
29.4333	0.021717
29.45	0.021553
29.4667	0.023919
29.4833	0.025216
29.5	0.032432
29.5167	0.023549
29.5333	-0.014917
29.55	-0.041641
29.5667	-0.035684
29.5833	-0.032918
29.6	-0.031212
29.6167	-0.017746
29.6333	-0.000121
29.65	0.012067
29.6667	0.024196
29.6833	0.023574
29.7	0.024722
29.7167	0.023421
29.7333	0.021386
29.75	-0.006149
29.7667	-0.028363
29.7833	-0.015658
29.8	0.001968
29.8167	0.016913
29.8333	0.017979
29.85	0.014176
29.8667	0.013353
29.8833	0.01526
29.9	0.014907
29.9167	0.014284
29.9333	0.018043
29.95	0.022049
29.9667	0.016725
29.9833	-8.9e-05
30	-0.025513
30.0167	-0.015696
30.0333	-0.014049
30.05	-0.012116
30.0667	-0.008424
30.0833	-0.006581
30.1	-0.005128
30.1167	0.001694
30.1333	-0.003417
30.15	-0.026232
30.1667	-0.048277
30.1833	-0.025912
30.2	0.000963
30.2167	0.009429
30.2333	0.01037
30.25	-0.004873
30.2667	-0.022075
30.2833	-0.014678
30.3	-0.00798
30.3167	0.000347
30.3333	0.004108
30.35	0.005351
30.3667	0.005934
30.3833	0.005207
30.4	0.003831
30.4167	0.003634
30.4333	0.003691
30.45	0.005199
30.4667	0.006227
30.4833	0.006145
30.5	0.006184
30.5167	0.005812
30.5333	0.006111
30.55	0.006097
30.5667	0.005803
30.5833	0.005548
30.6	0.006474
30.6167	0.0089
30.6333	0.010396
30.65	0.012459
30.6667	0.014123
30.6833	0.017766
30.7	0.010669
30.7167	-0.018808
30.7333	-0.022945
30.75	-0.018872
30.7667	-0.013529
30.7833	-0.010436
30.8	-0.009973
30.8167	-0.0073
30.8333	-0.004427
30.85	-0.001368
30.8667	0.000751
30.8833	0.00194
30.9	0.002569
30.9167	0.002328
30.9333	0.002464
30.95	0.004068
30.9667	0.005732
30.9833	0.004756
31	0.00294
31.0167	6.4e-05
31.0333	-0.005362
31.05	-0.017119
31.0667	-0.040166
31.0833	-0.062283
31.1	-0.075689
31.1167	-0.084586
31.1333	-0.087552
31.15	-0.070059
31.1667	-0.049415
31.1833	-0.035882
31.2	-0.023278
31.2167	-0.019085
31.2333	-0.01381
31.25	-0.008915
31.2667	-0.00744
31.2833	-0.007615
31.3	-0.006871
31.3167	-0.005006
31.3333	-0.003079
31.35	-0.003722
31.3667	-0.004285
31.3833	-0.003208
31.4	-0.002981
31.4167	-0.004243
31.4333	-0.005213
31.45	-0.005372
31.4667	-0.00466
31.4833	-0.002418
31.5	-0.001277
31.5167	-0.003205
31.5333	-0.003333
31.55	4e-06
31.5667	0.003571
31.5833	0.007238
31.6	0.007494
31.6167	0.010691
31.6333	0.013176
31.65	0.01349
31.6667	0.013543
31.6833	0.005936
31.7	-0.002571
31.7167	-0.006278
31.7333	-0.005455
31.75	-0.004378
31.7667	-0.006862
31.7833	-0.007025
31.8	-0.004938
31.8167	-0.002892
31.8333	-0.002254
31.85	-0.001695
31.8667	-0.000927
31.8833	0.000621
31.9	0.001109
31.9167	0.001208
31.9333	0.000886
31.95	0.000255
31.9667	0.000393
31.9833	0.000352
32	0.000311
32.0167	0.000349
32.0333	0.000727
32.05	0.000585
32.0667	6.2e-05
32.0833	-0.001121
32.1	-0.001743
32.1167	-0.001806
32.1333	-0.001821
32.15	-0.001966
32.1667	-0.001832
32.1833	-0.001628
32.2	-0.000873
32.2167	0.000151
32.2333	0.000805
32.25	0.001458
32.2667	0.001831
32.2833	0.001855
32.3	0.001498
32.3167	0.001131
32.3333	0.000755
32.35	0.000589
32.3667	0.000773
32.3833	0.001068
32.4	0.001212
32.4167	0.001126
32.4333	0.00075
32.45	0.000663
32.4667	0.000866
32.4833	0.000889
32.5	0.000602
32.5167	7.5e-05
32.5333	-0.000536
32.55	-0.00112
32.5667	-0.001483
32.5833	-0.001576
32.6	-0.00172
32.6167	-0.001863
32.6333	-0.001883
32.65	-0.001886
32.6667	-0.00166
32.6833	-0.001574
32.7	-0.001957
32.7167	-0.002601
32.7333	-0.00276
32.75	-0.002482
32.7667	-0.002044
32.7833	-0.001466
32.8	-0.001138
32.8167	-0.00113
32.8333	-0.000971
32.85	-0.000602
32.8667	-0.000324
32.8833	-0.000275
32.9	-0.000246
32.9167	0.000113
32.9333	0.00064
32.95	0.001003
32.9667	0.001136
32.9833	0.001219
33	0.001142
33.0167	0.001085
33.0333	0.001364
33.05	0.001993
33.0667	0.002192
33.0833	0.001991
33.1	0.00164
33.1167	0.001179
33.1333	0.000957
33.15	0.001069
33.1667	0.001261
33.1833	0.001523
33.2	0.001875
33.2167	0.001947
33.2333	0.001789
33.25	0.001616
33.2667	0.001542
33.2833	0.001679
33.3	0.002036
33.3167	0.002512
33.3333	0.002986
33.35	0.002562
33.3667	0.001778
33.3833	0.001645
[truncated: 459 more rows]

## Sheet: EDFig_6d_K48Ub3_s-NbSL3.3Q_run1
DP_X	DP_Y	Baseline_X	Baseline_Y	Fit_X	Fit_Y	NDH_X	NDH_Y
0.083333	0.002181			0.017786	-7.46863	0.197578	-7.24758
0.1	0.001997			0.107245	-7.44767	0.288785	-7.39921
0.116667	0.001844			0.197578	-7.40334	0.380866	-7.11612
0.133333	0.001681			0.288785	-7.34086	0.473821	-7.19869
0.15	0.001607			0.380866	-7.25006	0.56765	-7.04672
0.166667	0.001434			0.473821	-7.11294	0.662353	-6.66186
0.183333	0.001041			0.56765	-6.89693	0.757931	-5.91021
0.2	0.000677			0.662353	-6.54369	0.854382	-4.96249
0.216667	0.000383			0.757931	-5.96242	0.951708	-3.94782
0.233333	-9.1e-05			0.854382	-5.07544	1.04991	-3.03594
0.25	-0.000605			0.951708	-3.9747	1.14898	-2.34256
0.266667	-0.000929			1.04991	-2.96433	1.24893	-1.83222
0.283333	-0.000993			1.14898	-2.25325	1.34975	-1.46968
0.3	-0.000879			1.24893	-1.81692	1.45145	-1.41481
0.316667	-0.000814			1.34975	-1.55616	1.55402	-1.15399
0.333333	-0.00079			1.45145	-1.39608	1.76178	-1.27765
0.35	-0.000806			1.55402	-1.29349
0.366667	-0.000752			1.65746	-1.2248
0.383333	-0.000817			1.76178	-1.17696
0.4	-0.000956
0.416667	-0.001284
0.433333	-0.001202
0.45	-0.000961
0.466667	-0.000879
0.483333	-0.000887
0.5	-0.000598
0.516667	-0.000699
0.533333	-0.000821
0.55	-0.000852
0.566667	-0.000703
0.583333	-0.000584
0.6	-0.000588
0.616667	-0.000791
0.633333	-0.000615
0.65	-0.000639
0.666667	-0.000473
0.683333	-0.000216
0.7	-0.000192
0.716667	-0.000288
0.733333	-0.000274
0.75	-0.000419
0.766667	-0.000575
0.783333	-0.000531
0.8	-0.000527
0.816667	-0.000154
0.833333	7.9e-05
0.85	0.000392
0.866667	0.000895
0.883333	0.001119
0.9	0.001152
0.916667	0.000695
0.933333	0.001178
0.95	0.001611
0.966667	0.002394
0.983333	0.002457
1	0.003491
1.01667	0.002414
1.03333	-0.001842
1.05	-0.002589
1.06667	-0.003645
1.08333	-0.003951
1.1	-0.004137
1.11667	-0.004353
1.13333	-0.0044
1.15	-0.004326
1.16667	-0.004262
1.18333	-0.004378
1.2	-0.004493
1.21667	-0.004249
1.23333	-0.004094
1.25	-0.00403
1.26667	-0.003866
1.28333	-0.003591
1.3	-0.003377
1.31667	-0.003142
1.33333	-0.002947
1.35	-0.002573
1.36667	-0.002378
1.38333	-0.002143
1.4	-0.001909
1.41667	-0.001714
1.43333	-0.001479
1.45	-0.001124
1.46667	-0.000749
1.48333	-0.000564
1.5	-0.000499
1.51667	-0.000384
1.53333	-0.000319
1.55	-0.000204
1.56667	-0.000128
1.58333	-0.000153
1.6	-0.000358
1.61667	-0.000513
1.63333	-0.000678
1.65	-0.000903
1.66667	-0.001067
1.68333	-0.001282
1.7	-0.001347
1.71667	-0.001362
1.73333	-0.001416
1.75	-0.001521
1.76667	-0.001656
1.78333	-0.001931
1.8	-0.002115
1.81667	-0.0021
1.83333	-0.001975
1.85	-0.00194
1.86667	-0.001914
1.88333	-0.001989
1.9	-0.001594
1.91667	-0.001119
1.93333	-0.000654
1.95	-0.000298
1.96667	-3.3e-05
1.98333	0.000262
2	0.000517
2.01667	0.000762
2.03333	0.000877
2.05	0.000932
2.06667	0.000597
2.08333	0.000482
2.1	-0.000203
2.11667	-0.000678
2.13333	-0.000734
2.15	-0.000839
2.16667	-0.001004
2.18333	-0.001239
2.2	-0.001345
2.21667	-0.00173
2.23333	-0.002555
2.25	-0.003061
2.26667	-0.003326
2.28333	-0.003432
2.3	-0.003248
2.31667	-0.002923
2.33333	-0.002769
2.35	-0.002605
2.36667	-0.002421
2.38333	-0.002277
2.4	-0.001893
2.41667	-0.001419
2.43333	-0.000965
2.45	-0.000951
2.46667	-0.000858
2.48333	-0.000684
2.5	-0.000531
2.51667	-0.000377
2.53333	-0.000534
2.55	-0.000561
2.56667	-0.000467
2.58333	-0.000394
2.6	-0.000231
2.61667	-0.000248
2.63333	-0.000666
2.65	-0.001163
2.66667	-0.00163
2.68333	-0.002207
2.7	-0.002545
2.71667	-0.002543
2.73333	-0.002601
2.75	-0.002808
2.76667	-0.002996
2.78333	-0.003464
2.8	-0.003532
2.81667	-0.003251
2.83333	-0.003239
2.85	-0.003248
2.86667	-0.003226
2.88333	-0.002725
2.9	-0.002504
2.91667	-0.002383
2.93333	-0.002503
2.95	-0.002632
2.96667	-0.002511
2.98333	-0.00233
3	-0.0019
3.01667	-0.00153
3.03333	-0.00128
3.05	-0.00117
3.06667	-0.00112
3.08333	-0.00108
3.1	-0.001111
3.11667	-0.001142
3.13333	-0.001293
3.15	-0.001354
3.16667	-0.001274
3.18333	-0.001225
3.2	-0.001127
3.21667	-0.000989
3.23333	-0.000901
3.25	-0.000942
3.26667	-0.000844
3.28333	-0.000706
3.3	-0.000609
3.31667	-0.000361
3.33333	-0.000374
3.35	-0.000227
3.36667	-0.00013
3.38333	3.7e-05
3.4	0.000414
3.41667	0.00084
3.43333	0.000867
3.45	0.000143
3.46667	-3.1e-05
3.48333	0.000456
3.5	0.001881
3.51667	0.002557
3.53333	-0.005518
3.55	-0.027292
3.56667	-0.061327
3.58333	-0.112521
3.6	-0.161477
3.61667	-0.196252
3.63333	-0.210078
3.65	-0.204663
3.66667	-0.190879
3.68333	-0.172134
3.7	-0.15682
3.71667	-0.141567
3.73333	-0.122163
3.75	-0.107689
3.76667	-0.093836
3.78333	-0.086042
3.8	-0.07671
3.81667	-0.064687
3.83333	-0.061554
3.85	-0.056322
3.86667	-0.051399
3.88333	-0.045917
3.9	-0.039925
3.91667	-0.033444
3.93333	-0.027502
3.95	-0.021101
3.96667	-0.016419
3.98333	-0.013548
4	-0.011297
4.01667	-0.009747
4.03333	-0.008416
4.05	-0.007246
4.06667	-0.006086
4.08333	-0.005005
4.1	-0.003716
4.11667	-0.002517
4.13333	-0.001778
4.15	-0.001129
4.16667	-0.000879
4.18333	-0.00071
4.2	-0.000622
4.21667	-0.000514
4.23333	-0.000276
4.25	-8e-06
4.26667	0.000129
4.28333	0.000177
4.3	0.000474
4.31667	0.000821
4.33333	0.000917
4.35	0.000954
4.36667	0.000951
4.38333	0.000807
4.4	0.000743
4.41667	0.000558
4.43333	0.000443
4.45	0.000578
4.46667	0.000694
4.48333	0.000909
4.5	0.001203
4.51667	0.001587
4.53333	0.002041
4.55	0.002175
4.56667	0.002218
4.58333	0.002022
4.6	0.001825
4.61667	0.001617
4.63333	0.00127
4.65	0.001012
4.66667	0.000864
4.68333	0.000577
4.7	0.000278
4.71667	2.9e-05
4.73333	-8e-05
4.75	-0.00011
4.76667	-7.9e-05
4.78333	-0.000148
4.8	-0.000198
4.81667	-0.000419
4.83333	-0.00053
4.85	-0.000701
4.86667	-0.000901
4.88333	-0.000932
4.9	-0.000894
4.91667	-0.000816
4.93333	-0.000778
4.95	-0.000731
4.96667	-0.000583
4.98333	-0.000245
5	-8e-06
5.01667	0.000289
5.03333	0.000405
5.05	0.000512
5.06667	0.000579
5.08333	0.000716
5.1	0.000632
5.11667	0.000598
5.13333	0.000735
5.15	0.000831
5.16667	0.000987
5.18333	0.001033
5.2	0.000839
5.21667	0.000666
5.23333	0.000442
5.25	0.000268
5.26667	7.4e-05
5.28333	-6e-05
5.3	-0.000255
5.31667	-0.000679
5.33333	-0.001113
5.35	-0.001218
5.36667	-0.000982
5.38333	-0.000676
5.4	-0.000821
5.41667	-0.000926
5.43333	-0.000881
5.45	-0.000815
5.46667	-0.0008
5.48333	-0.001055
5.5	-0.001019
5.51667	-0.000624
5.53333	-0.000279
5.55	-0.000124
5.56667	0.000112
5.58333	0.000437
5.6	0.000623
5.61667	0.000849
5.63333	0.001135
5.65	0.001342
5.66667	0.001518
5.68333	0.001474
5.7	0.001141
5.71667	0.000829
5.73333	0.000776
5.75	0.000664
5.76667	0.000682
5.78333	0.000779
5.8	0.000688
5.81667	0.000557
5.83333	0.000396
5.85	0.000285
5.86667	0.000155
5.88333	-2.6e-05
5.9	-8.6e-05
5.91667	-0.000466
5.93333	-0.000796
5.95	-0.000276
5.96667	0.000524
5.98333	-5e-06
6	-0.000645
6.01667	-0.001844
6.03333	-0.010533
6.05	-0.033502
6.06667	-0.076721
6.08333	-0.13382
6.1	-0.189049
6.11667	-0.226047
6.13333	-0.237806
6.15	-0.237174
6.16667	-0.222033
6.18333	-0.200732
6.2	-0.1844
6.21667	-0.159719
6.23333	-0.143207
6.25	-0.129745
6.26667	-0.112534
6.28333	-0.100502
6.3	-0.088851
6.31667	-0.07858
6.33333	-0.068558
6.35	-0.062677
6.36667	-0.053455
6.38333	-0.049404
6.4	-0.041343
6.41667	-0.034452
6.43333	-0.028321
6.45	-0.02338
6.46667	-0.019359
6.48333	-0.016018
6.5	-0.013898
6.51667	-0.011918
6.53333	-0.010608
6.55	-0.009308
6.56667	-0.008247
6.58333	-0.006227
6.6	-0.004888
6.61667	-0.003889
6.63333	-0.00262
6.65	-0.001661
6.66667	-0.000842
6.68333	-0.000232
6.7	7.6e-05
6.71667	0.000294
6.73333	0.000771
6.75	0.001189
6.76667	0.001547
6.78333	0.001914
6.8	0.002301
6.81667	0.002747
6.83333	0.003023
6.85	0.003279
6.86667	0.003415
6.88333	0.003501
6.9	0.003396
6.91667	0.00335
6.93333	0.003224
6.95	0.003208
6.96667	0.003022
6.98333	0.002797
7	0.002559
7.01667	0.002501
7.03333	0.002583
7.05	0.002315
7.06667	0.002087
7.08333	0.001998
7.1	0.001779
7.11667	0.001468
7.13333	0.001147
7.15	0.000886
7.16667	0.000786
7.18333	0.000585
7.2	0.000553
7.21667	0.000619
7.23333	0.000715
7.25	0.000702
7.26667	0.000748
7.28333	0.000594
7.3	0.000309
7.31667	0.000402
7.33333	0.000545
7.35	0.000729
7.36667	0.000722
7.38333	0.000605
7.4	0.000536
7.41667	0.000296
7.43333	0.000215
7.45	9.4e-05
7.46667	0.000164
7.48333	5.3e-05
7.5	-0.000239
7.51667	-0.000284
7.53333	-0.000379
7.55	-0.000514
7.56667	-0.000589
7.58333	-0.000614
7.6	-0.000692
7.61667	-0.000862
7.63333	-0.000882
7.65	-0.000862
7.66667	-0.000862
7.68333	-0.000792
7.7	-0.000895
7.71667	-0.000941
7.73333	-0.000836
7.75	-0.000562
7.76667	-0.000707
7.78333	-0.000623
7.8	-0.000791
7.81667	-0.000952
7.83333	-0.001032
7.85	-0.001083
7.86667	-0.001124
7.88333	-0.001285
7.9	-0.001448
7.91667	-0.001563
7.93333	-0.001619
7.95	-0.001514
7.96667	-0.001429
7.98333	-0.001575
8	-0.001672
8.01667	-0.00176
8.03333	-0.001659
8.05	-0.001458
8.06667	-0.001306
8.08333	-0.001225
8.1	-0.001034
8.11667	-0.000764
8.13333	-0.000573
8.15	-0.000283
8.16667	4.8e-05
8.18333	0.000458
8.2	0.00092
8.21667	0.001302
8.23333	0.001425
8.25	0.001447
8.26667	0.001609
8.28333	0.001902
8.3	0.002276
8.31667	0.002583
8.33333	0.00279
8.35	0.002717
8.36667	0.002913
8.38333	0.00293
8.4	0.00311
8.41667	0.003102
8.43333	0.002665
8.45	0.002067
8.46667	0.00241
8.48333	0.002552
8.5	0.001257
8.51667	-0.000344
8.53333	-0.003706
8.55	-0.025688
8.56667	-0.06607
8.58333	-0.121812
8.6	-0.175391
8.61667	-0.213118
8.63333	-0.232025
8.65	-0.234012
8.66667	-0.225728
8.68333	-0.208785
8.7	-0.18586
8.71667	-0.166312
8.73333	-0.148884
8.75	-0.133636
8.76667	-0.121248
8.78333	-0.1065
8.8	-0.091281
8.81667	-0.082839
8.83333	-0.074597
8.85	-0.064945
8.86667	-0.056203
8.88333	-0.047691
8.9	-0.040817
8.91667	-0.036232
8.93333	-0.030896
8.95	-0.025751
8.96667	-0.019775
8.98333	-0.01408
9	-0.011603
9.01667	-0.009895
9.03333	-0.008656
9.05	-0.007918
9.06667	-0.007239
9.08333	-0.00605
9.1	-0.005371
9.11667	-0.00491
9.13333	-0.003959
9.15	-0.002978
9.16667	-0.002517
9.18333	-0.002006
9.2	-0.001764
9.21667	-0.001591
9.23333	-0.001468
9.25	-0.001295
9.26667	-0.001092
9.28333	-0.000899
9.3	-0.000565
9.31667	-0.000311
9.33333	-7.6e-05
9.35	0.000188
9.36667	-2.7e-05
9.38333	-0.000353
9.4	-0.000548
9.41667	-0.000413
9.43333	-0.000397
9.45	-0.000342
9.46667	-0.000396
9.48333	-0.000441
9.5	-0.000395
9.51667	-0.00031
9.53333	-0.000194
9.55	-0.000178
9.56667	-0.000112
9.58333	-0.000236
9.6	-0.000221
9.61667	-0.000185
9.63333	-0.000269
9.65	-0.000394
9.66667	-0.000558
9.68333	-0.000672
9.7	-0.000617
9.71667	-0.000602
9.73333	-0.000676
9.75	-0.000701
9.76667	-0.000696
9.78333	-0.000701
9.8	-0.000546
9.81667	-0.000442
9.83333	-0.000468
9.85	-0.000553
9.86667	-0.000629
9.88333	-0.000734
9.9	-0.00066
9.91667	-0.000576
9.93333	-0.000443
9.95	-0.000499
9.96667	-0.000615
9.98333	-0.000531
10	-0.000377
10.0167	-0.000424
10.0333	-0.00047
10.05	-0.000426
10.0667	-0.000322
10.0833	-0.000299
10.1	-0.000205
10.1167	-5e-05
10.1333	0.000134
10.15	0.000279
10.1667	0.000443
10.1833	0.000538
10.2	0.000543
10.2167	0.000579
10.2333	0.000795
10.25	0.000841
10.2667	0.000677
10.2833	0.000633
10.3	0.00071
10.3167	0.000718
10.3333	0.000716
10.35	0.000784
10.3667	0.000862
10.3833	0.00101
10.4	0.001099
10.4167	0.00098
10.4333	0.0008
10.45	0.000661
10.4667	0.000361
10.4833	0.000172
10.5	0.000203
10.5167	0.000335
10.5333	0.000318
10.55	0.00015
10.5667	-7.7e-05
10.5833	-0.000275
10.6	-0.000112
10.6167	-0.000108
10.6333	-0.000154
10.65	-0.00021
10.6667	-0.000307
10.6833	-0.000333
10.7	-0.000448
10.7167	-0.000533
10.7333	-0.000519
10.75	-0.000444
10.7667	-0.000239
10.7833	-5.4e-05
10.8	5.1e-05
10.8167	-0.000103
10.8333	-0.000358
10.85	-0.000442
10.8667	-0.000326
10.8833	-0.000161
10.9	-0.000245
10.9167	-9.9e-05
10.9333	0.000117
10.95	0.000324
10.9667	0.00066
10.9833	-0.000154
11	0.000142
11.0167	0.003589
11.0333	-0.005484
11.05	-0.025198
11.0667	-0.065591
11.0833	-0.118514
11.1	-0.168267
11.1167	-0.20653
11.1333	-0.221093
11.15	-0.221806
11.1667	-0.213399
11.1833	-0.200822
11.2	-0.183235
11.2167	-0.161517
11.2333	-0.14783
11.25	-0.136692
11.2667	-0.116745
11.2833	-0.103587
11.3	-0.08965
11.3167	-0.079522
11.3333	-0.070504
11.35	-0.060257
11.3667	-0.054329
11.3833	-0.043901
11.4	-0.039543
11.4167	-0.033885
11.4333	-0.028917
11.45	-0.025399
11.4667	-0.022431
11.4833	-0.019043
11.5	-0.015915
11.5167	-0.012697
11.5333	-0.009959
11.55	-0.008021
11.5667	-0.006943
11.5833	-0.006235
11.6	-0.005617
11.6167	-0.004839
11.6333	-0.003771
11.65	-0.002363
11.6667	-0.001374
11.6833	-0.000796
11.7	-0.000328
11.7167	0.0003
11.7333	0.000838
11.75	0.001196
11.7667	0.001294
11.7833	0.001312
11.8	0.001491
11.8167	0.001669
11.8333	0.001927
11.85	0.002345
11.8667	0.002773
11.8833	0.002951
11.9	0.002909
11.9167	0.002736
11.9333	0.002754
11.95	0.002792
11.9667	0.00247
11.9833	0.002088
12	0.001816
12.0167	0.001743
12.0333	0.001681
12.05	0.001398
12.0667	0.000796
12.0833	0.000223
12.1	0.000131
12.1167	5.8e-05
12.1333	2.6e-05
12.15	-0.000207
12.1667	-0.00035
12.1833	-0.000593
12.2	-0.000676
12.2167	-0.000909
12.2333	-0.001372
12.25	-0.001615
12.2667	-0.001598
12.2833	-0.001641
12.3	-0.001624
12.3167	-0.001508
12.3333	-0.001292
12.35	-0.001445
12.3667	-0.001389
12.3833	-0.001322
12.4	-0.001096
12.4167	-0.00071
12.4333	-0.000455
12.45	-0.000549
12.4667	-0.000653
12.4833	-0.000627
12.5	-0.000481
12.5167	-0.000436
12.5333	-0.000401
12.55	-0.000236
12.5667	-0.00012
12.5833	4.5e-05
12.6	0.00029
12.6167	0.000534
12.6333	0.000689
12.65	0.000664
12.6667	0.000578
12.6833	0.000683
12.7	0.000687
12.7167	0.000681
12.7333	0.000635
12.75	0.000359
12.7667	9.3e-05
12.7833	7.7e-05
12.8	-8.9e-05
12.8167	-0.000236
12.8333	-0.000334
12.85	-0.000371
12.8667	-0.000388
12.8833	-0.000445
12.9	-0.000523
12.9167	-0.000701
12.9333	-0.00093
12.95	-0.001048
12.9667	-0.001297
12.9833	-0.001196
13	-0.001105
13.0167	-0.001125
13.0333	-0.001235
13.05	-0.001425
13.0667	-0.001435
13.0833	-0.001226
13.1	-0.000896
13.1167	-0.000917
13.1333	-0.000808
13.15	-0.000549
13.1667	-0.00043
13.1833	-0.000261
13.2	-2e-06
13.2167	0.000117
13.2333	0.000406
13.25	0.000625
13.2667	0.000655
13.2833	0.000824
13.3	0.000923
13.3167	0.000894
13.3333	0.000875
13.35	0.001155
13.3667	0.001576
13.3833	0.001857
13.4	0.001828
13.4167	0.002011
13.4333	0.001893
13.45	0.001446
13.4667	0.001379
13.4833	0.001262
13.5	0.002015
13.5167	0.00322
13.5333	-0.000895
13.55	-0.02034
13.5667	-0.054035
13.5833	-0.10395
13.6	-0.151605
13.6167	-0.184878
13.6333	-0.205531
13.65	-0.211324
13.6667	-0.209338
13.6833	-0.198401
13.7	-0.181724
13.7167	-0.163935
13.7333	-0.148167
13.75	-0.131269
13.7667	-0.113511
13.7833	-0.100862
13.8	-0.092064
13.8167	-0.082484
13.8333	-0.070595
13.85	-0.062475
13.8667	-0.053346
13.8833	-0.048466
13.9	-0.043417
13.9167	-0.039136
13.9333	-0.031326
13.95	-0.024916
13.9667	-0.023285
13.9833	-0.021565
14	-0.019255
14.0167	-0.017114
14.0333	-0.015293
14.05	-0.013282
14.0667	-0.011771
14.0833	-0.0105
14.1	-0.009279
14.1167	-0.007748
14.1333	-0.006107
14.15	-0.005086
14.1667	-0.004494
14.1833	-0.003983
14.2	-0.003252
14.2167	-0.002691
14.2333	-0.0024
14.25	-0.002129
14.2667	-0.002068
14.2833	-0.001917
14.3	-0.001686
14.3167	-0.001665
14.3333	-0.001754
14.35	-0.001843
14.3667	-0.001823
14.3833	-0.001712
14.4	-0.001801
14.4167	-0.001931
14.4333	-0.001991
14.45	-0.002011
14.4667	-0.001941
14.4833	-0.001961
14.5	-0.002201
14.5167	-0.002392
14.5333	-0.002543
14.55	-0.002604
14.5667	-0.002605
14.5833	-0.002636
14.6	-0.002577
14.6167	-0.00251
14.6333	-0.002632
14.65	-0.002754
14.6667	-0.002857
14.6833	-0.002829
14.7	-0.002711
14.7167	-0.002835
14.7333	-0.002819
14.75	-0.002693
14.7667	-0.002547
14.7833	-0.00248
14.8	-0.002324
14.8167	-0.002209
14.8333	-0.001983
14.85	-0.001557
14.8667	-0.001132
14.8833	-0.000676
14.9	-7.1e-05
14.9167	0.000426
14.9333	0.000823
14.95	0.00105
14.9667	0.001298
14.9833	0.001505
15	0.001812
15.0167	0.001962
15.0333	0.001913
15.05	0.001744
15.0667	0.001734
15.0833	0.001875
15.1	0.001646
15.1167	0.001582
15.1333	0.001507
15.15	0.001353
15.1667	0.001299
15.1833	0.001234
15.2	0.0013
15.2167	0.001091
15.2333	0.000742
15.25	0.000553
15.2667	0.000594
15.2833	0.000685
15.3	0.000637
15.3167	0.000623
15.3333	0.000649
15.35	0.000746
15.3667	0.000832
15.3833	0.000818
15.4	0.000835
15.4167	0.000766
15.4333	0.000897
15.45	0.000988
15.4667	0.000939
15.4833	0.000979
15.5	0.000931
15.5167	0.000715
15.5333	0.000549
15.55	0.000514
15.5667	0.000408
15.5833	0.000243
15.6	-0.000173
15.6167	-0.000566
15.6333	-0.00073
15.65	-0.000944
15.6667	-0.000967
15.6833	-0.000901
15.7	-0.000814
15.7167	-0.000557
15.7333	-0.00049
15.75	-0.000353
15.7667	-0.000436
15.7833	-0.000689
15.8	-0.000802
15.8167	-0.000916
15.8333	-0.001029
15.85	-0.000943
15.8667	-0.001066
15.8833	-0.001019
15.9	-0.000703
15.9167	-0.000307
15.9333	-0.000582
15.95	-0.001266
15.9667	-0.002101
15.9833	-0.002376
16	-0.00167
16.0167	-0.002016
16.0333	-0.004872
16.05	-0.018757
16.0667	-0.052333
16.0833	-0.097169
16.1	-0.139295
16.1167	-0.172612
16.1333	-0.190649
16.15	-0.196466
16.1667	-0.194173
16.1833	-0.18856
16.2	-0.174478
16.2167	-0.162186
16.2333	-0.144915
16.25	-0.129923
16.2667	-0.115732
16.2833	-0.10537
16.3	-0.097179
16.3167	-0.084869
16.3333	-0.070379
16.35	-0.063679
16.3667	-0.055179
16.3833	-0.045879
16.4	-0.039679
16.4167	-0.035941
16.4333	-0.032253
16.45	-0.028714
16.4667	-0.025456
16.4833	-0.022768
16.5	-0.020319
16.5167	-0.018053
16.5333	-0.016476
16.55	-0.014869
16.5667	-0.013013
16.5833	-0.010646
16.6	-0.009419
16.6167	-0.008614
16.6333	-0.0075
16.65	-0.006315
16.6667	-0.0052
16.6833	-0.004335
16.7	-0.00392
16.7167	-0.003777
16.7333	-0.003284
16.75	-0.002831
16.7667	-0.002358
16.7833	-0.001955
16.8	-0.001471
16.8167	-0.00099
16.8333	-0.000479
16.85	-0.000138
16.8667	-0.000147
16.8833	-0.000156
16.9	-4e-06
16.9167	0.000165
16.9333	0.000414
16.95	0.000573
16.9667	0.000762
16.9833	0.000801
17	0.000781
17.0167	0.000768
17.0333	0.000885
17.05	0.000972
17.0667	0.001109
17.0833	0.001096
17.1	0.000973
17.1167	0.000608
17.1333	9.3e-05
17.15	-0.000422
17.1667	-0.000807
17.1833	-0.001132
17.2	-0.001247
17.2167	-0.001305
17.2333	-0.001462
17.25	-0.001839
17.2667	-0.001977
17.2833	-0.002054
17.3	-0.001991
17.3167	-0.002031
17.3333	-0.00205
17.35	-0.00219
17.3667	-0.00251
17.3833	-0.002629
17.4	-0.002829
17.4167	-0.002931
17.4333	-0.002903
17.45	-0.002805
17.4667	-0.002507
17.4833	-0.002209
17.5	-0.002011
17.5167	-0.001855
17.5333	-0.00174
17.55	-0.001715
17.5667	-0.001629
17.5833	-0.001534
17.6	-0.001338
17.6167	-0.001165
17.6333	-0.000991
17.65	-0.000798
17.6667	-0.000785
17.6833	-0.000612
17.7	-0.000248
17.7167	-0.000116
17.7333	6e-06
17.75	0.000147
17.7667	0.000149
17.7833	0.000231
17.8	0.000283
17.8167	0.000335
17.8333	0.000497
17.85	0.000738
17.8667	0.00092
17.8833	0.001082
17.9	0.001203
17.9167	0.001255
17.9333	0.001098
17.95	0.00102
17.9667	0.000992
17.9833	0.000915
18	0.000917
18.0167	0.00087
18.0333	0.000713
18.05	0.000657
18.0667	0.00063
18.0833	0.000543
18.1	0.000436
18.1167	0.00038
18.1333	0.000464
18.15	0.000659
18.1667	0.000583
18.1833	0.000417
18.2	0.000161
18.2167	-5e-06
18.2333	2.9e-05
18.25	2.4e-05
18.2667	-3.2e-05
18.2833	-0.000177
18.3	-0.000383
18.3167	-0.000539
18.3333	-0.000565
18.35	-0.000561
18.3667	-0.000417
18.3833	-0.000242
18.4	-0.000148
18.4167	-0.000515
18.4333	-0.000961
18.45	-0.001128
18.4667	-0.001795
18.4833	-0.001781
18.5	-0.001258
18.5167	-0.001755
18.5333	-0.003363
18.55	-0.01404
18.5667	-0.041817
18.5833	-0.079745
18.6	-0.117202
18.6167	-0.14481
18.6333	-0.163429
18.65	-0.174067
18.6667	-0.177655
18.6833	-0.172823
18.7	-0.168201
18.7167	-0.15608
18.7333	-0.143409
18.75	-0.133288
18.7667	-0.118537
18.7833	-0.104715
18.8	-0.092714
18.8167	-0.082674
18.8333	-0.072113
18.85	-0.068092
18.8667	-0.058752
18.8833	-0.049491
18.9	-0.040381
18.9167	-0.03576
18.9333	-0.0328
18.95	-0.02985
18.9667	-0.02629
18.9833	-0.02307
19	-0.01988
19.0167	-0.01718
19.0333	-0.015471
19.05	-0.014261
19.0667	-0.013261
19.0833	-0.012501
19.1	-0.012062
19.1167	-0.010932
19.1333	-0.009573
19.15	-0.008333
19.1667	-0.007314
19.1833	-0.006465
19.2	-0.005965
19.2167	-0.005506
19.2333	-0.005177
19.25	-0.005048
19.2667	-0.004648
19.2833	-0.004119
19.3	-0.00338
19.3167	-0.002861
19.3333	-0.002622
19.35	-0.002403
19.3667	-0.002044
19.3833	-0.001734
19.4	-0.001455
19.4167	-0.001026
19.4333	-0.000727
19.45	-0.000528
19.4667	-0.000599
19.4833	-0.00071
19.5	-0.000651
19.5167	-0.000592
19.5333	-0.000393
19.55	-0.000324
19.5667	-0.000365
19.5833	-0.000396
19.6	-0.000526
19.6167	-0.000597
19.6333	-0.000308
19.65	-0.000159
19.6667	-3.9e-05
19.6833	2e-05
19.7	4.9e-05
19.7167	-1.1e-05
19.7333	-0.000172
19.75	-7.2e-05
19.7667	5.7e-05
19.7833	0.000157
19.8	0.000386
19.8167	0.000656
19.8333	0.000856
19.85	0.000906
19.8667	0.000855
19.8833	0.000795
19.9	0.000975
19.9167	0.001045
19.9333	0.001155
19.95	0.001095
19.9667	0.000786
19.9833	0.000536
20	0.000366
20.0167	0.000256
20.0333	0.000236
20.05	0.000216
20.0667	0.000226
20.0833	0.000325
20.1	8.5e-05
20.1167	-0.000105
20.1333	-0.000247
20.15	-0.000418
20.1667	-0.000419
20.1833	-0.00031
20.2	-0.000311
20.2167	-0.000233
20.2333	-0.000416
20.25	-0.000619
20.2667	-0.000802
20.2833	-0.000805
20.3	-0.000757
20.3167	-0.000912
20.3333	-0.000967
20.35	-0.000962
20.3667	-0.001107
20.3833	-0.001012
20.4	-0.000778
20.4167	-0.000514
20.4333	-0.000262
20.45	-6.9e-05
20.4667	-7e-06
20.4833	-2.5e-05
20.5	-0.000252
20.5167	-0.000351
20.5333	-0.000291
20.55	-0.00032
20.5667	-0.00054
20.5833	-0.00058
20.6	-0.000379
20.6167	-0.00012
20.6333	3.8e-05
20.65	0.000197
20.6667	0.000476
20.6833	0.000694
20.7	0.000933
20.7167	0.001141
20.7333	0.001038
20.75	0.000716
20.7667	0.000483
20.7833	0.000391
20.8	0.000318
20.8167	0.000175
20.8333	0.000201
20.85	0.000277
20.8667	0.000224
20.8833	0.00027
20.9	-4.4e-05
20.9167	-0.000248
20.9333	-0.000583
20.95	-0.001228
20.9667	-0.002023
20.9833	-0.002017
21	-0.001822
21.0167	-0.002608
21.0333	-0.004824
21.05	-0.01288
21.0667	-0.031536
21.0833	-0.065792
21.1	-0.098878
21.1167	-0.123014
21.1333	-0.134761
21.15	-0.143858
21.1667	-0.149815
21.1833	-0.150562
21.2	-0.147618
21.2167	-0.140966
21.2333	-0.135103
21.25	-0.125141
21.2667	-0.115538
21.2833	-0.105546
21.3	-0.090823
21.3167	-0.077151
21.3333	-0.067779
21.35	-0.062067
21.3667	-0.054755
21.3833	-0.047663
21.4	-0.0421
21.4167	-0.039328
21.4333	-0.035357
21.45	-0.031115
21.4667	-0.027143
21.4833	-0.023031
21.5	-0.019109
21.5167	-0.014997
21.5333	-0.012195
21.55	-0.010243
21.5667	-0.008571
21.5833	-0.007359
21.6	-0.006707
21.6167	-0.006025
21.6333	-0.004733
21.65	-0.00365
21.6667	-0.002838
21.6833	-0.002236
21.7	-0.001853
21.7167	-0.001821
21.7333	-0.001618
21.75	-0.001695
21.7667	-0.001782
21.7833	-0.00176
21.8	-0.001877
21.8167	-0.001923
21.8333	-0.00202
21.85	-0.002266
21.8667	-0.002443
21.8833	-0.002509
21.9	-0.002615
21.9167	-0.002621
21.9333	-0.002526
21.95	-0.002672
21.9667	-0.002677
21.9833	-0.002433
22	-0.001968
22.0167	-0.001523
22.0333	-0.001237
22.05	-0.000821
22.0667	-0.000535
22.0833	-0.000239
22.1	-4.3e-05
22.1167	0.000104
22.1333	0.000311
22.15	0.000449
22.1667	0.000586
22.1833	0.000673
22.2	0.000801
22.2167	0.000699
22.2333	0.000658
22.25	0.000737
22.2667	0.000907
22.2833	0.001076
22.3	0.001265
22.3167	0.001365
22.3333	0.001246
22.35	0.001027
22.3667	0.001049
22.3833	0.00118
22.4	0.001241
22.4167	0.001253
22.4333	0.000966
22.45	0.00069
22.4667	0.000533
22.4833	0.000356
22.5	0.000319
22.5167	0.000214
22.5333	0.000199
22.55	0.000424
22.5667	0.000459
22.5833	0.000385
22.6	0.00037
22.6167	0.000436
22.6333	0.000592
22.65	0.000649
22.6667	0.000546
22.6833	0.000452
22.7	0.000309
22.7167	7.6e-05
22.7333	-0.000157
22.75	-0.000269
22.7667	-0.000202
22.7833	-8.5e-05
22.8	-2.7e-05
22.8167	0
22.8333	1.7e-05
22.85	0.000164
22.8667	0.000312
22.8833	0.000369
22.9	0.000356
22.9167	0.000353
22.9333	0.000149
22.95	2.5e-05
22.9667	-0.000239
22.9833	-0.000542
23	-0.000666
23.0167	-0.000681
23.0333	-0.000787
23.05	-0.000652
23.0667	-0.000588
23.0833	-0.000644
23.1	-0.000609
23.1167	-0.000506
23.1333	-0.000384
23.15	-0.000303
23.1667	-0.000361
23.1833	-0.000439
23.2	-0.000527
23.2167	-0.000767
23.2333	-0.000948
23.25	-0.000939
23.2667	-0.00084
23.2833	-0.000921
23.3	-0.000702
23.3167	-0.000485
23.3333	-0.000269
23.35	-0.000103
23.3667	2.3e-05
23.3833	-9.1e-05
23.4	1.5e-05
23.4167	-6e-05
23.4333	-0.000127
23.45	-6.3e-05
23.4667	0.000601
23.4833	0.001014
23.5	0.001438
23.5167	0.001
23.5333	0.000841
23.55	-0.010897
23.5667	-0.030596
23.5833	-0.056025
23.6	-0.082573
23.6167	-0.100543
23.6333	-0.113694
23.65	-0.117774
23.6667	-0.121495
23.6833	-0.123685
23.7	-0.121226
23.7167	-0.120957
23.7333	-0.115049
23.75	-0.106841
23.7667	-0.097573
23.7833	-0.088165
23.8	-0.080857
23.8167	-0.0739
23.8333	-0.064973
23.85	-0.056126
23.8667	-0.049179
23.8833	-0.042563
23.9	-0.036216
23.9167	-0.030129
23.9333	-0.025474
23.95	-0.022608
23.9667	-0.020482
23.9833	-0.018196
24	-0.01625
24.0167	-0.014504
24.0333	-0.012499
24.05	-0.011404
24.0667	-0.010388
24.0833	-0.009133
24.1	-0.007888
24.1167	-0.006972
24.1333	-0.006157
24.15	-0.005492
24.1667	-0.004757
24.1833	-0.004082
24.2	-0.003466
24.2167	-0.002941
24.2333	-0.002406
24.25	-0.001821
24.2667	-0.001365
24.2833	-0.00096
24.3	-0.000615
24.3167	-0.000279
24.3333	-9.4e-05
24.35	2.2e-05
24.3667	0.000148
24.3833	-1.7e-05
24.4	-0.000131
24.4167	-4.5e-05
24.4333	0.000252
24.45	0.000608
24.4667	0.000965
24.4833	0.001221
24.5	0.001478
24.5167	0.001755
24.5333	0.001712
24.55	0.00153
24.5667	0.001218
24.5833	0.000915
24.6	0.000823
24.6167	0.000631
24.6333	0.00042
24.65	0.000259
24.6667	-2e-06
24.6833	-0.000243
24.7	-0.000264
24.7167	-0.000114
24.7333	1.7e-05
24.75	2.8e-05
24.7667	-1.1e-05
24.7833	-9.1e-05
24.8	-0.00025
24.8167	-0.000418
24.8333	-0.000305
24.85	-0.000202
24.8667	-6.9e-05
24.8833	-7.6e-05
24.9	-4.3e-05
24.9167	7.1e-05
24.9333	8.6e-05
24.95	0.000141
24.9667	0.000207
24.9833	0.000422
25	0.000707
25.0167	0.001004
25.0333	0.001382
25.05	0.00127
25.0667	0.001078
25.0833	0.000966
25.1	0.000864
25.1167	0.000813
25.1333	0.000813
25.15	0.000894
25.1667	0.000855
25.1833	0.000785
25.2	0.000856
25.2167	0.000947
25.2333	0.000969
25.25	0.000722
25.2667	0.000504
25.2833	0.000427
25.3	0.000439
25.3167	0.000382
25.3333	0.000315
25.35	0.000198
25.3667	0.000171
25.3833	0.000194
25.4	0.000368
25.4167	0.00045
25.4333	0.000263
25.45	0.000105
25.4667	-6.2e-05
25.4833	-0.00038
25.5	-0.000777
25.5167	-0.000925
25.5333	-0.001055
25.55	-0.001335
25.5667	-0.001344
25.5833	-0.001114
25.6	-0.000884
25.6167	-0.000804
25.6333	-0.000747
25.65	-0.00085
25.6667	-0.001033
25.6833	-0.001116
25.7	-0.001148
25.7167	-0.001093
25.7333	-0.001069
25.75	-0.001056
25.7667	-0.000952
25.7833	-0.000849
25.8	-0.000765
25.8167	-0.000583
25.8333	-0.000314
25.85	-0.000224
25.8667	-2.4e-05
25.8833	-4.4e-05
25.9	-0.000204
25.9167	-0.000376
25.9333	-0.000219
25.95	0.000217
25.9667	-9.6e-05
25.9833	-0.000179
26	4.7e-05
26.0167	-0.000157
26.0333	-0.001234
26.05	-0.00904
26.0667	-0.023306
26.0833	-0.041992
26.1	-0.066328
26.1167	-0.078836
26.1333	-0.085384
26.15	-0.088482
26.1667	-0.093311
26.1833	-0.096699
26.2	-0.096708
26.2167	-0.095877
26.2333	-0.091607
26.25	-0.086167
26.2667	-0.082348
26.2833	-0.071388
26.3	-0.065198
26.3167	-0.054849
26.3333	-0.04473
26.35	-0.039012
26.3667	-0.035383
26.3833	-0.032075
26.4	-0.029466
26.4167	-0.026388
26.4333	-0.02313
26.45	-0.020112
26.4667	-0.017065
26.4833	-0.014357
26.5	-0.012979
26.5167	-0.011661
26.5333	-0.010824
26.55	-0.010006
26.5667	-0.009029
26.5833	-0.007941
26.6	-0.006973
26.6167	-0.005486
26.6333	-0.004508
26.65	-0.00392
26.6667	-0.003292
26.6833	-0.002975
26.7	-0.002637
26.7167	-0.002499
26.7333	-0.00223
26.75	-0.001751
26.7667	-0.001373
26.7833	-0.001304
26.8	-0.001236
26.8167	-0.001247
26.8333	-0.001017
26.85	-0.000677
26.8667	-0.000557
26.8833	-0.000637
26.9	-0.000417
26.9167	-6.7e-05
26.9333	6.5e-05
26.95	5.6e-05
26.9667	-3.2e-05
26.9833	-0.0001
27	-0.000129
27.0167	-0.000106
27.0333	-0.000162
27.05	-0.000118
27.0667	-6.4e-05
27.0833	-6e-05
27.1	1.4e-05
27.1167	8e-06
27.1333	5e-06
27.15	0.000282
27.1667	0.000479
27.1833	0.000415
27.2	0.000382
27.2167	0.00035
27.2333	0.00019
27.25	0.00021
27.2667	0.00027
27.2833	0.00045
27.3	0.00056
27.3167	0.000641
27.3333	0.000774
27.35	0.001068
27.3667	0.001511
27.3833	0.001645
27.4	0.001678
27.4167	0.001583
27.4333	0.001389
27.45	0.001256
27.4667	0.001193
27.4833	0.00116
27.5	0.001056
27.5167	0.000844
27.5333	0.000583
27.55	0.000652
27.5667	0.000651
27.5833	0.00056
27.6	0.00038
27.6167	0.000309
27.6333	0.000329
27.65	0.000209
27.6667	-0.000101
27.6833	-0.000461
27.7	-0.000801
27.7167	-0.001081
27.7333	-0.001362
27.75	-0.001483
27.7667	-0.001503
27.7833	-0.001474
27.8	-0.001395
27.8167	-0.001356
27.8333	-0.001099
27.85	-0.000931
27.8667	-0.000634
27.8833	-0.000537
27.9	-0.000609
27.9167	-0.000522
27.9333	-0.000507
27.95	-0.000742
27.9667	-0.001137
27.9833	-0.001462
28	-0.001527
28.0167	-0.001393
28.0333	-0.00123
28.05	-0.001048
28.0667	-0.001105
28.0833	-0.001013
28.1	-0.00086
28.1167	-0.000788
28.1333	-0.000847
28.15	-0.001256
28.1667	-0.001195
28.1833	-0.000865
28.2	-0.000734
28.2167	-0.000343
28.2333	-0.000243
28.25	-0.000192
28.2667	-3.2e-05
28.2833	0.000218
28.3	0.000758
28.3167	0.001139
28.3333	0.00135
28.35	0.001511
28.3667	0.001422
28.3833	0.001583
28.4	0.001945
28.4167	0.001896
28.4333	0.002029
28.45	0.002072
28.4667	0.001975
28.4833	0.002398
28.5	0.001961
28.5167	0.002105
28.5333	0.00131
28.55	-0.000125
28.5667	-0.01456
28.5833	-0.031655
28.6	-0.04843
28.6167	-0.062065
28.6333	-0.067188
28.65	-0.068671
28.6667	-0.070784
28.6833	-0.072367
28.7	-0.07258
28.7167	-0.072873
28.7333	-0.071395
28.75	-0.068836
28.7667	-0.065398
28.7833	-0.055759
28.8	-0.048641
28.8167	-0.043702
28.8333	-0.037882
28.85	-0.033662
28.8667	-0.029902
28.8833	-0.026792
28.9	-0.024592
28.9167	-0.022382
28.9333	-0.02059
28.95	-0.019219
28.9667	-0.017988
28.9833	-0.015757
29	-0.013725
29.0167	-0.012384
29.0333	-0.011191
29.05	-0.009819
29.0667	-0.008587
29.0833	-0.007614
29.1	-0.006662
29.1167	-0.005679
29.1333	-0.004836
29.15	-0.004063
29.1667	-0.003429
29.1833	-0.002966
29.2	-0.002523
29.2167	-0.002099
29.2333	-0.001795
29.25	-0.001391
29.2667	-0.000837
29.2833	-0.000423
29.3	-0.000199
29.3167	-0.000175
29.3333	-0.00012
29.35	3.5e-05
29.3667	-7.1e-05
29.3833	-0.000116
29.4	-3.1e-05
29.4167	3.4e-05
29.4333	-1e-06
29.45	-0.000136
29.4667	-0.000271
29.4833	-0.000416
29.5	-0.000431
29.5167	-0.000486
29.5333	-0.000381
29.55	-0.000165
29.5667	0.00018
29.5833	0.000325
29.6	0.000451
29.6167	0.000656
29.6333	0.000761
29.65	0.000867
29.6667	0.000982
29.6833	0.001137
29.7	0.001303
29.7167	0.001278
29.7333	0.001273
29.75	0.001208
29.7667	0.001284
29.7833	0.001319
29.8	0.001214
29.8167	0.001199
29.8333	0.001404
29.85	0.001719
29.8667	0.001794
29.8833	0.001729
29.9	0.001694
29.9167	0.001699
29.9333	0.001713
29.95	0.001538
29.9667	0.001562
29.9833	0.001426
30	0.001021
30.0167	0.000905
30.0333	0.000959
30.05	0.000863
30.0667	0.000736
30.0833	0.00064
30.1	0.000564
30.1167	0.000727
30.1333	0.00075
30.15	0.000733
30.1667	0.000546
30.1833	0.000218
30.2	2.1e-05
30.2167	-0.000187
30.2333	-0.000426
30.25	-0.000785
30.2667	-0.001154
30.2833	-0.001263
30.3	-0.001112
30.3167	-0.001052
30.3333	-0.000943
30.35	-0.000954
30.3667	-0.000956
30.3833	-0.000927
30.4	-0.000729
30.4167	-0.00055
30.4333	-0.000434
30.45	-0.000328
30.4667	-0.000232
30.4833	-6e-06
30.5	0.00014
30.5167	0.000346
30.5333	0.00031
30.55	0.000384
30.5667	0.000348
30.5833	0.000712
30.6	0.000996
30.6167	0.0009
30.6333	0.000752
30.65	0.000904
30.6667	0.000806
30.6833	0.000748
30.7	0.00062
30.7167	0.000441
30.7333	0.000191
30.75	-2.9e-05
30.7667	-0.000109
30.7833	-7e-05
30.8	-0.00023
30.8167	-0.00059
30.8333	-0.000763
30.85	-0.000966
30.8667	-0.000989
30.8833	-0.001052
30.9	-0.001315
30.9167	-0.001188
30.9333	-0.001224
30.95	-0.00127
30.9667	-0.001136
30.9833	-0.001212
31	-0.001437
31.0167	-0.001283
31.0333	-0.002382
31.05	-0.00767
31.0667	-0.015648
31.0833	-0.027006
31.1	-0.040825
31.1167	-0.048523
31.1333	-0.051313
31.15	-0.053863
31.1667	-0.054473
31.1833	-0.054504
31.2	-0.053604
31.2167	-0.052214
31.2333	-0.051116
31.25	-0.049827
31.2667	-0.047669
31.2833	-0.04438
31.3	-0.039662
31.3167	-0.034823
31.3333	-0.030266
31.35	-0.026288
31.3667	-0.02281
31.3833	-0.020372
31.4	-0.017495
31.4167	-0.015517
31.4333	-0.01372
31.45	-0.011842
31.4667	-0.010355
31.4833	-0.008617
31.5	-0.00694
31.5167	-0.005083
31.5333	-0.003575
31.55	-0.002607
31.5667	-0.002369
31.5833	-0.002472
31.6	-0.002254
31.6167	-0.001986
31.6333	-0.001648
31.65	-0.001239
31.6667	-0.00105
31.6833	-0.000752
31.7	-0.000413
31.7167	-0.000325
31.7333	-0.000575
31.75	-0.000955
31.7667	-0.001415
31.7833	-0.001575
31.8	-0.001605
31.8167	-0.001675
31.8333	-0.001503
31.85	-0.001411
31.8667	-0.001269
31.8833	-0.000957
31.9	-0.000865
31.9167	-0.000813
31.9333	-0.000758
31.95	-0.000444
31.9667	-0.00024
31.9833	-0.000475
32	-0.000401
32.0167	-0.000246
32.0333	-0.000279
32.05	-0.000241
32.0667	0.000136
32.0833	0.000644
32.1	0.000831
32.1167	0.000679
32.1333	0.00076
32.15	0.001081
32.1667	0.001142
32.1833	0.001014
32.2	0.000955
32.2167	0.000846
32.2333	0.000651
32.25	0.000656
32.2667	0.000461
32.2833	0.000436
32.3	0.000631
32.3167	0.000935
32.3333	0.001174
32.35	0.001263
32.3667	0.001411
32.3833	0.00136
32.4	0.001228
32.4167	0.001037
32.4333	0.000918
32.45	0.00073
32.4667	0.000521
32.4833	0.000493
32.5	0.000404
32.5167	0.000175
32.5333	-1.2e-05
32.55	-0.000109
32.5667	-9.6e-05
32.5833	-0.000253
32.6	-0.00031
32.6167	-0.000417
32.6333	-0.000423
32.65	-0.00046
32.6667	-0.000547
32.6833	-0.000804
32.7	-0.000921
32.7167	-0.000948
32.7333	-0.000935
32.75	-0.000913
32.7667	-0.001021
32.7833	-0.000979
32.8	-0.000747
32.8167	-0.000535
32.8333	-0.000434
32.85	-0.000324
32.8667	-0.000194
32.8833	-0.000133
32.9	3.7e-05
32.9167	9.8e-05
32.9333	6.6e-05
32.95	-0.000276
32.9667	-0.000708
32.9833	-0.00088
33	-0.001172
33.0167	-0.001383
33.0333	-0.001418
33.05	-0.001272
33.0667	-0.001176
33.0833	-0.00115
33.1	-0.000885
33.1167	-0.000839
33.1333	-0.000935
33.15	-0.001032
33.1667	-0.000868
33.1833	-0.000684
33.2	-0.000601
33.2167	-0.000347
33.2333	-0.000244
33.25	-6.2e-05
33.2667	0.000331
33.2833	0.000743
33.3	0.001036
33.3167	0.001308
33.3333	0.00144
33.35	0.001393
33.3667	0.001335
33.3833	0.001257
[truncated: 909 more rows]

## Sheet: EDFig_6d_K48Ub3_s-NbSL3.3Q_run2
DP_X	DP_Y	Baseline_X	Baseline_Y	Fit_X	Fit_Y	NDH_X	NDH_Y
0.083333	-0.006732			0.017786	-7.89255	0.197578	-7.76987
0.1	-0.00688			0.107245	-7.85192	0.288785	-7.65029
0.116667	-0.006769			0.197578	-7.76178	0.380866	-7.46966
0.133333	-0.006657			0.288785	-7.62519	0.473821	-6.89309
0.15	-0.006155			0.380866	-7.4091	0.56765	-6.49581
0.166667	-0.005334			0.473821	-7.05253	0.662353	-5.53696
0.183333	-0.004582			0.56765	-6.45325	0.757931	-4.21942
0.2	-0.003978			0.662353	-5.50037	0.854382	-3.17339
0.216667	-0.003434			0.757931	-4.24849	0.951708	-1.91727
0.233333	-0.00291			0.854382	-3.04234	1.04991	-1.70585
0.25	-0.002386			0.951708	-2.17738	1.14898	-1.35204
0.266667	-0.001793			1.04991	-1.65023	1.24893	-1.41696
0.283333	-0.001349			1.14898	-1.34041	1.34975	-0.959472
0.3	-0.000738			1.24893	-1.15344	1.45145	-1.00607
0.316667	-0.000118			1.34975	-1.03538	1.55402	-0.793984
0.333333	-0.000527			1.45145	-0.957283	1.65746	-0.783128
0.35	-0.000876			1.55402	-0.903427	1.76178	-0.868762
0.366667	-0.000786			1.65746	-0.864916
0.383333	-0.000395			1.76178	-0.836507
0.4	0.000187
0.416667	0.00052
0.433333	0.000952
0.45	0.001535
0.466667	0.001497
0.483333	0.00138
0.5	0.000949
0.516667	0.000499
0.533333	-4.1e-05
0.55	-0.000181
0.566667	0.000579
0.583333	0.001318
0.6	0.00163
0.616667	0.002252
0.633333	0.002404
0.65	0.002746
0.666667	0.003088
0.683333	0.00318
0.7	0.003257
0.716667	0.003356
0.733333	0.003504
0.75	0.003692
0.766667	0.004261
0.783333	0.004749
0.8	0.004975
0.816667	0.005262
0.833333	0.00562
0.85	0.006097
0.866667	0.006104
0.883333	0.005591
0.9	0.005866
0.916667	0.006322
0.933333	0.006948
0.95	0.007385
0.966667	0.006821
0.983333	0.006397
1	0.006858
1.01667	0.01119
1.03333	0.003372
1.05	-0.022566
1.06667	-0.039264
1.08333	-0.027781
1.1	-0.01629
1.11667	-0.007266
1.13333	-0.006463
1.15	-0.00839
1.16667	-0.011187
1.18333	-0.012874
1.2	-0.014336
1.21667	-0.015187
1.23333	-0.015797
1.25	-0.016198
1.26667	-0.016999
1.28333	-0.01808
1.3	-0.018851
1.31667	-0.019191
1.33333	-0.019681
1.35	-0.019872
1.36667	-0.019672
1.38333	-0.019572
1.4	-0.019567
1.41667	-0.019341
1.43333	-0.018916
1.45	-0.01852
1.46667	-0.018275
1.48333	-0.017989
1.5	-0.017673
1.51667	-0.017427
1.53333	-0.017091
1.55	-0.016955
1.56667	-0.016809
1.58333	-0.016703
1.6	-0.016541
1.61667	-0.01624
1.63333	-0.016068
1.65	-0.015677
1.66667	-0.015185
1.68333	-0.014804
1.7	-0.014641
1.71667	-0.014459
1.73333	-0.014228
1.75	-0.013976
1.76667	-0.013784
1.78333	-0.013573
1.8	-0.013074
1.81667	-0.012487
1.83333	-0.01188
1.85	-0.011204
1.86667	-0.010347
1.88333	-0.00964
1.9	-0.009031
1.91667	-0.008694
1.93333	-0.008427
1.95	-0.00812
1.96667	-0.007653
1.98333	-0.007266
2	-0.006842
2.01667	-0.00626
2.03333	-0.005728
2.05	-0.005376
2.06667	-0.005275
2.08333	-0.005093
2.1	-0.004907
2.11667	-0.005045
2.13333	-0.005114
2.15	-0.005002
2.16667	-0.00472
2.18333	-0.004458
2.2	-0.004035
2.21667	-0.003596
2.23333	-0.003407
2.25	-0.003039
2.26667	-0.00272
2.28333	-0.002451
2.3	-0.002091
2.31667	-0.001706
2.33333	-0.001301
2.35	-0.001066
2.36667	-0.000851
2.38333	-0.000367
2.4	-0.00016
2.41667	-0.000339
2.43333	-0.000697
2.45	-0.001016
2.46667	-0.001485
2.48333	-0.001733
2.5	-0.00206
2.51667	-0.002201
2.53333	-0.002522
2.55	-0.002913
2.56667	-0.003234
2.58333	-0.003376
2.6	-0.003413
2.61667	-0.003345
2.63333	-0.003227
2.65	-0.003319
2.66667	-0.003121
2.68333	-0.002673
2.7	-0.002218
2.71667	-0.001847
2.73333	-0.001457
2.75	-0.001176
2.76667	-0.001266
2.78333	-0.000945
2.8	-0.000354
2.81667	-6e-06
2.83333	0.000412
2.85	0.00063
2.86667	0.000867
2.88333	0.001185
2.9	0.001318
2.91667	0.001258
2.93333	0.001158
2.95	0.001308
2.96667	0.001698
2.98333	0.002348
3	0.002867
3.01667	0.003313
3.03333	0.00304
3.05	0.002846
3.06667	0.002533
3.08333	0.00221
3.1	0.001878
3.11667	0.001385
3.13333	0.001151
3.15	0.001218
3.16667	0.001194
3.18333	0.001321
3.2	0.001191
3.21667	0.0009
3.23333	0.000319
3.25	0.000168
3.26667	0.000317
3.28333	0.000565
3.3	0.000729
3.31667	0.000722
3.33333	0.000825
3.35	0.001228
3.36667	0.0016
3.38333	0.001353
3.4	0.001542
3.41667	0.00168
3.43333	0.001468
3.45	0.001346
3.46667	0.000793
3.48333	0.000641
3.5	-0.000954
3.51667	5e-05
3.53333	-0.007107
3.55	-0.030303
3.56667	-0.073209
3.58333	-0.129135
3.6	-0.185475
3.61667	-0.231275
3.63333	-0.248335
3.65	-0.249835
3.66667	-0.236485
3.68333	-0.215435
3.7	-0.191778
3.71667	-0.169031
3.73333	-0.145114
3.75	-0.132988
3.76667	-0.114371
3.78333	-0.099545
3.8	-0.09002
3.81667	-0.080707
3.83333	-0.071513
3.85	-0.063039
3.86667	-0.054116
3.88333	-0.047072
3.9	-0.04201
3.91667	-0.038309
3.93333	-0.034568
3.95	-0.031097
3.96667	-0.027956
3.98333	-0.025235
4	-0.022936
4.01667	-0.019747
4.03333	-0.017648
4.05	-0.016149
4.06667	-0.01495
4.08333	-0.013471
4.1	-0.011893
4.11667	-0.010326
4.13333	-0.008899
4.15	-0.007702
4.16667	-0.006715
4.18333	-0.005887
4.2	-0.005121
4.21667	-0.004606
4.23333	-0.00394
4.25	-0.003244
4.26667	-0.002738
4.28333	-0.002182
4.3	-0.001797
4.31667	-0.001412
4.33333	-0.001117
4.35	-0.000823
4.36667	-0.000638
4.38333	-0.000483
4.4	-0.000198
4.41667	0.000186
4.43333	0.00059
4.45	0.000725
4.46667	0.000649
4.48333	0.000663
4.5	0.000678
4.51667	0.000712
4.53333	0.000746
4.55	0.00063
4.56667	0.000334
4.58333	9.8e-05
4.6	-0.000107
4.61667	-0.000253
4.63333	-4.8e-05
4.65	-7.4e-05
4.66667	-0.000109
4.68333	-0.000105
4.7	0.0001
4.71667	0.000235
4.73333	0.00049
4.75	0.000595
4.76667	0.00065
4.78333	0.002165
4.8	0.004141
4.81667	0.005007
4.83333	0.006024
4.85	0.00719
4.86667	0.008396
4.88333	0.009682
4.9	0.011919
4.91667	0.015037
4.93333	0.018395
4.95	0.019352
4.96667	0.01948
4.98333	0.019007
5	0.018316
5.01667	0.013896
5.03333	0.010895
5.05	0.008805
5.06667	0.007064
5.08333	0.006024
5.1	0.005225
5.11667	0.004507
5.13333	0.003909
5.15	0.00315
5.16667	0.001972
5.18333	0.001254
5.2	0.000987
5.21667	0.000902
5.23333	0.000676
5.25	0.000761
5.26667	0.000725
5.28333	0.00076
5.3	0.000826
5.31667	0.000804
5.33333	0.000601
5.35	0.000409
5.36667	0.000396
5.38333	0.000554
5.4	0.000763
5.41667	0.000784
5.43333	0.000814
5.45	0.001045
5.46667	0.000855
5.48333	0.000646
5.5	0.000769
5.51667	0.000872
5.53333	0.000856
5.55	0.000579
5.56667	0.000353
5.58333	0.000246
5.6	0.000171
5.61667	0.000167
5.63333	0.000322
5.65	0.000378
5.66667	0.000304
5.68333	7.9e-05
5.7	-6.4e-05
5.71667	-7e-06
5.73333	-0.00012
5.75	-0.000463
5.76667	-0.000396
5.78333	-0.000309
5.8	-0.000351
5.81667	-0.000494
5.83333	-0.000606
5.85	-0.000769
5.86667	-0.000661
5.88333	-0.000513
5.9	-0.000556
5.91667	-0.000549
5.93333	-0.000581
5.95	-0.000574
5.96667	-0.000816
5.98333	-0.001469
6	-0.000962
6.01667	0.000445
6.03333	-0.003638
6.05	-0.030721
6.06667	-0.073655
6.08333	-0.130068
6.1	-0.183092
6.11667	-0.224356
6.13333	-0.24153
6.15	-0.243664
6.16667	-0.233628
6.18333	-0.213572
6.2	-0.192917
6.21667	-0.169022
6.23333	-0.149547
6.25	-0.132852
6.26667	-0.116108
6.28333	-0.105273
6.3	-0.088979
6.31667	-0.080536
6.33333	-0.072563
6.35	-0.064949
6.36667	-0.057616
6.38333	-0.051813
6.4	-0.046331
6.41667	-0.04098
6.43333	-0.036168
6.45	-0.031257
6.46667	-0.027615
6.48333	-0.024714
6.5	-0.022034
6.51667	-0.020294
6.53333	-0.018575
6.55	-0.015636
6.56667	-0.012947
6.58333	-0.011627
6.6	-0.010929
6.61667	-0.009983
6.63333	-0.008746
6.65	-0.007569
6.66667	-0.006602
6.68333	-0.005835
6.7	-0.00499
6.71667	-0.004006
6.73333	-0.003122
6.75	-0.002428
6.76667	-0.002114
6.78333	-0.001839
6.8	-0.001207
6.81667	-0.000866
6.83333	-0.000515
6.85	5.6e-05
6.86667	0.000287
6.88333	0.000538
6.9	0.001127
6.91667	0.001255
6.93333	0.001433
6.95	0.00125
6.96667	0.001198
6.98333	0.001276
7	0.001321
7.01667	0.001385
7.03333	0.001379
7.05	0.001323
7.06667	0.001107
7.08333	0.000941
7.1	0.001063
7.11667	0.001423
7.13333	0.001593
7.15	0.001533
7.16667	0.001573
7.18333	0.001543
7.2	0.001741
7.21667	0.002057
7.23333	0.002323
7.25	0.002428
7.26667	0.002534
7.28333	0.00235
7.3	0.002103
7.31667	0.001904
7.33333	0.001735
7.35	0.001816
7.36667	0.001948
7.38333	0.001799
7.4	0.001587
7.41667	0.001493
7.43333	0.00132
7.45	0.001006
7.46667	0.000862
7.48333	0.000608
7.5	0.000302
7.51667	0.000223
7.53333	0.000174
7.55	-0.000325
7.56667	-0.000584
7.58333	-0.000693
7.6	-0.000735
7.61667	-0.000629
7.63333	-0.000504
7.65	-0.000358
7.66667	-0.000573
7.68333	-0.000487
7.7	-0.000485
7.71667	-0.000565
7.73333	-0.000665
7.75	-0.000685
7.76667	-0.000875
7.78333	-0.001055
7.8	-0.001148
7.81667	-0.001243
7.83333	-0.001369
7.85	-0.001384
7.86667	-0.00134
7.88333	-0.001185
7.9	-0.001083
7.91667	-0.001003
7.93333	-0.001073
7.95	-0.001243
7.96667	-0.001253
7.98333	-0.001213
8	-0.001185
8.01667	-0.001108
8.03333	-0.000901
8.05	-0.000575
8.06667	-0.000378
8.08333	-0.000311
8.1	-0.000175
8.11667	1e-05
8.13333	0.000186
8.15	0.000531
8.16667	0.000817
8.18333	0.000912
8.2	0.001098
8.21667	0.001334
8.23333	0.00141
8.25	0.001446
8.26667	0.001613
8.28333	0.001849
8.3	0.001606
8.31667	0.001734
8.33333	0.001623
8.35	0.001501
8.36667	0.0014
8.38333	0.001438
8.4	0.001738
8.41667	0.001869
8.43333	0.001531
8.45	0.000832
8.46667	0.000333
8.48333	0.000305
8.5	7.7e-05
8.51667	-0.000728
8.53333	-0.005474
8.55	-0.02121
8.56667	-0.060546
8.58333	-0.114401
8.6	-0.159826
8.61667	-0.197119
8.63333	-0.222022
8.65	-0.224545
8.66667	-0.226718
8.68333	-0.215631
8.7	-0.191953
8.71667	-0.167063
8.73333	-0.147804
8.75	-0.131614
8.76667	-0.116555
8.78333	-0.104385
8.8	-0.090795
8.81667	-0.080603
8.83333	-0.071391
8.85	-0.06392
8.86667	-0.057238
8.88333	-0.051166
8.9	-0.045834
8.91667	-0.0411
8.93333	-0.036776
8.95	-0.033212
8.96667	-0.029029
8.98333	-0.024765
9	-0.02213
9.01667	-0.019885
9.03333	-0.018079
9.05	-0.016083
9.06667	-0.013698
9.08333	-0.011702
9.1	-0.010016
9.11667	-0.008639
9.13333	-0.007242
9.15	-0.006205
9.16667	-0.005327
9.18333	-0.00457
9.2	-0.003822
9.21667	-0.003144
9.23333	-0.002925
9.25	-0.002747
9.26667	-0.002458
9.28333	-0.00228
9.3	-0.002251
9.31667	-0.002141
9.33333	-0.002132
9.35	-0.002152
9.36667	-0.002292
9.38333	-0.002173
9.4	-0.002213
9.41667	-0.002162
9.43333	-0.002111
9.45	-0.002061
9.46667	-0.00196
9.48333	-0.00196
9.5	-0.002069
9.51667	-0.002128
9.53333	-0.002166
9.55	-0.002205
9.56667	-0.001944
9.58333	-0.001623
9.6	-0.001421
9.61667	-0.001199
9.63333	-0.000908
9.65	-0.000796
9.66667	-0.000714
9.68333	-0.000503
9.7	-0.000501
9.71667	-0.000649
9.73333	-0.000707
9.75	-0.000715
9.76667	-0.000743
9.78333	-0.000631
9.8	-0.000369
9.81667	-0.000167
9.83333	0.000135
9.85	0.000277
9.86667	0.00039
9.88333	0.000442
9.9	0.000414
9.91667	0.000426
9.93333	0.000279
9.95	0.000121
9.96667	-0.000277
9.98333	-0.000584
10	-0.000682
10.0167	-0.00062
10.0333	-0.000427
10.05	-0.000264
10.0667	-0.000102
10.0833	0.000101
10.1	0.000373
10.1167	0.000376
10.1333	0.000149
10.15	3.2e-05
10.1667	0.000325
10.1833	0.000437
10.2	0.00043
10.2167	0.000404
10.2333	0.000487
10.25	0.0004
10.2667	0.000433
10.2833	0.000416
10.3	0.00058
10.3167	0.000843
10.3333	0.001117
10.35	0.00109
10.3667	0.000954
10.3833	0.000747
10.4	0.00048
10.4167	7.4e-05
10.4333	-0.000293
10.45	-0.00056
10.4667	-0.000807
10.4833	-0.000763
10.5	-0.00078
10.5167	-0.000708
10.5333	-0.000706
10.55	-0.000753
10.5667	-0.000811
10.5833	-0.000788
10.6	-0.000916
10.6167	-0.000715
10.6333	-0.000444
10.65	-0.000292
10.6667	-0.000331
10.6833	-0.00026
10.7	6.1e-05
10.7167	0.000141
10.7333	0.000172
10.75	0.000142
10.7667	0.000212
10.7833	0.000322
10.8	0.000322
10.8167	0.000411
10.8333	0.00037
10.85	0.000189
10.8667	0.000159
10.8833	0.000198
10.9	0.000317
10.9167	-0.000145
10.9333	-0.000727
10.95	-0.001229
10.9667	-0.000711
10.9833	9.7e-05
11	-0.000345
11.0167	-0.000628
11.0333	-0.006521
11.05	-0.024364
11.0667	-0.054687
11.0833	-0.1061
11.1	-0.150423
11.1167	-0.182707
11.1333	-0.204341
11.15	-0.212905
11.1667	-0.210219
11.1833	-0.200223
11.2	-0.184588
11.2167	-0.170132
11.2333	-0.150307
11.25	-0.130702
11.2667	-0.116937
11.2833	-0.104312
11.3	-0.088648
11.3167	-0.084863
11.3333	-0.076079
11.35	-0.066935
11.3667	-0.058021
11.3833	-0.050907
11.4	-0.044983
11.4167	-0.03998
11.4333	-0.036066
11.45	-0.033003
11.4667	-0.03022
11.4833	-0.027326
11.5	-0.025263
11.5167	-0.023391
11.5333	-0.020538
11.55	-0.017356
11.5667	-0.014923
11.5833	-0.013211
11.6	-0.012068
11.6167	-0.010647
11.6333	-0.009775
11.65	-0.008753
11.6667	-0.007591
11.6833	-0.006369
11.7	-0.005508
11.7167	-0.004397
11.7333	-0.003716
11.75	-0.003144
11.7667	-0.002773
11.7833	-0.002382
11.8	-0.002011
11.8167	-0.001681
11.8333	-0.00141
11.85	-0.00123
11.8667	-0.001169
11.8833	-0.001239
11.9	-0.001178
11.9167	-0.001008
11.9333	-0.000828
11.95	-0.000658
11.9667	-0.000388
11.9833	-0.000398
12	-0.000558
12.0167	-0.000709
12.0333	-0.000849
12.05	-0.00089
12.0667	-0.00077
12.0833	-0.000721
12.1	-0.000692
12.1167	-0.000772
12.1333	-0.000643
12.15	-0.000564
12.1667	-0.000555
12.1833	-0.000606
12.2	-0.000437
12.2167	-0.000478
12.2333	-0.00052
12.25	-0.000591
12.2667	-0.000632
12.2833	-0.000704
12.3	-0.000765
12.3167	-0.000647
12.3333	-0.000658
12.35	-0.00072
12.3667	-0.000591
12.3833	-0.000643
12.4	-0.000684
12.4167	-0.000725
12.4333	-0.000836
12.45	-0.000678
12.4667	-0.000619
12.4833	-0.00049
12.5	-0.000231
12.5167	-0.000111
12.5333	-0.000121
12.55	0.000109
12.5667	0.000248
12.5833	0.000448
12.6	0.000459
12.6167	0.000401
12.6333	0.000343
12.65	0.000434
12.6667	0.000616
12.6833	0.000818
12.7	0.000881
12.7167	0.000836
12.7333	0.000721
12.75	0.000565
12.7667	0.00056
12.7833	0.000495
12.8	0.000541
12.8167	0.000609
12.8333	0.000487
12.85	0.000625
12.8667	0.000763
12.8833	0.000742
12.9	0.000801
12.9167	0.000862
12.9333	0.001074
12.95	0.001236
12.9667	0.001417
12.9833	0.001359
13	0.001292
13.0167	0.001336
13.0333	0.001351
13.05	0.001286
13.0667	0.001371
13.0833	0.001536
13.1	0.001561
13.1167	0.001449
13.1333	0.001256
13.15	0.001033
13.1667	0.0009
13.1833	0.000747
13.2	0.000574
13.2167	0.000282
13.2333	-0.000131
13.25	-0.000573
13.2667	-0.000835
13.2833	-0.001058
13.3	-0.00135
13.3167	-0.001514
13.3333	-0.001588
13.35	-0.001891
13.3667	-0.002135
13.3833	-0.002399
13.4	-0.002693
13.4167	-0.002859
13.4333	-0.003075
13.45	-0.003422
13.4667	-0.002978
13.4833	-0.003154
13.5	-0.002841
13.5167	-0.00207
13.5333	-0.002449
13.55	-0.015428
13.5667	-0.045317
13.5833	-0.085496
13.6	-0.123935
13.6167	-0.151847
13.6333	-0.174818
13.65	-0.18454
13.6667	-0.186701
13.6833	-0.181843
13.7	-0.173795
13.7167	-0.161649
13.7333	-0.146582
13.75	-0.131126
13.7667	-0.11785
13.7833	-0.107394
13.8	-0.093788
13.8167	-0.083254
13.8333	-0.07134
13.85	-0.061595
13.8667	-0.055091
13.8833	-0.049197
13.9	-0.044993
13.9167	-0.040301
13.9333	-0.035968
13.95	-0.031946
13.9667	-0.027963
13.9833	-0.025221
14	-0.022539
14.0167	-0.020308
14.0333	-0.018377
14.05	-0.016206
14.0667	-0.013995
14.0833	-0.012674
14.1	-0.011494
14.1167	-0.009854
14.1333	-0.008525
14.15	-0.007615
14.1667	-0.006905
14.1833	-0.006176
14.2	-0.005336
14.2167	-0.004568
14.2333	-0.004119
14.25	-0.003921
14.2667	-0.003912
14.2833	-0.003944
14.3	-0.003725
14.3167	-0.003307
14.3333	-0.00312
14.35	-0.002982
14.3667	-0.002944
14.3833	-0.002656
14.4	-0.002569
14.4167	-0.002601
14.4333	-0.002464
14.45	-0.002367
14.4667	-0.00251
14.4833	-0.002623
14.5	-0.002495
14.5167	-0.002448
14.5333	-0.002232
14.55	-0.001995
14.5667	-0.001668
14.5833	-0.001071
14.6	-0.000814
14.6167	-0.000357
14.6333	-3e-05
14.65	-4.3e-05
14.6667	-6e-06
14.6833	0.0001
14.7	0.000277
14.7167	0.000224
14.7333	0.000311
14.75	0.000738
14.7667	0.001045
14.7833	0.001173
14.8	0.00113
14.8167	0.001177
14.8333	0.001275
14.85	0.001482
14.8667	0.00169
14.8833	0.001937
14.9	0.002095
14.9167	0.002233
14.9333	0.002101
14.95	0.001829
14.9667	0.001727
14.9833	0.001835
15	0.001974
15.0167	0.001943
15.0333	0.001782
15.05	0.001801
15.0667	0.00151
15.0833	0.001119
15.1	0.001168
15.1167	0.001238
15.1333	0.001068
15.15	0.001008
15.1667	0.000787
15.1833	0.000707
15.2	0.000627
15.2167	0.000327
15.2333	-2.3e-05
15.25	-0.000284
15.2667	-0.000364
15.2833	-0.000474
15.3	-0.000664
15.3167	-0.000896
15.3333	-0.001187
15.35	-0.001278
15.3667	-0.00111
15.3833	-0.000861
15.4	-0.000552
15.4167	-0.000435
15.4333	-0.000368
15.45	-0.000321
15.4667	-0.000244
15.4833	-0.000277
15.5	-0.00038
15.5167	-0.000625
15.5333	-0.00084
15.55	-0.000685
15.5667	-0.000621
15.5833	-0.000636
15.6	-0.000381
15.6167	-0.000288
15.6333	-0.000165
15.65	-0.000132
15.6667	1e-05
15.6833	6.3e-05
15.7	-8.4e-05
15.7167	-0.000153
15.7333	-0.000353
15.75	-0.000252
15.7667	-0.000141
15.7833	-0.0001
15.8	-7e-05
15.8167	3.9e-05
15.8333	7.8e-05
15.85	9.7e-05
15.8667	3.6e-05
15.8833	0.000215
15.9	0.000164
15.9167	0.000141
15.9333	-0.000112
15.95	-0.000194
15.9667	-0.000237
15.9833	-0.00069
16	-0.002153
16.0167	-0.002487
16.0333	0.000359
16.05	-0.006895
16.0667	-0.030269
16.0833	-0.066073
16.1	-0.098437
16.1167	-0.123342
16.1333	-0.143408
16.15	-0.156713
16.1667	-0.163408
16.1833	-0.164973
16.2	-0.161989
16.2167	-0.148865
16.2333	-0.136351
16.25	-0.124337
16.2667	-0.114794
16.2833	-0.10479
16.3	-0.091756
16.3167	-0.082133
16.3333	-0.07493
16.35	-0.067227
16.3667	-0.059944
16.3833	-0.052641
16.4	-0.047578
16.4167	-0.043236
16.4333	-0.038703
16.45	-0.035041
16.4667	-0.031058
16.4833	-0.027716
16.5	-0.025283
16.5167	-0.022951
16.5333	-0.021219
16.55	-0.019387
16.5667	-0.016985
16.5833	-0.014543
16.6	-0.012261
16.6167	-0.011119
16.6333	-0.010187
16.65	-0.009495
16.6667	-0.008653
16.6833	-0.008061
16.7	-0.007279
16.7167	-0.006427
16.7333	-0.005625
16.75	-0.004893
16.7667	-0.004231
16.7833	-0.003699
16.8	-0.003417
16.8167	-0.003174
16.8333	-0.002912
16.85	-0.00264
16.8667	-0.002857
16.8833	-0.002925
16.9	-0.002983
16.9167	-0.00294
16.9333	-0.002727
16.95	-0.002524
16.9667	-0.002262
16.9833	-0.002069
17	-0.001826
17.0167	-0.001642
17.0333	-0.001519
17.05	-0.001525
17.0667	-0.001652
17.0833	-0.001768
17.1	-0.001775
17.1167	-0.00172
17.1333	-0.001466
17.15	-0.001312
17.1667	-0.001197
17.1833	-0.001003
17.2	-0.000498
17.2167	-0.000153
17.2333	0.000113
17.25	0.000178
17.2667	0.000264
17.2833	0.00038
17.3	0.000325
17.3167	0.000382
17.3333	0.000559
17.35	0.000696
17.3667	0.000763
17.3833	0.000839
17.4	0.000846
17.4167	0.000845
17.4333	0.000833
17.45	0.000731
17.4667	0.00053
17.4833	0.000558
17.5	0.000587
17.5167	0.000636
17.5333	0.000436
17.55	0.000396
17.5667	0.000526
17.5833	0.000605
17.6	0.000605
17.6167	0.000746
17.6333	0.000717
17.65	0.000417
17.6667	0.000198
17.6833	-3.1e-05
17.7	-0.00017
17.7167	-0.000359
17.7333	-0.000388
17.75	-0.000237
17.7667	-0.000106
17.7833	-7.5e-05
17.8	-0.000194
17.8167	-0.000363
17.8333	-0.000573
17.85	-0.000552
17.8667	-0.000531
17.8833	-0.000741
17.9	-0.00087
17.9167	-0.00089
17.9333	-0.0009
17.95	-0.00095
17.9667	-0.000821
17.9833	-0.000461
18	-0.000161
18.0167	0.000138
18.0333	0.000157
18.05	0.000175
18.0667	0.000244
18.0833	0.000323
18.1	0.000232
18.1167	-2e-05
18.1333	-0.000113
18.15	2.5e-05
18.1667	0.000133
18.1833	9.1e-05
18.2	-3.1e-05
18.2167	-7.5e-05
18.2333	-0.000128
18.25	-7.1e-05
18.2667	-3.4e-05
18.2833	-0.000138
18.3	-5.1e-05
18.3167	-0.000275
18.3333	-0.000319
18.35	-0.000374
18.3667	-0.000438
18.3833	-0.000482
18.4	-0.000427
18.4167	8e-06
18.4333	-2.7e-05
18.45	0.000397
18.4667	0.000792
18.4833	0.000597
18.5	5.1e-05
18.5167	-0.000685
18.5333	-0.000351
18.55	-0.010787
18.5667	-0.032663
18.5833	-0.06014
18.6	-0.083076
18.6167	-0.096013
18.6333	-0.11287
18.65	-0.126466
18.6667	-0.135623
18.6833	-0.13604
18.7	-0.131957
18.7167	-0.126645
18.7333	-0.118552
18.75	-0.110609
18.7667	-0.101787
18.7833	-0.093934
18.8	-0.083832
18.8167	-0.075029
18.8333	-0.065687
18.85	-0.058805
18.8667	-0.052943
18.8833	-0.047461
18.9	-0.042969
18.9167	-0.039007
18.9333	-0.035705
18.95	-0.032343
18.9667	-0.029441
18.9833	-0.026959
19	-0.024207
19.0167	-0.020675
19.0333	-0.017703
19.05	-0.016091
19.0667	-0.014769
19.0833	-0.013497
19.1	-0.012095
19.1167	-0.010674
19.1333	-0.009222
19.15	-0.00795
19.1667	-0.006908
19.1833	-0.005916
19.2	-0.004934
19.2167	-0.004301
19.2333	-0.003769
19.25	-0.003287
19.2667	-0.002905
19.2833	-0.002583
19.3	-0.00215
19.3167	-0.001828
19.3333	-0.001515
19.35	-0.001373
19.3667	-0.00144
19.3833	-0.001407
19.4	-0.001215
19.4167	-0.001022
19.4333	-0.000869
19.45	-0.000835
19.4667	-0.000872
19.4833	-0.001029
19.5	-0.000956
19.5167	-0.001112
19.5333	-0.001218
19.55	-0.001304
19.5667	-0.00116
19.5833	-0.001107
19.6	-0.001173
19.6167	-0.001138
19.6333	-0.001123
19.65	-0.001159
19.6667	-0.001214
19.6833	-0.000909
19.7	-0.000414
19.7167	-0.000299
19.7333	-0.000343
19.75	-0.000337
19.7667	-0.000301
19.7833	-6.6e-05
19.8	0.0001
19.8167	0.000247
19.8333	0.000414
19.85	0.000601
19.8667	0.000748
19.8833	0.000835
19.9	0.000882
19.9167	0.00094
19.9333	0.001128
19.95	0.001176
19.9667	0.001194
19.9833	0.001163
20	0.001211
20.0167	0.00117
20.0333	0.00101
20.05	0.00089
20.0667	0.0009
20.0833	0.001019
20.1	0.000999
20.1167	0.00075
20.1333	0.000591
20.15	0.000532
20.1667	0.000343
20.1833	9.4e-05
20.2	0.000155
20.2167	0.000206
20.2333	0.000148
20.25	2e-05
20.2667	-0.000109
20.2833	-0.000307
20.3	-0.000395
20.3167	-0.000234
20.3333	-0.000162
20.35	-0.000141
20.3667	-7.9e-05
20.3833	1.3e-05
20.4	5.4e-05
20.4167	-7.5e-05
20.4333	-8.4e-05
20.45	3.7e-05
20.4667	0.000118
20.4833	9.9e-05
20.5	0.00014
20.5167	0.00036
20.5333	0.00037
20.55	0.00011
20.5667	-4.1e-05
20.5833	-0.000161
20.6	-0.000161
20.6167	-0.000173
20.6333	-0.000195
20.65	-8.8e-05
20.6667	3e-05
20.6833	4.8e-05
20.7	-5.4e-05
20.7167	-0.000419
20.7333	-0.000683
20.75	-0.000688
20.7667	-0.000573
20.7833	-0.000518
20.8	-0.000623
20.8167	-0.00068
20.8333	-0.000868
20.85	-0.000846
20.8667	-0.000684
20.8833	-0.000552
20.9	-0.00056
20.9167	-0.0005
20.9333	-0.001111
20.95	-0.001012
20.9667	-6.4e-05
20.9833	-0.000425
21	-0.000596
21.0167	-0.001139
21.0333	0.000197
21.05	-0.004338
21.0667	-0.018302
21.0833	-0.038876
21.1	-0.06041
21.1167	-0.073987
21.1333	-0.086434
21.15	-0.09605
21.1667	-0.102087
21.1833	-0.106604
21.2	-0.107971
21.2167	-0.10368
21.2333	-0.0974
21.25	-0.090329
21.2667	-0.083359
21.2833	-0.076358
21.3	-0.068878
21.3167	-0.061749
21.3333	-0.05424
21.35	-0.047992
21.3667	-0.042654
21.3833	-0.038145
21.4	-0.034297
21.4167	-0.03131
21.4333	-0.028364
21.45	-0.025287
21.4667	-0.022361
21.4833	-0.020165
21.5	-0.017368
21.5167	-0.014203
21.5333	-0.011808
21.55	-0.010104
21.5667	-0.009039
21.5833	-0.007734
21.6	-0.006459
21.6167	-0.005506
21.6333	-0.004862
21.65	-0.004179
21.6667	-0.003466
21.6833	-0.002762
21.7	-0.002229
21.7167	-0.001776
21.7333	-0.001544
21.75	-0.001382
21.7667	-0.0012
21.7833	-0.001107
21.8	-0.001105
21.8167	-0.000963
21.8333	-0.000862
21.85	-0.000911
21.8667	-0.000829
21.8833	-0.000758
21.9	-0.000706
21.9167	-0.000805
21.9333	-0.000774
21.95	-0.000613
21.9667	-0.000262
21.9833	-7.2e-05
22	-1e-06
22.0167	5e-05
22.0333	0.000261
22.05	0.000301
22.0667	0.000412
22.0833	0.000523
22.1	0.000493
22.1167	0.000464
22.1333	0.000495
22.15	0.000405
22.1667	0.000316
22.1833	0.000396
22.2	0.000357
22.2167	0.000448
22.2333	0.000519
22.25	0.00069
22.2667	0.000711
22.2833	0.000602
22.3	0.000403
22.3167	0.000404
22.3333	0.000466
22.35	0.000497
22.3667	0.000359
22.3833	0.00023
22.4	0.000262
22.4167	0.000384
22.4333	0.000406
22.45	0.000459
22.4667	0.000511
22.4833	0.000563
22.5	0.000616
22.5167	0.000559
22.5333	0.000472
22.55	0.000525
22.5667	0.000348
22.5833	0.000122
22.6	0.000115
22.6167	0.000299
22.6333	0.000343
22.65	0.000327
22.6667	0.000311
22.6833	0.000195
22.7	0.000169
22.7167	-2.7e-05
22.7333	-0.000193
22.75	-0.000388
22.7667	-0.000504
22.7833	-0.000529
22.8	-0.000555
22.8167	-0.0004
22.8333	-0.000336
22.85	-0.000461
22.8667	-0.000717
22.8833	-0.000612
22.9	-0.000507
22.9167	-0.000433
22.9333	-0.000398
22.95	-0.000464
22.9667	-0.000389
22.9833	-0.000474
23	-0.00062
23.0167	-0.000555
23.0333	-0.00043
23.05	-0.000335
23.0667	-0.00032
23.0833	-0.000265
23.1	-0.000111
23.1167	-3.5e-05
23.1333	3e-05
23.15	6.6e-05
23.1667	0.000131
23.1833	0.000297
23.2	0.000322
23.2167	0.000128
23.2333	1.5e-05
23.25	7.2e-05
23.2667	4.8e-05
23.2833	0.000145
23.3	0.000212
23.3167	0.000239
23.3333	0.000297
23.35	0.000335
23.3667	0.000483
23.3833	0.000672
23.4	0.00067
23.4167	0.000489
23.4333	0.000219
23.45	0.000199
23.4667	0.000539
23.4833	0.000499
23.5	-9.2e-05
23.5167	0.000619
23.5333	-0.000879
23.55	-0.006057
23.5667	-0.017905
23.5833	-0.030463
23.6	-0.047742
23.6167	-0.054099
23.6333	-0.063065
23.65	-0.074412
23.6667	-0.079608
23.6833	-0.079454
23.7	-0.077221
23.7167	-0.073886
23.7333	-0.07085
23.75	-0.066805
23.7667	-0.062289
23.7833	-0.057094
23.8	-0.052188
23.8167	-0.046922
23.8333	-0.041045
23.85	-0.035647
23.8667	-0.03078
23.8833	-0.025712
23.9	-0.022845
23.9167	-0.020497
23.9333	-0.018117
23.95	-0.016468
23.9667	-0.014449
23.9833	-0.01257
24	-0.01043
24.0167	-0.00921
24.0333	-0.008409
24.05	-0.007568
24.0667	-0.006687
24.0833	-0.006095
24.1	-0.005504
24.1167	-0.004772
24.1333	-0.004079
24.15	-0.003496
24.1667	-0.003173
24.1833	-0.00293
24.2	-0.002687
24.2167	-0.002593
24.2333	-0.002488
24.25	-0.002343
24.2667	-0.002178
24.2833	-0.002093
24.3	-0.001968
24.3167	-0.002033
24.3333	-0.002156
24.35	-0.002179
24.3667	-0.002072
24.3833	-0.001965
24.4	-0.001929
24.4167	-0.001871
24.4333	-0.001822
24.45	-0.001733
24.4667	-0.001545
24.4833	-0.001406
24.5	-0.001307
24.5167	-0.001377
24.5333	-0.001577
24.55	-0.001556
24.5667	-0.001286
24.5833	-0.001095
24.6	-0.001084
24.6167	-0.001133
24.6333	-0.00081
24.65	-0.000618
24.6667	-0.000305
24.6833	-0.000103
24.7	1e-05
24.7167	0.000133
24.7333	0.000308
24.75	0.000552
24.7667	0.000527
24.7833	0.000481
24.8	0.000606
24.8167	0.000551
24.8333	0.000607
24.85	0.000804
24.8667	0.00106
24.8833	0.001276
24.9	0.001193
24.9167	0.0012
24.9333	0.001498
24.95	0.001477
24.9667	0.001395
24.9833	0.001283
25	0.001242
25.0167	0.001321
25.0333	0.001521
25.05	0.001391
25.0667	0.001232
25.0833	0.000972
25.1	0.000942
25.1167	0.000943
25.1333	0.001045
25.15	0.001107
25.1667	0.000959
25.1833	0.000741
25.2	0.000613
25.2167	0.000595
25.2333	0.000548
25.25	0.000681
25.2667	0.000655
25.2833	0.000528
25.3	0.000371
25.3167	0.000184
25.3333	0.000137
25.35	0.00012
25.3667	4.3e-05
25.3833	-1.4e-05
25.4	7e-05
25.4167	0.000142
25.4333	0.000124
25.45	-1.4e-05
25.4667	-0.000162
25.4833	-0.00023
25.5	-0.000128
25.5167	1.3e-05
25.5333	4.3e-05
25.55	-0.000137
25.5667	-0.000298
25.5833	-0.000418
25.6	-0.000538
25.6167	-0.00061
25.6333	-0.000614
25.65	-0.000578
25.6667	-0.000591
25.6833	-0.000665
25.7	-0.000839
25.7167	-0.000915
25.7333	-0.000963
25.75	-0.001011
25.7667	-0.000969
25.7833	-0.000917
25.8	-0.000856
25.8167	-0.000776
25.8333	-0.000919
25.85	-0.000982
25.8667	-0.000915
25.8833	-0.000878
25.9	-0.000761
25.9167	-0.000626
25.9333	-0.000684
25.95	-0.000542
25.9667	-0.00012
25.9833	-0.000228
26	-0.000446
26.0167	0.000844
26.0333	0.001152
26.05	-0.009131
26.0667	-0.019483
26.0833	-0.028066
26.1	-0.038378
26.1167	-0.042613
26.1333	-0.047079
26.15	-0.049956
26.1667	-0.050783
26.1833	-0.050419
26.2	-0.049946
26.2167	-0.048434
26.2333	-0.046924
26.25	-0.044795
26.2667	-0.043325
26.2833	-0.040456
26.3	-0.036586
26.3167	-0.032308
26.3333	-0.028882
26.35	-0.026006
26.3667	-0.023489
26.3833	-0.021153
26.4	-0.019127
26.4167	-0.016922
26.4333	-0.014409
26.45	-0.012125
26.4667	-0.010272
26.4833	-0.008459
26.5	-0.006706
26.5167	-0.005154
26.5333	-0.003933
26.55	-0.003152
26.5667	-0.002372
26.5833	-0.001631
26.6	-0.0012
26.6167	-0.00059
26.6333	7.8e-05
26.65	0.000496
26.6667	0.001015
26.6833	0.001473
26.7	0.001762
26.7167	0.00191
26.7333	0.002066
26.75	0.002173
26.7667	0.00212
26.7833	0.002216
26.8	0.002373
26.8167	0.002329
26.8333	0.002364
26.85	0.00228
26.8667	0.002085
26.8833	0.00204
26.9	0.002086
26.9167	0.002141
26.9333	0.002125
26.95	0.002189
26.9667	0.002003
26.9833	0.001858
27	0.001792
27.0167	0.001786
27.0333	0.0019
27.05	0.001954
27.0667	0.001767
27.0833	0.001621
27.1	0.001645
27.1167	0.001628
27.1333	0.001442
27.15	0.001335
27.1667	0.001169
27.1833	0.001192
27.2	0.001376
27.2167	0.001349
27.2333	0.001183
27.25	0.000927
27.2667	0.001
27.2833	0.001124
27.3	0.001208
27.3167	0.001152
27.3333	0.001176
27.35	0.00121
27.3667	0.001215
27.3833	0.001209
27.4	0.001183
27.4167	0.001148
27.4333	0.001213
27.45	0.001358
27.4667	0.001454
27.4833	0.001649
27.5	0.001634
27.5167	0.00152
27.5333	0.001346
27.55	0.001403
27.5667	0.00154
27.5833	0.001666
27.6	0.001693
27.6167	0.00165
27.6333	0.001309
27.65	0.001147
27.6667	0.001096
27.6833	0.000864
27.7	0.000752
27.7167	0.000851
27.7333	0.000822
27.75	0.000732
27.7667	0.000683
27.7833	0.000593
27.8	0.000484
27.8167	0.000355
27.8333	0.000338
27.85	0.00029
27.8667	0.000343
27.8833	0.000385
27.9	0.000268
27.9167	0.000111
27.9333	-5e-06
27.95	6.9e-05
27.9667	0.000313
27.9833	0.000428
28	0.000382
28.0167	0.000477
28.0333	0.000432
28.05	0.000288
28.0667	0.000253
28.0833	0.000279
28.1	0.000354
28.1167	0.00031
28.1333	0.000426
28.15	0.000423
28.1667	0.000139
28.1833	1.5e-05
28.2	-9.9e-05
28.2167	-0.000273
28.2333	-0.000316
28.25	-0.00011
28.2667	-0.000194
28.2833	-0.000608
28.3	-0.000762
28.3167	-0.000766
28.3333	-0.00071
28.35	-0.000775
28.3667	-0.00074
28.3833	-0.000734
28.4	-0.001009
28.4167	-0.001334
28.4333	-0.001119
28.45	-0.000895
28.4667	-0.000871
28.4833	-0.001166
28.5	-0.000752
28.5167	-0.000918
28.5333	-0.001225
28.55	-0.005752
28.5667	-0.012888
28.5833	-0.020135
28.6	-0.028402
28.6167	-0.032849
28.6333	-0.036976
28.65	-0.039234
28.6667	-0.039752
28.6833	-0.039109
28.7	-0.037977
28.7167	-0.037965
28.7333	-0.036413
28.75	-0.034981
28.7667	-0.03318
28.7833	-0.031288
28.8	-0.029496
28.8167	-0.026994
28.8333	-0.023903
28.85	-0.021422
28.8667	-0.019361
28.8833	-0.017709
28.9	-0.015598
28.9167	-0.013157
28.9333	-0.011636
28.95	-0.010315
28.9667	-0.008774
28.9833	-0.007313
29	-0.006072
29.0167	-0.004821
29.0333	-0.00376
29.05	-0.002929
29.0667	-0.002608
29.0833	-0.002017
29.1	-0.001506
29.1167	-0.001235
29.1333	-0.000894
29.15	-0.000453
29.1667	-0.000172
29.1833	0.000189
29.2	0.00046
29.2167	0.000761
29.2333	0.000753
29.25	0.000794
29.2667	0.000986
29.2833	0.001187
29.3	0.001279
29.3167	0.00138
29.3333	0.001392
29.35	0.001254
29.3667	0.001036
29.3833	0.001018
29.4	0.00108
29.4167	0.001052
29.4333	0.000955
29.45	0.000937
29.4667	0.00102
29.4833	0.000973
29.5	0.000826
29.5167	0.000668
29.5333	0.000582
29.55	0.000426
29.5667	0.000229
29.5833	-2.7e-05
29.6	-0.000273
29.6167	-0.00029
29.6333	-0.000335
29.65	-0.00042
29.6667	-0.000505
29.6833	-0.0007
29.7	-0.000736
29.7167	-0.000701
29.7333	-0.000705
29.75	-0.000828
29.7667	-0.001072
29.7833	-0.001236
29.8	-0.00136
29.8167	-0.001364
29.8333	-0.001416
29.85	-0.001318
29.8667	-0.001091
29.8833	-0.000913
29.9	-0.000715
29.9167	-0.000508
29.9333	-0.000488
29.95	-0.000509
29.9667	-0.000459
29.9833	-0.00034
30	-0.000201
30.0167	3.9e-05
30.0333	0.00011
30.05	9.2e-05
30.0667	0.000273
30.0833	0.000554
30.1	0.000626
30.1167	0.000687
30.1333	0.000731
30.15	0.000694
30.1667	0.000768
30.1833	0.000741
30.2	0.000674
30.2167	0.000688
30.2333	0.000654
30.25	0.000669
30.2667	0.000635
30.2833	0.00077
30.3	0.000796
30.3167	0.000672
30.3333	0.000569
30.35	0.000536
30.3667	0.000613
30.3833	0.00077
30.4	0.000628
30.4167	0.000305
30.4333	0.000353
30.45	0.000251
30.4667	-4e-05
30.4833	-0.000202
30.5	-0.000124
30.5167	-0.000236
30.5333	-0.000307
30.55	-0.000269
30.5667	-0.000461
30.5833	-0.000623
30.6	-0.000564
30.6167	-0.000806
30.6333	-0.000899
30.65	-0.000631
30.6667	-0.000534
30.6833	-0.000406
30.7	-0.000349
30.7167	-0.000551
30.7333	-0.000535
30.75	-0.000299
30.7667	-0.000302
30.7833	-0.000156
30.8	-5e-05
30.8167	-2.4e-05
30.8333	-3.9e-05
30.85	-0.000114
30.8667	-0.00028
30.8833	-0.000245
30.9	-0.00011
30.9167	-0.000236
30.9333	-0.000613
30.95	-0.00117
30.9667	-0.001447
30.9833	-0.001944
31	-0.002181
31.0167	-0.003458
31.0333	-0.004467
31.05	-0.009146
31.0667	-0.015325
31.0833	-0.019993
31.1	-0.023602
31.1167	-0.027031
31.1333	-0.028971
31.15	-0.029572
31.1667	-0.030382
31.1833	-0.033243
31.2	-0.034003
31.2167	-0.031913
31.2333	-0.029695
31.25	-0.028477
31.2667	-0.027899
31.2833	-0.026311
31.3	-0.024062
31.3167	-0.021884
31.3333	-0.019607
31.35	-0.01784
31.3667	-0.016584
31.3833	-0.014617
31.4	-0.01253
31.4167	-0.010743
31.4333	-0.009107
31.45	-0.007521
31.4667	-0.006236
31.4833	-0.00493
31.5	-0.003754
31.5167	-0.002858
31.5333	-0.002154
31.55	-0.001499
31.5667	-0.001134
31.5833	-0.001079
31.6	-0.000744
31.6167	-0.00038
31.6333	-0.000106
31.65	6.8e-05
31.6667	0.000302
31.6833	0.000736
31.7	0.00114
31.7167	0.001234
31.7333	0.001157
31.75	0.00123
31.7667	0.001364
31.7833	0.001407
31.8	0.00136
31.8167	0.001263
31.8333	0.001226
31.85	0.001249
31.8667	0.001292
31.8833	0.001304
31.9	0.001277
31.9167	0.00124
31.9333	0.001232
31.95	0.001174
31.9667	0.001157
31.9833	0.001189
32	0.001321
32.0167	0.001263
32.0333	0.001216
32.05	0.001318
32.0667	0.00123
32.0833	0.001022
32.1	0.000904
32.1167	0.000716
32.1333	0.000538
32.15	0.00043
32.1667	0.000442
32.1833	0.000334
32.2	5.6e-05
32.2167	-0.000193
32.2333	-0.000121
32.25	1.1e-05
32.2667	-4.7e-05
32.2833	-0.000185
32.3	-0.000103
32.3167	-8.1e-05
32.3333	-0.000138
32.35	-0.000276
32.3667	-0.000264
32.3833	-0.000422
32.4	-0.00038
32.4167	-0.000207
32.4333	-0.000105
32.45	-0.000112
32.4667	3e-05
32.4833	1.3e-05
32.5	-3.5e-05
32.5167	2.8e-05
32.5333	0.000271
32.55	0.000424
32.5667	0.000367
32.5833	0.00032
32.6	0.000313
32.6167	0.000486
32.6333	0.000379
32.65	0.000223
32.6667	0.000327
32.6833	0.00032
32.7	0.000144
32.7167	0.000148
32.7333	9.2e-05
32.75	3.6e-05
32.7667	7e-05
32.7833	0.000145
32.8	0.000229
32.8167	0.000273
32.8333	0.000308
32.85	0.000203
32.8667	3.8e-05
32.8833	-5.7e-05
32.9	-3.2e-05
32.9167	-4.7e-05
32.9333	-9.2e-05
32.95	4e-06
32.9667	0.000199
32.9833	0.000404
33	0.00046
33.0167	0.000525
33.0333	0.000561
33.05	0.000527
33.0667	0.000532
33.0833	0.000518
33.1	0.000434
33.1167	0.000349
33.1333	0.000185
33.15	5.1e-05
33.1667	6e-06
33.1833	-0.000118
33.2	-8.3e-05
33.2167	5.3e-05
33.2333	6.8e-05
33.25	-3.7e-05
33.2667	-0.000142
33.2833	-0.000247
33.3	-0.000402
33.3167	-0.000457
33.3333	-0.000573
33.35	-0.000669
33.3667	-0.000855
33.3833	-0.000932
[truncated: 909 more rows]

## Sheet: EDFig_6d_K63Ub3_s-NbSL3.3Q_run1
DP_X	DP_Y	Baseline_X	Baseline_Y	Fit_X	Fit_Y	NDH_X	NDH_Y
0.083333	-0.000732			0.019695	-20.2741	0.218781	-19.3922
0.1	-0.000896			0.118754	-20.0569	0.319776	-19.2607
0.116667	-0.00117			0.218781	-19.6338	0.421739	-18.7947
0.133333	-0.001195			0.319776	-19.1091	0.52467	-17.5779
0.15	-0.000579			0.421739	-18.4585	0.628568	-16.3245
0.166667	0.000446			0.52467	-17.6556	0.733435	-15.6309
0.183333	0.000922			0.628568	-16.676	0.946072	-12.9855
0.2	0.001308			0.733435	-15.5061	1.05384	-10.7991
0.216667	0.001773			0.83927	-14.1544	1.16258	-9.5212
0.233333	0.002109			0.946072	-12.6627	1.27229	-8.23573
0.25	0.002514			1.05384	-11.1067	1.38296	-6.95322
0.266667	0.00264			1.16258	-9.58071	1.4946	-5.83391
0.283333	0.003276			1.27229	-8.17151	1.60721	-5.18103
0.3	0.003441			1.38296	-6.93606	1.72079	-4.45169
0.316667	0.003197			1.4946	-5.89539	1.83533	-3.68846
0.333333	0.002973			1.60721	-5.04237	1.95085	-3.32309
0.35	0.002828			1.72079	-4.35423
0.366667	0.002724			1.83533	-3.80307
0.383333	0.00261			1.95085	-3.36203
0.4	0.002565
0.416667	0.00262
0.433333	0.002696
0.45	0.002651
0.466667	0.002556
0.483333	0.002101
0.5	0.001386
0.516667	0.00078
0.533333	0.000444
0.55	3.9e-05
0.566667	-0.000317
0.583333	-0.000473
0.6	-0.00056
0.616667	-0.000628
0.633333	-0.000725
0.65	-0.000883
0.666667	-0.0012
0.683333	-0.001578
0.7	-0.002018
0.716667	-0.002228
0.733333	-0.002248
0.75	-0.002288
0.766667	-0.002128
0.783333	-0.002018
0.8	-0.002152
0.816667	-0.002395
0.833333	-0.002458
0.85	-0.002392
0.866667	-0.002535
0.883333	-0.002689
0.9	-0.002905
0.916667	-0.003112
0.933333	-0.002719
0.95	-0.001846
0.966667	-0.001404
0.983333	-0.001611
1	-0.000821
1.01667	0.002948
1.03333	-0.000863
1.05	-0.008454
1.06667	-0.015844
1.08333	-0.023375
1.1	-0.031159
1.11667	-0.037674
1.13333	-0.040858
1.15	-0.040963
1.16667	-0.038718
1.18333	-0.035892
1.2	-0.03639
1.21667	-0.036698
1.23333	-0.033947
1.25	-0.030585
1.26667	-0.027943
1.28333	-0.025921
1.3	-0.024393
1.31667	-0.022815
1.33333	-0.020787
1.35	-0.018689
1.36667	-0.016631
1.38333	-0.014863
1.4	-0.013308
1.41667	-0.011904
1.43333	-0.010919
1.45	-0.010205
1.46667	-0.009581
1.48333	-0.008986
1.5	-0.008545
1.51667	-0.008174
1.53333	-0.007874
1.55	-0.007333
1.56667	-0.006862
1.58333	-0.006391
1.6	-0.005924
1.61667	-0.005617
1.63333	-0.005309
1.65	-0.005102
1.66667	-0.004785
1.68333	-0.004228
1.7	-0.003734
1.71667	-0.003461
1.73333	-0.003287
1.75	-0.003263
1.76667	-0.00331
1.78333	-0.003286
1.8	-0.003186
1.81667	-0.003076
1.83333	-0.002826
1.85	-0.002516
1.86667	-0.002266
1.88333	-0.002046
1.9	-0.001999
1.91667	-0.001812
1.93333	-0.001566
1.95	-0.001229
1.96667	-0.001043
1.98333	-0.000877
2	-0.000723
2.01667	-0.00072
2.03333	-0.000797
2.05	-0.000684
2.06667	-0.000621
2.08333	-0.000538
2.1	-0.000358
2.11667	-0.000189
2.13333	-7.9e-05
2.15	-9e-05
2.16667	-4e-05
2.18333	9e-06
2.2	-4e-06
2.21667	-0.000238
2.23333	-0.000442
2.25	-0.000556
2.26667	-0.00069
2.28333	-0.000824
2.3	-0.000851
2.31667	-0.000928
2.33333	-0.001015
2.35	-0.001073
2.36667	-0.00113
2.38333	-0.001188
2.4	-0.001198
2.41667	-0.001079
2.43333	-0.001109
2.45	-0.00116
2.46667	-0.001111
2.48333	-0.000972
2.5	-0.001015
2.51667	-0.001069
2.53333	-0.001133
2.55	-0.001157
2.56667	-0.001072
2.58333	-0.000866
2.6	-0.000493
2.61667	-0.0004
2.63333	-0.000427
2.65	-0.000315
2.66667	-0.000192
2.68333	-0.00034
2.7	-0.00035
2.71667	-0.00026
2.73333	-0.000301
2.75	-0.000341
2.76667	-0.000412
2.78333	-0.000442
2.8	-0.000535
2.81667	-0.000699
2.83333	-0.000722
2.85	-0.000636
2.86667	-0.00067
2.88333	-0.000643
2.9	-0.000509
2.91667	-0.000285
2.93333	-0.000341
2.95	-0.000428
2.96667	-0.000484
2.98333	-0.00056
3	-0.000618
3.01667	-0.000567
3.03333	-0.000506
3.05	-0.000434
3.06667	-0.000293
3.08333	-0.000122
3.1	0.000108
3.11667	0.000277
3.13333	0.000416
3.15	0.000626
3.16667	0.000815
3.18333	0.000984
3.2	0.001252
3.21667	0.00153
3.23333	0.001527
3.25	0.001135
3.26667	0.000872
3.28333	0.001
3.3	0.001036
3.31667	0.001112
3.33333	0.001128
3.35	0.001134
3.36667	0.00113
3.38333	0.001066
3.4	0.000921
3.41667	0.000846
3.43333	0.00031
3.45	-0.000315
3.46667	0.0001
3.48333	-0.000195
3.5	-0.000142
3.51667	0.001452
3.53333	-0.001075
3.55	-0.023532
3.56667	-0.054958
3.58333	-0.099915
3.6	-0.153873
3.61667	-0.214781
3.63333	-0.284839
3.65	-0.351097
3.66667	-0.397344
3.68333	-0.416142
3.7	-0.412271
3.71667	-0.391791
3.73333	-0.35775
3.75	-0.323639
3.76667	-0.286768
3.78333	-0.257627
3.8	-0.232648
3.81667	-0.213238
3.83333	-0.196739
3.85	-0.181319
3.86667	-0.16717
3.88333	-0.15694
3.9	-0.144572
3.91667	-0.134343
3.93333	-0.125335
3.95	-0.114457
3.96667	-0.101088
3.98333	-0.09135
4	-0.085663
4.01667	-0.080556
4.03333	-0.075089
4.05	-0.069732
4.06667	-0.065145
4.08333	-0.060658
4.1	-0.056811
4.11667	-0.053296
4.13333	-0.05025
4.15	-0.046904
4.16667	-0.043478
4.18333	-0.040192
4.2	-0.037517
4.21667	-0.034873
4.23333	-0.032388
4.25	-0.030093
4.26667	-0.028109
4.28333	-0.026244
4.3	-0.02455
4.31667	-0.023137
4.33333	-0.021613
4.35	-0.02007
4.36667	-0.018466
4.38333	-0.017192
4.4	-0.01606
4.41667	-0.015037
4.43333	-0.013885
4.45	-0.012823
4.46667	-0.01193
4.48333	-0.011258
4.5	-0.010636
4.51667	-0.009925
4.53333	-0.009214
4.55	-0.008633
4.56667	-0.008171
4.58333	-0.0076
4.6	-0.00692
4.61667	-0.006329
4.63333	-0.005879
4.65	-0.005469
4.66667	-0.005179
4.68333	-0.004899
4.7	-0.004599
4.71667	-0.00415
4.73333	-0.003641
4.75	-0.003392
4.76667	-0.003393
4.78333	-0.003564
4.8	-0.003546
4.81667	-0.003308
4.83333	-0.00314
4.85	-0.003102
4.86667	-0.002914
4.88333	-0.002706
4.9	-0.002368
4.91667	-0.002261
4.93333	-0.002334
4.95	-0.001967
4.96667	-0.0015
4.98333	-0.001083
5	-0.000727
5.01667	-0.000471
5.03333	-0.000565
5.05	-0.000769
5.06667	-0.000853
5.08333	-0.000687
5.1	-0.000482
5.11667	-0.000287
5.13333	-0.000122
5.15	3e-06
5.16667	0.000178
5.18333	0.000383
5.2	0.000477
5.21667	0.000291
5.23333	0.000295
5.25	0.000319
5.26667	0.000243
5.28333	2.7e-05
5.3	-0.00027
5.31667	-0.000647
5.33333	-0.000984
5.35	-0.001161
5.36667	-0.001018
5.38333	-0.000845
5.4	-0.000722
5.41667	-0.0007
5.43333	-0.000618
5.45	-0.000426
5.46667	-0.000334
5.48333	-0.000372
5.5	-0.00041
5.51667	-0.000519
5.53333	-0.000638
5.55	-0.000537
5.56667	-0.000556
5.58333	-0.000634
5.6	-0.000604
5.61667	-0.000403
5.63333	-0.000323
5.65	-7.2e-05
5.66667	0.000198
5.68333	0.000349
5.7	0.000269
5.71667	0.000379
5.73333	0.000419
5.75	0.000589
5.76667	0.000769
5.78333	0.000759
5.8	0.000809
5.81667	0.000909
5.83333	0.000829
5.85	0.000838
5.86667	0.001048
5.88333	0.001118
5.9	0.001037
5.91667	0.000917
5.93333	0.000976
5.95	0.001046
5.96667	0.000255
5.98333	-0.000415
6	-0.001776
6.01667	-0.000826
6.03333	-0.001317
6.05	-0.022697
6.06667	-0.051508
6.08333	-0.091409
6.1	-0.14702
6.11667	-0.2046
6.13333	-0.272611
6.15	-0.336102
6.16667	-0.388413
6.18333	-0.418004
6.2	-0.419315
6.21667	-0.400806
6.23333	-0.372397
6.25	-0.341188
6.26667	-0.313389
6.28333	-0.29002
6.3	-0.264572
6.31667	-0.240513
6.33333	-0.221444
6.35	-0.207576
6.36667	-0.194277
6.38333	-0.181238
6.4	-0.16661
6.41667	-0.155182
6.43333	-0.144853
6.45	-0.133435
6.46667	-0.125237
6.48333	-0.117148
6.5	-0.10933
6.51667	-0.101782
6.53333	-0.095034
6.55	-0.088896
6.56667	-0.083808
6.58333	-0.07854
6.6	-0.073782
6.61667	-0.069294
6.63333	-0.065077
6.65	-0.060989
6.66667	-0.056881
6.68333	-0.053084
6.7	-0.049416
6.71667	-0.046299
6.73333	-0.043382
6.75	-0.040284
6.76667	-0.037417
6.78333	-0.03516
6.8	-0.033173
6.81667	-0.031216
6.83333	-0.029139
6.85	-0.026992
6.86667	-0.025055
6.88333	-0.023228
6.9	-0.021451
6.91667	-0.019695
6.93333	-0.018158
6.95	-0.017012
6.96667	-0.016085
6.98333	-0.015179
7	-0.014243
7.01667	-0.013407
7.03333	-0.012581
7.05	-0.011985
7.06667	-0.011309
7.08333	-0.010753
7.1	-0.010257
7.11667	-0.009681
7.13333	-0.009016
7.15	-0.0085
7.16667	-0.007875
7.18333	-0.007459
7.2	-0.007114
7.21667	-0.006719
7.23333	-0.006424
7.25	-0.006109
7.26667	-0.005804
7.28333	-0.005479
7.3	-0.005114
7.31667	-0.004809
7.33333	-0.004785
7.35	-0.00476
7.36667	-0.004556
7.38333	-0.004171
7.4	-0.003907
7.41667	-0.003843
7.43333	-0.003779
7.45	-0.003705
7.46667	-0.003581
7.48333	-0.003388
7.5	-0.003444
7.51667	-0.003261
7.53333	-0.002897
7.55	-0.002784
7.56667	-0.00272
7.58333	-0.002867
7.6	-0.002964
7.61667	-0.002991
7.63333	-0.002929
7.65	-0.002836
7.66667	-0.002583
7.68333	-0.00225
7.7	-0.002028
7.71667	-0.001826
7.73333	-0.001774
7.75	-0.001552
7.76667	-0.00128
7.78333	-0.001018
7.8	-0.000836
7.81667	-0.000724
7.83333	-0.000463
7.85	-0.000202
7.86667	-0.00018
7.88333	-0.000189
7.9	-0.000168
7.91667	7.3e-05
7.93333	0.000354
7.95	0.000435
7.96667	0.000425
7.98333	0.000346
8	0.000266
8.01667	0.000206
8.03333	0.000356
8.05	0.000526
8.06667	0.000796
8.08333	0.000816
8.1	0.000696
8.11667	0.000545
8.13333	0.000444
8.15	0.000274
8.16667	0.000283
8.18333	0.000202
8.2	5.1e-05
8.21667	-7.1e-05
8.23333	-0.000193
8.25	-0.000354
8.26667	-0.000526
8.28333	-0.000578
8.3	-0.00056
8.31667	-0.000623
8.33333	-0.000606
8.35	-0.000588
8.36667	-0.000931
8.38333	-0.001184
8.4	-0.001117
8.41667	-0.001071
8.43333	-0.001555
8.45	-0.001719
8.46667	-0.001093
8.48333	-0.001237
8.5	-0.000441
8.51667	0.000114
8.53333	0.002279
8.55	-0.016416
8.56667	-0.043801
8.58333	-0.080686
8.6	-0.126502
8.61667	-0.185178
8.63333	-0.245534
8.65	-0.30653
8.66667	-0.357056
8.68333	-0.386702
8.7	-0.397819
8.71667	-0.390106
8.73333	-0.366573
8.75	-0.34214
8.76667	-0.314977
8.78333	-0.287194
8.8	-0.264672
8.81667	-0.24329
8.83333	-0.223528
8.85	-0.210196
8.86667	-0.199753
8.88333	-0.183841
8.9	-0.17136
8.91667	-0.158289
8.93333	-0.149427
8.95	-0.139636
8.96667	-0.130635
8.98333	-0.123004
9	-0.115933
9.01667	-0.108913
9.03333	-0.102262
9.05	-0.096092
9.06667	-0.090061
9.08333	-0.084311
9.1	-0.078761
9.11667	-0.074141
9.13333	-0.069571
9.15	-0.064791
9.16667	-0.060782
9.18333	-0.056832
9.2	-0.052963
9.21667	-0.049353
9.23333	-0.045624
9.25	-0.043515
9.26667	-0.041346
9.28333	-0.038657
9.3	-0.036438
9.31667	-0.03421
9.33333	-0.032131
9.35	-0.030413
9.36667	-0.028484
9.38333	-0.026426
9.4	-0.024467
9.41667	-0.022889
9.43333	-0.021551
9.45	-0.020343
9.46667	-0.019235
9.48333	-0.018277
9.5	-0.017289
9.51667	-0.016632
9.53333	-0.015704
9.55	-0.014836
9.56667	-0.013879
9.58333	-0.013091
9.6	-0.012354
9.61667	-0.011646
9.63333	-0.010949
9.65	-0.010332
9.66667	-0.009745
9.68333	-0.009157
9.7	-0.0088
9.71667	-0.008533
9.73333	-0.008376
9.75	-0.008139
9.76667	-0.007762
9.78333	-0.007085
9.8	-0.006379
9.81667	-0.005672
9.83333	-0.005145
9.85	-0.004588
9.86667	-0.003972
9.88333	-0.003615
9.9	-0.003368
9.91667	-0.002962
9.93333	-0.002745
9.95	-0.002368
9.96667	-0.002142
9.98333	-0.002135
10	-0.001989
10.0167	-0.001762
10.0333	-0.001496
10.05	-0.001209
10.0667	-0.000852
10.0833	-0.000596
10.1	-0.000549
10.1167	-0.000563
10.1333	-0.000646
10.15	-0.00072
10.1667	-0.000733
10.1833	-0.000587
10.2	-0.00042
10.2167	-0.000294
10.2333	-7.7e-05
10.25	-0.000131
10.2667	-0.000234
10.2833	-0.000288
10.3	-0.000111
10.3167	0.000206
10.3333	0.000312
10.35	0.000269
10.3667	0.000156
10.3833	8.2e-05
10.4	1.9e-05
10.4167	-5.4e-05
10.4333	-0.000127
10.45	-0.00027
10.4667	-0.000303
10.4833	-0.000156
10.5	-4.9e-05
10.5167	8e-06
10.5333	-0.000195
10.55	-0.000338
10.5667	-0.000461
10.5833	-0.000394
10.6	-0.000157
10.6167	-2.9e-05
10.6333	-7.2e-05
10.65	-0.000234
10.6667	-0.000117
10.6833	0.000101
10.7	0.000188
10.7167	0.000126
10.7333	9.4e-05
10.75	0.000232
10.7667	0.00046
10.7833	0.000628
10.8	0.000766
10.8167	0.000694
10.8333	0.000482
10.85	0.000381
10.8667	0.000549
10.8833	0.000658
10.9	0.000666
10.9167	0.000675
10.9333	0.000404
10.95	0.000793
10.9667	0.000882
10.9833	0.000551
11	-0.00033
11.0167	0.002039
11.0333	-0.001701
11.05	-0.018352
11.0667	-0.041452
11.0833	-0.073413
11.1	-0.117543
11.1167	-0.166223
11.1333	-0.220723
11.15	-0.275913
11.1667	-0.326043
11.1833	-0.356384
11.2	-0.368303
11.2167	-0.360793
11.2333	-0.342133
11.25	-0.319932
11.2667	-0.294822
11.2833	-0.271932
11.3	-0.251981
11.3167	-0.23261
11.3333	-0.220749
11.35	-0.204999
11.3667	-0.194618
11.3833	-0.182887
11.4	-0.169566
11.4167	-0.159485
11.4333	-0.152394
11.45	-0.141873
11.4667	-0.132352
11.4833	-0.124031
11.5	-0.116129
11.5167	-0.109308
11.5333	-0.102666
11.55	-0.096395
11.5667	-0.091403
11.5833	-0.086432
11.6	-0.08151
11.6167	-0.076829
11.6333	-0.072087
11.65	-0.067835
11.6667	-0.063493
11.6833	-0.059622
11.7	-0.05585
11.7167	-0.052498
11.7333	-0.049846
11.75	-0.047154
11.7667	-0.044792
11.7833	-0.04228
11.8	-0.039608
11.8167	-0.037096
11.8333	-0.034904
11.85	-0.032901
11.8667	-0.031199
11.8833	-0.029777
11.9	-0.028325
11.9167	-0.026813
11.9333	-0.02551
11.95	-0.024358
11.9667	-0.023226
11.9833	-0.022093
12	-0.021021
12.0167	-0.019928
12.0333	-0.018536
12.05	-0.017194
12.0667	-0.015971
12.0833	-0.015079
12.1	-0.014196
12.1167	-0.013464
12.1333	-0.012741
12.15	-0.011899
12.1667	-0.011106
12.1833	-0.010364
12.2	-0.009561
12.2167	-0.008799
12.2333	-0.008366
12.25	-0.007914
12.2667	-0.007511
12.2833	-0.007089
12.3	-0.006566
12.3167	-0.005974
12.3333	-0.005541
12.35	-0.005128
12.3667	-0.004846
12.3833	-0.004723
12.4	-0.004601
12.4167	-0.004298
12.4333	-0.003936
12.45	-0.003934
12.4667	-0.003761
12.4833	-0.003519
12.5	-0.003136
12.5167	-0.002634
12.5333	-0.002261
12.55	-0.002029
12.5667	-0.001947
12.5833	-0.001914
12.6	-0.001742
12.6167	-0.00165
12.6333	-0.001577
12.65	-0.001695
12.6667	-0.001693
12.6833	-0.001531
12.7	-0.001379
12.7167	-0.001306
12.7333	-0.001094
12.75	-0.001032
12.7667	-0.00077
12.7833	-0.000548
12.8	-0.000316
12.8167	-0.000324
12.8333	-0.000503
12.85	-0.000631
12.8667	-0.000539
12.8833	-0.000477
12.9	-0.000385
12.9167	-3.3e-05
12.9333	0.000388
12.95	0.00066
12.9667	0.000672
12.9833	0.000763
13	0.000685
13.0167	0.000486
13.0333	0.000278
13.05	0.00019
13.0667	0.000111
13.0833	0.000243
13.1	0.000154
13.1167	0.000116
13.1333	0.000107
13.15	0.000168
13.1667	0.00041
13.1833	0.000391
13.2	0.000223
13.2167	0.000104
13.2333	0.000215
13.25	0.000146
13.2667	-0.000233
13.2833	-0.000451
13.3	-0.00036
13.3167	-0.000399
13.3333	-0.000398
13.35	-0.000317
13.3667	-0.000176
13.3833	8.5e-05
13.4	0.000186
13.4167	-8.3e-05
13.4333	-0.000553
13.45	-0.000522
13.4667	-0.000841
13.4833	-0.0004
13.5	-0.00032
13.5167	0.000301
13.5333	0.000981
13.55	-0.007348
13.5667	-0.034438
13.5833	-0.062167
13.6	-0.103887
13.6167	-0.143086
13.6333	-0.192506
13.65	-0.242416
13.6667	-0.283406
13.6833	-0.315485
13.7	-0.329665
13.7167	-0.329845
13.7333	-0.318205
13.75	-0.300565
13.7667	-0.276355
13.7833	-0.254875
13.8	-0.240195
13.8167	-0.227626
13.8333	-0.211996
13.85	-0.197676
13.8667	-0.180976
13.8833	-0.173797
13.9	-0.165037
13.9167	-0.152627
13.9333	-0.144558
13.95	-0.136879
13.9667	-0.128769
13.9833	-0.12098
14	-0.11314
14.0167	-0.106301
14.0333	-0.099922
14.05	-0.093642
14.0667	-0.087893
14.0833	-0.082614
14.1	-0.077795
14.1167	-0.073646
14.1333	-0.069877
14.15	-0.066248
14.1667	-0.063109
14.1833	-0.05956
14.2	-0.056021
14.2167	-0.052592
14.2333	-0.049234
14.25	-0.046355
14.2667	-0.043946
14.2833	-0.041377
14.3	-0.038909
14.3167	-0.03687
14.3333	-0.035182
14.35	-0.033483
14.3667	-0.031705
14.3833	-0.029626
14.4	-0.027708
14.4167	-0.0258
14.4333	-0.024071
14.45	-0.022233
14.4667	-0.020795
14.4833	-0.019647
14.5	-0.018599
14.5167	-0.017711
14.5333	-0.016963
14.55	-0.016165
14.5667	-0.015177
14.5833	-0.014329
14.6	-0.013551
14.6167	-0.013003
14.6333	-0.012275
14.65	-0.011527
14.6667	-0.01069
14.6833	-0.009952
14.7	-0.009334
14.7167	-0.008837
14.7333	-0.008519
14.75	-0.008362
14.7667	-0.007944
14.7833	-0.007667
14.8	-0.007299
14.8167	-0.006812
14.8333	-0.006405
14.85	-0.005948
14.8667	-0.00558
14.8833	-0.005203
14.9	-0.004856
14.9167	-0.004549
14.9333	-0.004282
14.95	-0.003895
14.9667	-0.003588
14.9833	-0.003371
15	-0.003254
15.0167	-0.003107
15.0333	-0.00276
15.05	-0.002344
15.0667	-0.001937
15.0833	-0.00162
15.1	-0.001483
15.1167	-0.001257
15.1333	-0.0009
15.15	-0.000774
15.1667	-0.000777
15.1833	-0.000711
15.2	-0.000564
15.2167	-0.000418
15.2333	-0.000312
15.25	-9.5e-05
15.2667	7.1e-05
15.2833	0.000307
15.3	0.000443
15.3167	0.000669
15.3333	0.000735
15.35	0.000792
15.3667	0.000738
15.3833	0.000464
15.4	0.00031
15.4167	0.000325
15.4333	0.000301
15.45	9.7e-05
15.4667	-0.000157
15.4833	-0.000141
15.5	-2.6e-05
15.5167	-2e-05
15.5333	-0.000135
15.55	-0.000179
15.5667	-0.000304
15.5833	-0.000388
15.6	-0.000502
15.6167	-0.000567
15.6333	-0.000482
15.65	-0.000477
15.6667	-0.000422
15.6833	-0.000376
15.7	-0.000401
15.7167	-0.000366
15.7333	-0.000311
15.75	-0.000186
15.7667	-1.1e-05
15.7833	0.000273
15.8	0.000438
15.8167	0.000493
15.8333	0.000528
15.85	0.000552
15.8667	0.000627
15.8833	0.000822
15.9	0.000997
15.9167	0.000871
15.9333	0.000776
15.95	0.00079
15.9667	0.000984
15.9833	0.000839
16	0.000533
16.0167	-0.000752
16.0333	-0.000938
16.05	-0.005464
16.0667	-0.02685
16.0833	-0.052166
16.1	-0.082061
16.1167	-0.115527
16.1333	-0.157334
16.15	-0.20333
16.1667	-0.244216
16.1833	-0.277682
16.2	-0.296338
16.2167	-0.300835
16.2333	-0.292241
16.25	-0.276428
16.2667	-0.259464
16.2833	-0.237911
16.3	-0.223177
16.3167	-0.207525
16.3333	-0.193662
16.35	-0.180829
16.3667	-0.171286
16.3833	-0.161443
16.4	-0.15286
16.4167	-0.145837
16.4333	-0.138295
16.45	-0.128743
16.4667	-0.1182
16.4833	-0.110758
16.5	-0.105265
16.5167	-0.099924
16.5333	-0.094912
16.55	-0.09035
16.5667	-0.086158
16.5833	-0.081637
16.6	-0.077195
16.6167	-0.073484
16.6333	-0.069923
16.65	-0.066452
16.6667	-0.062941
16.6833	-0.059419
16.7	-0.055698
16.7167	-0.052278
16.7333	-0.049068
16.75	-0.046168
16.7667	-0.043427
16.7833	-0.040717
16.8	-0.038377
16.8167	-0.036047
16.8333	-0.033988
16.85	-0.032338
16.8667	-0.030369
16.8833	-0.02865
16.9	-0.02701
16.9167	-0.025412
16.9333	-0.023903
16.95	-0.022545
16.9667	-0.021256
16.9833	-0.020258
17	-0.019369
17.0167	-0.018402
17.0333	-0.017374
17.05	-0.016187
17.0667	-0.015159
17.0833	-0.014332
17.1	-0.013484
17.1167	-0.012768
17.1333	-0.012311
17.15	-0.011995
17.1667	-0.011359
17.1833	-0.010592
17.2	-0.009946
17.2167	-0.00927
17.2333	-0.008785
17.25	-0.00843
17.2667	-0.007875
17.2833	-0.007249
17.3	-0.006814
17.3167	-0.0064
17.3333	-0.006026
17.35	-0.005752
17.3667	-0.005538
17.3833	-0.005464
17.4	-0.00536
17.4167	-0.005007
17.4333	-0.004854
17.45	-0.004571
17.4667	-0.004299
17.4833	-0.003966
17.5	-0.003873
17.5167	-0.003952
17.5333	-0.00372
17.55	-0.003509
17.5667	-0.003217
17.5833	-0.002716
17.6	-0.002405
17.6167	-0.002355
17.6333	-0.002325
17.65	-0.002145
17.6667	-0.001855
17.6833	-0.001675
17.7	-0.001555
17.7167	-0.001446
17.7333	-0.001388
17.75	-0.001459
17.7667	-0.001541
17.7833	-0.001643
17.8	-0.001744
17.8167	-0.001847
17.8333	-0.00169
17.85	-0.001243
17.8667	-0.001117
17.8833	-0.00123
17.9	-0.001323
17.9167	-0.001458
17.9333	-0.001542
17.95	-0.001497
17.9667	-0.001552
17.9833	-0.001697
18	-0.001902
18.0167	-0.001908
18.0333	-0.001604
18.05	-0.001641
18.0667	-0.001497
18.0833	-0.001423
18.1	-0.00123
18.1167	-0.000947
18.1333	-0.000495
18.15	-0.000303
18.1667	-0.000141
18.1833	-0.000168
18.2	-0.000266
18.2167	-5e-06
18.2333	0.000177
18.25	0.000258
18.2667	0.000319
18.2833	0.00025
18.3	0.000392
18.3167	0.000462
18.3333	0.000463
18.35	0.000253
18.3667	7.4e-05
18.3833	0.000105
18.4	1.5e-05
18.4167	-0.000284
18.4333	-0.000574
18.45	-0.000814
18.4667	-0.001304
18.4833	-0.001933
18.5	-0.003093
18.5167	-0.003403
18.5333	-0.000852
18.55	-0.003442
18.5667	-0.023622
18.5833	-0.045041
18.6	-0.069301
18.6167	-0.10105
18.6333	-0.1352
18.65	-0.176359
18.6667	-0.217788
18.6833	-0.248167
18.7	-0.266547
18.7167	-0.269375
18.7333	-0.265354
18.75	-0.252702
18.7667	-0.237001
18.7833	-0.222219
18.8	-0.204087
18.8167	-0.191425
18.8333	-0.179592
18.85	-0.1729
18.8667	-0.164877
18.8833	-0.154414
18.9	-0.147651
18.9167	-0.138687
18.9333	-0.130453
18.95	-0.123539
18.9667	-0.116885
18.9833	-0.11067
19	-0.104886
19.0167	-0.09938
19.0333	-0.093764
19.05	-0.088478
19.0667	-0.083672
19.0833	-0.079035
19.1	-0.074589
19.1167	-0.071101
19.1333	-0.067203
19.15	-0.063854
19.1667	-0.060616
19.1833	-0.057277
19.2	-0.053659
19.2167	-0.050678
19.2333	-0.047947
19.25	-0.045325
19.2667	-0.042934
19.2833	-0.040383
19.3	-0.038462
19.3167	-0.037088
19.3333	-0.035364
19.35	-0.03356
19.3667	-0.031815
19.3833	-0.029961
19.4	-0.028297
19.4167	-0.02686
19.4333	-0.025472
19.45	-0.024415
19.4667	-0.023557
19.4833	-0.022679
19.5	-0.021891
19.5167	-0.021061
19.5333	-0.020319
19.55	-0.019768
19.5667	-0.019236
19.5833	-0.018605
19.6	-0.017773
19.6167	-0.016868
19.6333	-0.016192
19.65	-0.015477
19.6667	-0.014871
19.6833	-0.014385
19.7	-0.01396
19.7167	-0.01347
19.7333	-0.01287
19.75	-0.01219
19.7667	-0.011449
19.7833	-0.010889
19.8	-0.010269
19.8167	-0.009715
19.8333	-0.009209
19.85	-0.008884
19.8667	-0.008299
19.8833	-0.007664
19.9	-0.006908
19.9167	-0.006359
19.9333	-0.005998
19.95	-0.005778
19.9667	-0.005437
19.9833	-0.005157
20	-0.004876
20.0167	-0.004631
20.0333	-0.004265
20.05	-0.003888
20.0667	-0.003582
20.0833	-0.003436
20.1	-0.003209
20.1167	-0.002929
20.1333	-0.002726
20.15	-0.002574
20.1667	-0.002341
20.1833	-0.002219
20.2	-0.002307
20.2167	-0.002589
20.2333	-0.00284
20.25	-0.002862
20.2667	-0.002883
20.2833	-0.002774
20.3	-0.002635
20.3167	-0.002351
20.3333	-0.002205
20.35	-0.00222
20.3667	-0.002244
20.3833	-0.002278
20.4	-0.002292
20.4167	-0.002091
20.4333	-0.001788
20.45	-0.001425
20.4667	-0.001052
20.4833	-0.000669
20.5	-0.000386
20.5167	-0.000118
20.5333	0.000213
20.55	0.000614
20.5667	0.000964
20.5833	0.001135
20.6	0.001356
20.6167	0.001723
20.6333	0.001932
20.65	0.002021
20.6667	0.00217
20.6833	0.002239
20.7	0.002158
20.7167	0.002314
20.7333	0.002622
20.75	0.00288
20.7667	0.002918
20.7833	0.002865
20.8	0.002723
20.8167	0.002658
20.8333	0.002594
20.85	0.002691
20.8667	0.002928
20.8833	0.003225
20.9	0.003352
20.9167	0.003395
20.9333	0.0036
20.95	0.004576
20.9667	0.004451
20.9833	0.003867
21	0.004293
21.0167	0.005144
21.0333	0.006878
21.05	0.001522
21.0667	-0.018874
21.0833	-0.035081
21.1	-0.026797
21.1167	-0.044098
21.1333	-0.101846
21.15	-0.148095
21.1667	-0.181803
21.1833	-0.210122
21.2	-0.23028
21.2167	-0.236044
21.2333	-0.240275
21.25	-0.231137
21.2667	-0.221268
21.2833	-0.21103
21.3	-0.205331
21.3167	-0.196698
21.3333	-0.182083
21.35	-0.173519
21.3667	-0.163494
21.3833	-0.157149
21.4	-0.153324
21.4167	-0.143025
21.4333	-0.134885
21.45	-0.129994
21.4667	-0.125523
21.4833	-0.119423
21.5	-0.113892
21.5167	-0.108458
21.5333	-0.103133
21.55	-0.098657
21.5667	-0.094381
21.5833	-0.090185
21.6	-0.08676
21.6167	-0.083041
21.6333	-0.079841
21.65	-0.077051
21.6667	-0.074401
21.6833	-0.071591
21.7	-0.06914
21.7167	-0.066708
21.7333	-0.064704
21.75	-0.06291
21.7667	-0.061026
21.7833	-0.058982
21.8	-0.057498
21.8167	-0.056162
21.8333	-0.054755
21.85	-0.053218
21.8667	-0.051911
21.8833	-0.050613
21.9	-0.049376
21.9167	-0.047968
21.9333	-0.046468
21.95	-0.044908
21.9667	-0.043329
21.9833	-0.041869
22	-0.040649
22.0167	-0.039398
22.0333	-0.038077
22.05	-0.036595
22.0667	-0.035204
22.0833	-0.033862
22.1	-0.03277
22.1167	-0.031808
22.1333	-0.030885
22.15	-0.030042
22.1667	-0.02913
22.1833	-0.028287
22.2	-0.027554
22.2167	-0.026781
22.2333	-0.026147
22.25	-0.025404
22.2667	-0.02482
22.2833	-0.024477
22.3	-0.024033
22.3167	-0.0237
22.3333	-0.023367
22.35	-0.023113
22.3667	-0.02277
22.3833	-0.022456
22.4	-0.021933
22.4167	-0.02116
22.4333	-0.020717
22.45	-0.020574
22.4667	-0.020441
22.4833	-0.020299
22.5	-0.020006
22.5167	-0.019734
22.5333	-0.019582
22.55	-0.019361
22.5667	-0.019049
22.5833	-0.018568
22.6	-0.018086
22.6167	-0.017706
22.6333	-0.017346
22.65	-0.016937
22.6667	-0.016527
22.6833	-0.016148
22.7	-0.015738
22.7167	-0.01554
22.7333	-0.015253
22.75	-0.014716
22.7667	-0.014549
22.7833	-0.014242
22.8	-0.013885
22.8167	-0.0135
22.8333	-0.012986
22.85	-0.012602
22.8667	-0.012258
22.8833	-0.012075
22.9	-0.011861
22.9167	-0.011599
22.9333	-0.011469
22.95	-0.011169
22.9667	-0.010849
22.9833	-0.010599
23	-0.010549
23.0167	-0.010592
23.0333	-0.010547
23.05	-0.010401
23.0667	-0.010116
23.0833	-0.00978
23.1	-0.009625
23.1167	-0.009622
23.1333	-0.009702
23.15	-0.009951
23.1667	-0.009961
23.1833	-0.009831
23.2	-0.00965
23.2167	-0.009473
23.2333	-0.009339
23.25	-0.009414
23.2667	-0.009539
23.2833	-0.009525
23.3	-0.00942
23.3167	-0.009209
23.3333	-0.008931
23.35	-0.008503
23.3667	-0.008244
23.3833	-0.008126
23.4	-0.008008
23.4167	-0.007564
23.4333	-0.007212
23.45	-0.007321
23.4667	-0.00669
23.4833	-0.005638
23.5	-0.004837
23.5167	-0.00496
23.5333	-0.005705
23.55	-0.009761
23.5667	-0.021567
23.5833	-0.038002
23.6	-0.059868
23.6167	-0.084937
23.6333	-0.10509
23.65	-0.130202
23.6667	-0.161424
23.6833	-0.187327
23.7	-0.205159
23.7167	-0.212245
23.7333	-0.212714
23.75	-0.206303
23.7667	-0.195982
23.7833	-0.180311
23.8	-0.17416
23.8167	-0.159662
23.8333	-0.150627
23.85	-0.144113
23.8667	-0.137478
23.8833	-0.131033
23.9	-0.124219
23.9167	-0.117297
23.9333	-0.111119
23.95	-0.10504
23.9667	-0.099311
23.9833	-0.094073
24	-0.089374
24.0167	-0.084879
24.0333	-0.080526
24.05	-0.076243
24.0667	-0.072361
24.0833	-0.068728
24.1	-0.065045
24.1167	-0.061576
24.1333	-0.058539
24.15	-0.055772
24.1667	-0.053065
24.1833	-0.050298
24.2	-0.047631
24.2167	-0.045127
24.2333	-0.042806
24.25	-0.040534
24.2667	-0.038263
24.2833	-0.035871
24.3	-0.03356
24.3167	-0.031591
24.3333	-0.030095
24.35	-0.028609
24.3667	-0.027163
24.3833	-0.026007
24.4	-0.024971
24.4167	-0.023857
24.4333	-0.022576
24.45	-0.021295
24.4667	-0.020004
24.4833	-0.018963
24.5	-0.018102
24.5167	-0.017483
24.5333	-0.016827
24.55	-0.016271
24.5667	-0.015645
24.5833	-0.015019
24.6	-0.014443
24.6167	-0.014049
24.6333	-0.013528
24.65	-0.012976
24.6667	-0.012345
24.6833	-0.011714
24.7	-0.011102
24.7167	-0.010543
24.7333	-0.009846
24.75	-0.009149
24.7667	-0.008462
24.7833	-0.007885
24.8	-0.007438
24.8167	-0.007043
24.8333	-0.006821
24.85	-0.006368
24.8667	-0.005945
24.8833	-0.005363
24.9	-0.00481
24.9167	-0.004679
24.9333	-0.004571
24.95	-0.004582
24.9667	-0.004574
24.9833	-0.004395
25	-0.004256
25.0167	-0.00413
25.0333	-0.003815
25.05	-0.00335
25.0667	-0.003226
25.0833	-0.003321
25.1	-0.003636
25.1167	-0.003623
25.1333	-0.003522
25.15	-0.003291
25.1667	-0.00298
25.1833	-0.002739
25.2	-0.002658
25.2167	-0.002598
25.2333	-0.002471
25.25	-0.002143
25.2667	-0.001896
25.2833	-0.001508
25.3	-0.001111
25.3167	-0.000944
25.3333	-0.00097
25.35	-0.000906
25.3667	-0.001091
25.3833	-0.001347
25.4	-0.001373
25.4167	-0.00122
25.4333	-0.001168
25.45	-0.001067
25.4667	-0.001076
25.4833	-0.000944
25.5	-0.000903
25.5167	-0.000913
25.5333	-0.000805
25.55	-0.000606
25.5667	-0.000628
25.5833	-0.000599
25.6	-0.000501
25.6167	-0.000303
25.6333	-0.000187
25.65	-0.000121
25.6667	2.5e-05
25.6833	5.1e-05
25.7	0.000317
25.7167	0.000482
25.7333	0.000846
25.75	0.001
25.7667	0.001274
25.7833	0.001378
25.8	0.001322
25.8167	0.001166
25.8333	0.001068
25.85	0.00108
25.8667	0.000842
25.8833	0.000865
25.9	0.000797
25.9167	0.000589
25.9333	0.000549
25.95	0.00075
25.9667	0.000331
25.9833	-0.000448
26	-0.001018
26.0167	-0.001448
26.0333	0.002212
26.05	0.001521
26.0667	-0.01417
26.0833	-0.03273
26.1	-0.048611
26.1167	-0.070752
26.1333	-0.088114
26.15	-0.106576
26.1667	-0.131688
26.1833	-0.1565
26.2	-0.172562
26.2167	-0.178474
26.2333	-0.179018
26.25	-0.173571
26.2667	-0.163254
26.2833	-0.155057
26.3	-0.14199
26.3167	-0.133674
26.3333	-0.125988
26.35	-0.120262
26.3667	-0.113686
26.3833	-0.10744
26.4	-0.102115
26.4167	-0.096339
26.4333	-0.091284
26.45	-0.086779
26.4667	-0.082615
26.4833	-0.07834
26.5	-0.073905
26.5167	-0.07013
26.5333	-0.066436
26.55	-0.062772
26.5667	-0.059588
26.5833	-0.056784
26.6	-0.05421
26.6167	-0.051677
26.6333	-0.049023
26.65	-0.04642
26.6667	-0.044207
26.6833	-0.041793
26.7	-0.03971
26.7167	-0.037407
26.7333	-0.035094
26.75	-0.033172
26.7667	-0.031519
26.7833	-0.030236
26.8	-0.028684
26.8167	-0.027221
26.8333	-0.025399
26.85	-0.023717
26.8667	-0.022645
26.8833	-0.021602
26.9	-0.02025
26.9167	-0.019108
26.9333	-0.018046
26.95	-0.017285
26.9667	-0.016093
26.9833	-0.014911
27	-0.014339
27.0167	-0.013588
27.0333	-0.013026
27.05	-0.012624
27.0667	-0.012183
27.0833	-0.011571
27.1	-0.01094
27.1167	-0.010348
27.1333	-0.010047
27.15	-0.009626
27.1667	-0.009164
27.1833	-0.008723
27.2	-0.008372
27.2167	-0.00807
27.2333	-0.007889
27.25	-0.007768
27.2667	-0.007666
27.2833	-0.007555
27.3	-0.007374
27.3167	-0.007232
27.3333	-0.007091
27.35	-0.007029
27.3667	-0.006898
27.3833	-0.006767
27.4	-0.006635
27.4167	-0.006474
27.4333	-0.006312
27.45	-0.006131
27.4667	-0.005829
27.4833	-0.005718
27.5	-0.005626
27.5167	-0.005534
27.5333	-0.005393
27.55	-0.005161
27.5667	-0.005009
27.5833	-0.004897
27.6	-0.004695
27.6167	-0.004403
27.6333	-0.004351
27.65	-0.004299
27.6667	-0.004096
27.6833	-0.003744
27.7	-0.003622
27.7167	-0.003559
27.7333	-0.003427
27.75	-0.003174
27.7667	-0.002901
27.7833	-0.002668
27.8	-0.002515
27.8167	-0.002352
27.8333	-0.002279
27.85	-0.002055
27.8667	-0.001862
27.8833	-0.001879
27.9	-0.001775
27.9167	-0.001611
27.9333	-0.001377
27.95	-0.001043
27.9667	-0.000758
27.9833	-0.000334
28	-1e-05
28.0167	0.000245
28.0333	0.000561
28.05	0.000847
28.0667	0.001153
28.0833	0.001268
28.1	0.001064
28.1167	0.00091
28.1333	0.000878
28.15	0.000946
28.1667	0.001183
28.1833	0.001311
28.2	0.001358
28.2167	0.001587
28.2333	0.001726
28.25	0.001766
28.2667	0.001736
28.2833	0.001825
28.3	0.001945
28.3167	0.001906
28.3333	0.001748
28.35	0.00143
28.3667	0.001192
28.3833	0.001024
28.4	0.001126
28.4167	0.001668
28.4333	0.001563
28.45	0.001447
28.4667	0.001231
28.4833	0.001056
28.5	0.00014
28.5167	-0.000555
28.5333	0.000281
28.55	-0.003722
28.5667	-0.016836
28.5833	-0.032389
28.6	-0.049793
28.6167	-0.067896
28.6333	-0.077878
28.65	-0.094079
28.6667	-0.115761
28.6833	-0.137872
28.7	-0.150834
28.7167	-0.156985
28.7333	-0.158735
28.75	-0.157415
28.7667	-0.147715
28.7833	-0.140195
28.8	-0.133755
28.8167	-0.124804
28.8333	-0.117413
28.85	-0.110271
28.8667	-0.10335
28.8833	-0.096828
28.9	-0.091226
28.9167	-0.086275
28.9333	-0.081642
28.95	-0.076849
28.9667	-0.072266
28.9833	-0.067893
29	-0.06412
29.0167	-0.060997
29.0333	-0.057773
29.05	-0.054799
29.0667	-0.051505
29.0833	-0.048351
29.1	-0.045307
29.1167	-0.042352
29.1333	-0.040087
29.15	-0.037803
29.1667	-0.035638
29.1833	-0.033373
29.2	-0.031528
29.2167	-0.030293
29.2333	-0.029257
29.25	-0.027901
29.2667	-0.026496
29.2833	-0.02501
29.3	-0.023704
29.3167	-0.022559
29.3333	-0.021292
29.35	-0.020366
29.3667	-0.01971
29.3833	-0.019124
29.4	-0.018678
29.4167	-0.018142
29.4333	-0.017375
29.45	-0.016749
29.4667	-0.016102
29.4833	-0.015386
29.5	-0.014879
29.5167	-0.014283
29.5333	-0.013686
29.55	-0.01293
29.5667	-0.012163
29.5833	-0.011357
29.6	-0.01074
29.6167	-0.010104
29.6333	-0.009327
29.65	-0.008751
29.6667	-0.008204
29.6833	-0.007608
29.7	-0.007121
29.7167	-0.006715
29.7333	-0.006269
29.75	-0.005972
29.7667	-0.005736
29.7833	-0.00549
29.8	-0.005314
29.8167	-0.005128
29.8333	-0.004902
29.85	-0.004767
29.8667	-0.004461
29.8833	-0.004225
29.9	-0.00404
29.9167	-0.003904
29.9333	-0.003569
29.95	-0.003364
29.9667	-0.003449
29.9833	-0.003504
30	-0.003509
30.0167	-0.003585
30.0333	-0.003581
30.05	-0.003366
30.0667	-0.003292
30.0833	-0.003018
30.1	-0.002764
30.1167	-0.00255
30.1333	-0.002348
30.15	-0.002255
30.1667	-0.002152
30.1833	-0.001939
30.2	-0.001936
30.2167	-0.001953
30.2333	-0.001891
30.25	-0.00174
30.2667	-0.001818
30.2833	-0.001957
30.3	-0.001925
30.3167	-0.001814
30.3333	-0.001773
30.35	-0.001743
30.3667	-0.001643
30.3833	-0.001613
30.4	-0.001463
30.4167	-0.001523
30.4333	-0.001494
30.45	-0.001285
30.4667	-0.001097
30.4833	-0.000978
30.5	-0.000919
30.5167	-0.000941
30.5333	-0.000723
30.55	-0.000486
30.5667	-0.000438
30.5833	-0.000591
30.6	-0.000694
30.6167	-0.000676
30.6333	-0.00045
30.65	-0.000223
30.6667	2.3e-05
30.6833	0.000479
30.7	0.000646
30.7167	0.000942
30.7333	0.001008
30.75	0.001094
30.7667	0.001119
30.7833	0.001115
30.8	0.001071
30.8167	0.001116
30.8333	0.001162
30.85	0.000997
30.8667	0.000762
30.8833	0.000767
30.9	0.001153
30.9167	0.001288
30.9333	0.001053
30.95	0.000388
30.9667	3.3e-05
30.9833	-0.000373
31	-0.001268
31.0167	-0.002853
31.0333	-0.000518
31.05	-0.003953
31.0667	-0.013869
31.0833	-0.029534
31.1	-0.04552
31.1167	-0.059585
31.1333	-0.066911
31.15	-0.081946
31.1667	-0.095662
31.1833	-0.115698
31.2	-0.127193
31.2167	-0.134349
31.2333	-0.137145
31.25	-0.131621
31.2667	-0.124037
31.2833	-0.116893
31.3	-0.109458
31.3167	-0.102854
31.3333	-0.097361
31.35	-0.092107
31.3667	-0.087023
31.3833	-0.081799
31.4	-0.077085
31.4167	-0.072861
31.4333	-0.069018
31.45	-0.065394
31.4667	-0.06241
31.4833	-0.059187
31.5	-0.056073
31.5167	-0.053189
31.5333	-0.050336
31.55	-0.047842
31.5667	-0.045199
31.5833	-0.042875
31.6	-0.040982
31.6167	-0.038998
31.6333	-0.037225
31.65	-0.035662
31.6667	-0.033958
31.6833	-0.032375
31.7	-0.030792
31.7167	-0.029268
31.7333	-0.027565
31.75	-0.025902
31.7667	-0.024379
31.7833	-0.022985
31.8	-0.021632
31.8167	-0.020289
31.8333	-0.019196
31.85	-0.018093
31.8667	-0.01705
31.8833	-0.016027
31.9	-0.015163
31.9167	-0.01428
31.9333	-0.013607
31.95	-0.012784
31.9667	-0.011831
31.9833	-0.011038
32	-0.010235
32.0167	-0.009722
32.0333	-0.009399
32.05	-0.009226
32.0667	-0.008983
32.0833	-0.00872
32.1	-0.008297
32.1167	-0.008064
32.1333	-0.007981
32.15	-0.007908
32.1667	-0.007825
32.1833	-0.007743
32.2	-0.00763
32.2167	-0.007367
32.2333	-0.007114
32.25	-0.006801
32.2667	-0.006618
32.2833	-0.006665
32.3	-0.006722
32.3167	-0.006409
32.3333	-0.006146
32.35	-0.005823
32.3667	-0.00534
32.3833	-0.004877
32.4	-0.004534
32.4167	-0.004261
32.4333	-0.004178
32.45	-0.003755
32.4667	-0.003352
32.4833	-0.003019
32.5	-0.002866
32.5167	-0.002813
32.5333	-0.00293
32.55	-0.002907
32.5667	-0.002854
32.5833	-0.002821
32.6	-0.002518
32.6167	-0.002155
32.6333	-0.001832
32.65	-0.001889
32.6667	-0.001836
32.6833	-0.001762
32.7	-0.001689
32.7167	-0.001526
32.7333	-0.001573
32.75	-0.00172
32.7667	-0.001766
32.7833	-0.001713
32.8	-0.00173
32.8167	-0.001717
32.8333	-0.001543
32.85	-0.00139
32.8667	-0.001086
32.8833	-0.000853
32.9	-0.00071
32.9167	-0.000726
32.9333	-0.000643
32.95	-0.000359
32.9667	-0.000325
32.9833	-0.000282
33	-0.000408
33.0167	-0.000444
33.0333	-0.00047
33.05	-0.000486
33.0667	-0.000312
33.0833	-8e-06
33.1	6e-06
33.1167	-0.00021
33.1333	-0.000175
33.15	-8e-05
33.1667	1.5e-05
33.1833	0.0002
33.2	0.000424
33.2167	0.000589
33.2333	0.000875
33.25	0.001001
33.2667	0.000986
33.2833	0.001122
33.3	0.001258
33.3167	0.001284
33.3333	0.001261
33.35	0.001217
33.3667	0.001214
33.3833	0.001101
[truncated: 909 more rows]
