# Supplementary material for: VCP/p97-associated proteins are binders and debranching enzymes of K48–K63-branched ubiquitin chains
Source: Nat Struct Mol Biol. 2024 Jul 8;31(12):1872–87. doi: 10.1038/s41594-024-01354-y (PMC11638074; doi:10.1038/s41594-024-01354-y)
Supplement: Supplementary file 13 — Microscopy analysis source data. [file 41594_2024_1354_MOESM13_ESM.xlsx]

## Sheet: EDFig_7I_laser_titration_timeco
sample_name,"cell_name","condition","Max_Value","Cumulative_Max","experiment_name"
NbSL3.3Q-GFP,"New.01_ROI1.txt_.Measure_ROI1",4.5,41910.25,1826185.73275862,"20240208 - NbSL3.3Q-GFP retention"
NbSL3.3Q-GFP,"New.01_ROI10.txt_.Measure_ROI1",4.5,18055.0652173913,572604.891304347,"20240208 - NbSL3.3Q-GFP retention"
NbSL3.3Q-GFP,"New.01_ROI11.txt_.Measure_ROI1",4.5,15774.7934782609,631334.77173913,"20240208 - NbSL3.3Q-GFP retention"
NbSL3.3Q-GFP,"New.01_ROI12.txt_.Measure_ROI1",4.5,6467.06521739131,235049.75,"20240208 - NbSL3.3Q-GFP retention"
NbSL3.3Q-GFP,"New.01_ROI13.txt_.Measure_ROI1",4.5,41613.0344827586,1562906.84482759,"20240208 - NbSL3.3Q-GFP retention"
NbSL3.3Q-GFP,"New.01_ROI14.txt_.Measure_ROI1",4.5,18500.0258620689,749508.49137931,"20240208 - NbSL3.3Q-GFP retention"
NbSL3.3Q-GFP,"New.01_ROI15.txt_.Measure_ROI1",4.5,11448.0769230769,454282.509615385,"20240208 - NbSL3.3Q-GFP retention"
NbSL3.3Q-GFP,"New.01_ROI17.txt_.Measure_ROI1",4.5,13464.78125,442400.031250001,"20240208 - NbSL3.3Q-GFP retention"
NbSL3.3Q-GFP,"New.01_ROI18.txt_.Measure_ROI1",4.5,9539.05434782607,348667.869565217,"20240208 - NbSL3.3Q-GFP retention"
NbSL3.3Q-GFP,"New.01_ROI19.txt_.Measure_ROI1",4.5,14890.2173913043,596908.543478261,"20240208 - NbSL3.3Q-GFP retention"
NbSL3.3Q-GFP,"New.01_ROI2.txt_.Measure_ROI1",4.5,66306.8942307692,2519863.52884615,"20240208 - NbSL3.3Q-GFP retention"
NbSL3.3Q-GFP,"New.01_ROI20.txt_.Measure_ROI1",4.5,9782.60714285713,383021.107142857,"20240208 - NbSL3.3Q-GFP retention"
NbSL3.3Q-GFP,"New.01_ROI3.txt_.Measure_ROI1",4.5,11785.1304347826,485053.597826088,"20240208 - NbSL3.3Q-GFP retention"
NbSL3.3Q-GFP,"New.01_ROI4.txt_.Measure_ROI1",4.5,38981.421875,1621420.15625,"20240208 - NbSL3.3Q-GFP retention"
NbSL3.3Q-GFP,"New.01_ROI5.txt_.Measure_ROI1",4.5,14861.5,588155.428571429,"20240208 - NbSL3.3Q-GFP retention"
NbSL3.3Q-GFP,"New.01_ROI6.txt_.Measure_ROI1",4.5,21070,788016.625,"20240208 - NbSL3.3Q-GFP retention"
NbSL3.3Q-GFP,"New.01_ROI7.txt_.Measure_ROI1",4.5,21960.370967742,834821.250000002,"20240208 - NbSL3.3Q-GFP retention"
NbSL3.3Q-GFP,"New.01_ROI8.txt_.Measure_ROI1",4.5,15927.55,598677.558333333,"20240208 - NbSL3.3Q-GFP retention"
NbSL3.3Q-GFP,"New.01_ROI9.txt_.Measure_ROI1",4.5,7870.53846153843,311165.086538461,"20240208 - NbSL3.3Q-GFP retention"
NbSL3.3Q-GFP,"New.01.1_ROI1.txt_.Measure_ROI1",9,54171.5322580645,2136838.94354839,"20240208 - NbSL3.3Q-GFP retention"
NbSL3.3Q-GFP,"New.01.1_ROI10.txt_.Measure_ROI1",9,47123.1637931035,1636690.70689655,"20240208 - NbSL3.3Q-GFP retention"
NbSL3.3Q-GFP,"New.01.1_ROI11.txt_.Measure_ROI1",9,34493.4838709677,1302059.01612903,"20240208 - NbSL3.3Q-GFP retention"
NbSL3.3Q-GFP,"New.01.1_ROI12.txt_.Measure_ROI1",9,68538.9596774193,2456267.26612903,"20240208 - NbSL3.3Q-GFP retention"
NbSL3.3Q-GFP,"New.01.1_ROI13.txt_.Measure_ROI1",9,33074.8285714286,1196991.98571429,"20240208 - NbSL3.3Q-GFP retention"
NbSL3.3Q-GFP,"New.01.1_ROI14.txt_.Measure_ROI1",9,40072.3397435897,1526736.78846154,"20240208 - NbSL3.3Q-GFP retention"
NbSL3.3Q-GFP,"New.01.1_ROI15.txt_.Measure_ROI1",9,17732.4224137931,691892.163793104,"20240208 - NbSL3.3Q-GFP retention"
NbSL3.3Q-GFP,"New.01.1_ROI17.txt_.Measure_ROI1",9,19715.9137931035,731096.310344828,"20240208 - NbSL3.3Q-GFP retention"
NbSL3.3Q-GFP,"New.01.1_ROI18.txt_.Measure_ROI1",9,32735.1515151515,1243638.79545455,"20240208 - NbSL3.3Q-GFP retention"
NbSL3.3Q-GFP,"New.01.1_ROI19.txt_.Measure_ROI1",9,8765.64285714286,336225.142857143,"20240208 - NbSL3.3Q-GFP retention"
NbSL3.3Q-GFP,"New.01.1_ROI2.txt_.Measure_ROI1",9,56431.7580645162,2240324.62903226,"20240208 - NbSL3.3Q-GFP retention"
NbSL3.3Q-GFP,"New.01.1_ROI3.txt_.Measure_ROI1",9,40961.7596153846,1604088.78846154,"20240208 - NbSL3.3Q-GFP retention"
NbSL3.3Q-GFP,"New.01.1_ROI4.txt_.Measure_ROI1",9,30535.1290322581,1239196.43548387,"20240208 - NbSL3.3Q-GFP retention"
NbSL3.3Q-GFP,"New.01.1_ROI5.txt_.Measure_ROI1",9,29928.8365384616,1150645.85576923,"20240208 - NbSL3.3Q-GFP retention"
NbSL3.3Q-GFP,"New.01.1_ROI6.txt_.Measure_ROI1",9,35803.6693548387,1431150.07258065,"20240208 - NbSL3.3Q-GFP retention"
NbSL3.3Q-GFP,"New.01.1_ROI7.txt_.Measure_ROI1",9,31356.2391304348,1067134.88043478,"20240208 - NbSL3.3Q-GFP retention"
NbSL3.3Q-GFP,"New.01.1_ROI8.txt_.Measure_ROI1",9,22343.5576923077,709667.990384615,"20240208 - NbSL3.3Q-GFP retention"
NbSL3.3Q-GFP,"New.01.1_ROI9.txt_.Measure_ROI1",9,21286.9134615384,763816.490384615,"20240208 - NbSL3.3Q-GFP retention"
NbSL3.3Q-GFP,"New.01_ROI1.txt_.Measure_ROI1",1.125,47265.5517241379,1697321.22413793,"20240208 - NbSL3.3Q-GFP retention"
NbSL3.3Q-GFP,"New.01_ROI10.txt_.Measure_ROI1",1.125,10266.8214285714,366914.714285714,"20240208 - NbSL3.3Q-GFP retention"
NbSL3.3Q-GFP,"New.01_ROI11.txt_.Measure_ROI1",1.125,15871.6060606061,305967.568181819,"20240208 - NbSL3.3Q-GFP retention"
NbSL3.3Q-GFP,"New.01_ROI12.txt_.Measure_ROI1",1.125,15817.9456521739,498662.467391304,"20240208 - NbSL3.3Q-GFP retention"
NbSL3.3Q-GFP,"New.01_ROI13.txt_.Measure_ROI1",1.125,5255.84210526316,157400.684210526,"20240208 - NbSL3.3Q-GFP retention"
NbSL3.3Q-GFP,"New.01_ROI14.txt_.Measure_ROI1",1.125,9309.71428571428,361296.928571429,"20240208 - NbSL3.3Q-GFP retention"
NbSL3.3Q-GFP,"New.01_ROI15.txt_.Measure_ROI1",1.125,6438.90789473685,230006.934210527,"20240208 - NbSL3.3Q-GFP retention"
NbSL3.3Q-GFP,"New.01_ROI16.txt_.Measure_ROI1",1.125,3805.94736842105,89681.3815789472,"20240208 - NbSL3.3Q-GFP retention"
NbSL3.3Q-GFP,"New.01_ROI17.txt_.Measure_ROI1",1.125,8513.11956521738,295084.684782609,"20240208 - NbSL3.3Q-GFP retention"
NbSL3.3Q-GFP,"New.01_ROI3.txt_.Measure_ROI1",1.125,10720.5357142857,331286.499999999,"20240208 - NbSL3.3Q-GFP retention"
NbSL3.3Q-GFP,"New.01_ROI4.txt_.Measure_ROI1",1.125,27214.3369565217,654253.456521739,"20240208 - NbSL3.3Q-GFP retention"
NbSL3.3Q-GFP,"New.01_ROI5.txt_.Measure_ROI1",1.125,5421.39285714286,161999.75,"20240208 - NbSL3.3Q-GFP retention"
NbSL3.3Q-GFP,"New.01_ROI6.txt_.Measure_ROI1",1.125,12536.7096774193,286168.935483871,"20240208 - NbSL3.3Q-GFP retention"
NbSL3.3Q-GFP,"New.01_ROI7.txt_.Measure_ROI1",1.125,4980.1052631579,155703.27631579,"20240208 - NbSL3.3Q-GFP retention"
NbSL3.3Q-GFP,"New.01_ROI8.txt_.Measure_ROI1",1.125,36460.8269230769,1210154.92948718,"20240208 - NbSL3.3Q-GFP retention"
NbSL3.3Q-GFP,"New.01_ROI9.txt_.Measure_ROI1",1.125,12783.2788461538,467486.75,"20240208 - NbSL3.3Q-GFP retention"
NbSL3.3Q-GFP,"New.01_ROI1.txt_.Measure_ROI1",18,59798.4166666668,2075074.58333334,"20240208 - NbSL3.3Q-GFP retention"
NbSL3.3Q-GFP,"New.01_ROI10.txt_.Measure_ROI1",18,55341.1794871794,2016631.25,"20240208 - NbSL3.3Q-GFP retention"
NbSL3.3Q-GFP,"New.01_ROI11.txt_.Measure_ROI1",18,102917.95,3817268.67857143,"20240208 - NbSL3.3Q-GFP retention"
NbSL3.3Q-GFP,"New.01_ROI12.txt_.Measure_ROI1",18,49791.4342105263,1763287.07236842,"20240208 - NbSL3.3Q-GFP retention"
NbSL3.3Q-GFP,"New.01_ROI13.txt_.Measure_ROI1",18,37811.8012820514,1294624.78205128,"20240208 - NbSL3.3Q-GFP retention"
NbSL3.3Q-GFP,"New.01_ROI14.txt_.Measure_ROI1",18,59929.1666666667,2252966.14583334,"20240208 - NbSL3.3Q-GFP retention"
NbSL3.3Q-GFP,"New.01_ROI15.txt_.Measure_ROI1",18,61568,2242276.57692308,"20240208 - NbSL3.3Q-GFP retention"
NbSL3.3Q-GFP,"New.01_ROI16.txt_.Measure_ROI1",18,57160.625,1993366.9375,"20240208 - NbSL3.3Q-GFP retention"
NbSL3.3Q-GFP,"New.01_ROI17.txt_.Measure_ROI1",18,10503.6413043478,226699.923913043,"20240208 - NbSL3.3Q-GFP retention"
NbSL3.3Q-GFP,"New.01_ROI18.txt_.Measure_ROI1",18,20355.3620689655,781145.336206896,"20240208 - NbSL3.3Q-GFP retention"
NbSL3.3Q-GFP,"New.01_ROI2.txt_.Measure_ROI1",18,47715.946969697,1686557.08333333,"20240208 - NbSL3.3Q-GFP retention"
NbSL3.3Q-GFP,"New.01_ROI3.txt_.Measure_ROI1",18,73477.5128205128,2618015.12179487,"20240208 - NbSL3.3Q-GFP retention"
NbSL3.3Q-GFP,"New.01_ROI4.txt_.Measure_ROI1",18,106527.25,3724123.46794872,"20240208 - NbSL3.3Q-GFP retention"
NbSL3.3Q-GFP,"New.01_ROI5.txt_.Measure_ROI1",18,88286.4571428572,3129854.7,"20240208 - NbSL3.3Q-GFP retention"
NbSL3.3Q-GFP,"New.01_ROI6.txt_.Measure_ROI1",18,124906.56097561,4660179.12804878,"20240208 - NbSL3.3Q-GFP retention"
NbSL3.3Q-GFP,"New.01_ROI7.txt_.Measure_ROI1",18,32172.3173076923,1070982.77884615,"20240208 - NbSL3.3Q-GFP retention"
NbSL3.3Q-GFP,"New.01_ROI8.txt_.Measure_ROI1",18,67472.25,2616708.47142857,"20240208 - NbSL3.3Q-GFP retention"
NbSL3.3Q-GFP,"New.01_ROI9.txt_.Measure_ROI1",18,57644.7702702703,2144365.91216216,"20240208 - NbSL3.3Q-GFP retention"
NbSL3.3Q-GFP,"New.01.1_ROI1.txt_.Measure_ROI1",2.25,17397.9326923077,555778.442307691,"20240208 - NbSL3.3Q-GFP retention"
NbSL3.3Q-GFP,"New.01.1_ROI10.txt_.Measure_ROI1",2.25,10588.4711538461,405100.461538461,"20240208 - NbSL3.3Q-GFP retention"
NbSL3.3Q-GFP,"New.01.1_ROI11.txt_.Measure_ROI1",2.25,13535.8125,549605.6875,"20240208 - NbSL3.3Q-GFP retention"
NbSL3.3Q-GFP,"New.01.1_ROI12.txt_.Measure_ROI1",2.25,10368.1739130435,360432.858695653,"20240208 - NbSL3.3Q-GFP retention"
NbSL3.3Q-GFP,"New.01.1_ROI13.txt_.Measure_ROI1",2.25,5560.14772727274,132529.852272728,"20240208 - NbSL3.3Q-GFP retention"
NbSL3.3Q-GFP,"New.01.1_ROI14.txt_.Measure_ROI1",2.25,8542.44565217393,341339.086956522,"20240208 - NbSL3.3Q-GFP retention"
NbSL3.3Q-GFP,"New.01.1_ROI15.txt_.Measure_ROI1",2.25,4359.34090909091,72606.613636364,"20240208 - NbSL3.3Q-GFP retention"
NbSL3.3Q-GFP,"New.01.1_ROI2.txt_.Measure_ROI1",2.25,8391,267795.214285714,"20240208 - NbSL3.3Q-GFP retention"
NbSL3.3Q-GFP,"New.01.1_ROI3.txt_.Measure_ROI1",2.25,9546.39285714284,383832.964285714,"20240208 - NbSL3.3Q-GFP retention"
NbSL3.3Q-GFP,"New.01.1_ROI4.txt_.Measure_ROI1",2.25,10403.2857142857,323749.142857144,"20240208 - NbSL3.3Q-GFP retention"
NbSL3.3Q-GFP,"New.01.1_ROI5.txt_.Measure_ROI1",2.25,13771.1086956522,473416.22826087,"20240208 - NbSL3.3Q-GFP retention"
NbSL3.3Q-GFP,"New.01.1_ROI6.txt_.Measure_ROI1",2.25,12822.9642857143,454535.821428572,"20240208 - NbSL3.3Q-GFP retention"
NbSL3.3Q-GFP,"New.01.1_ROI8.txt_.Measure_ROI1",2.25,4801.43478260869,157873.608695652,"20240208 - NbSL3.3Q-GFP retention"
NbSL3.3Q-GFP,"New.01.1_ROI9.txt_.Measure_ROI1",2.25,9509.43965517241,389357.086206896,"20240208 - NbSL3.3Q-GFP retention"
NbSL3.3Q-GFP,"New.01.1_ROI1.txt_.Measure_ROI1",27,229441.594339623,8574197.72169811,"20240208 - NbSL3.3Q-GFP retention"
NbSL3.3Q-GFP,"New.01.1_ROI10.txt_.Measure_ROI1",27,103781.884146341,3831913.14634146,"20240208 - NbSL3.3Q-GFP retention"
NbSL3.3Q-GFP,"New.01.1_ROI11.txt_.Measure_ROI1",27,98833.83125,3673212.9,"20240208 - NbSL3.3Q-GFP retention"
NbSL3.3Q-GFP,"New.01.1_ROI12.txt_.Measure_ROI1",27,115758.851190476,4571725.86309524,"20240208 - NbSL3.3Q-GFP retention"
NbSL3.3Q-GFP,"New.01.1_ROI13.txt_.Measure_ROI1",27,166657.215517241,6210395.62068965,"20240208 - NbSL3.3Q-GFP retention"
NbSL3.3Q-GFP,"New.01.1_ROI14.txt_.Measure_ROI1",27,192250.666666667,7440143.93888889,"20240208 - NbSL3.3Q-GFP retention"
NbSL3.3Q-GFP,"New.01.1_ROI15.txt_.Measure_ROI1",27,35244.2068965518,1192204.56896552,"20240208 - NbSL3.3Q-GFP retention"
NbSL3.3Q-GFP,"New.01.1_ROI16.txt_.Measure_ROI1",27,22056.5631009465,744339.405696121,"20240208 - NbSL3.3Q-GFP retention"
NbSL3.3Q-GFP,"New.01.1_ROI17.txt_.Measure_ROI1",27,24211.0086206897,905364.991379311,"20240208 - NbSL3.3Q-GFP retention"
NbSL3.3Q-GFP,"New.01.1_ROI18.txt_.Measure_ROI1",27,17302.5,613419.017241379,"20240208 - NbSL3.3Q-GFP retention"
NbSL3.3Q-GFP,"New.01.1_ROI2.txt_.Measure_ROI1",27,296541.53076923,10825447.0269231,"20240208 - NbSL3.3Q-GFP retention"
NbSL3.3Q-GFP,"New.01.1_ROI3.txt_.Measure_ROI1",27,194878.325471698,6907752.61320754,"20240208 - NbSL3.3Q-GFP retention"
NbSL3.3Q-GFP,"New.01.1_ROI4.txt_.Measure_ROI1",27,95538.4551282051,3630240.96794872,"20240208 - NbSL3.3Q-GFP retention"
NbSL3.3Q-GFP,"New.01.1_ROI5.txt_.Measure_ROI1",27,104614.576923077,3547550.35576924,"20240208 - NbSL3.3Q-GFP retention"
NbSL3.3Q-GFP,"New.01.1_ROI6.txt_.Measure_ROI1",27,89018.1346153846,3414669.46153846,"20240208 - NbSL3.3Q-GFP retention"
NbSL3.3Q-GFP,"New.01.1_ROI7.txt_.Measure_ROI1",27,58219.6923076922,2265598.93589743,"20240208 - NbSL3.3Q-GFP retention"
NbSL3.3Q-GFP,"New.01.1_ROI8.txt_.Measure_ROI1",27,137070.682432432,4857379.53378378,"20240208 - NbSL3.3Q-GFP retention"
NbSL3.3Q-GFP,"New.01.1_ROI9.txt_.Measure_ROI1",27,132960.68902439,4746489.5792683,"20240208 - NbSL3.3Q-GFP retention"

## Sheet: EDFig_7k_maximum_summary_raw_da
sample_name,"cell_name","condition","Max_Value","Cumulative_Max","experiment_name","total_sample_name"
p97i,"New.01_ROI1.txt_.Measure_ROI1","ATXN3",65689.1858974359,6612811.03846154,"20240306","siA_NbSL3.3Q-GFP_p97i"
p97i,"New.01_ROI10.txt_.Measure_ROI1","ATXN3",42241.2727272727,3937180.44696969,"20240306","siA_NbSL3.3Q-GFP_p97i"
p97i,"New.01_ROI11.txt_.Measure_ROI1","ATXN3",11069.9130434783,902860.72826087,"20240306","siA_NbSL3.3Q-GFP_p97i"
p97i,"New.01_ROI12.txt_.Measure_ROI1","ATXN3",35093.6982758621,2521500.89655173,"20240306","siA_NbSL3.3Q-GFP_p97i"
p97i,"New.01_ROI13.txt_.Measure_ROI1","ATXN3",83125.0444444445,7660353.68865356,"20240306","siA_NbSL3.3Q-GFP_p97i"
p97i,"New.01_ROI14.txt_.Measure_ROI1","ATXN3",37539.4214285715,3098580.90714286,"20240306","siA_NbSL3.3Q-GFP_p97i"
p97i,"New.01_ROI15.txt_.Measure_ROI1","ATXN3",35838,3069042.62179487,"20240306","siA_NbSL3.3Q-GFP_p97i"
p97i,"New.01_ROI16.txt_.Measure_ROI1","ATXN3",35308.3714285714,3263880.8,"20240306","siA_NbSL3.3Q-GFP_p97i"
p97i,"New.01_ROI17.txt_.Measure_ROI1","ATXN3",9323.22115384615,881600.048076923,"20240306","siA_NbSL3.3Q-GFP_p97i"
p97i,"New.01_ROI18.txt_.Measure_ROI1","ATXN3",17748.6034482759,1595117.78028141,"20240306","siA_NbSL3.3Q-GFP_p97i"
p97i,"New.01_ROI19.txt_.Measure_ROI1","ATXN3",17808.7196969697,1121918.34848485,"20240306","siA_NbSL3.3Q-GFP_p97i"
p97i,"New.01_ROI2.txt_.Measure_ROI1","ATXN3",59551.9032258064,5293195.2983871,"20240306","siA_NbSL3.3Q-GFP_p97i"
p97i,"New.01_ROI20.txt_.Measure_ROI1","ATXN3",13794.4038461538,1213371.26923077,"20240306","siA_NbSL3.3Q-GFP_p97i"
p97i,"New.01_ROI21.txt_.Measure_ROI1","ATXN3",54193.6640625,5223443.5546875,"20240306","siA_NbSL3.3Q-GFP_p97i"
p97i,"New.01_ROI22.txt_.Measure_ROI1","ATXN3",29963.4677419355,2302883.87903226,"20240306","siA_NbSL3.3Q-GFP_p97i"
p97i,"New.01_ROI23.txt_.Measure_ROI1","ATXN3",15670.1923076923,1161484.625,"20240306","siA_NbSL3.3Q-GFP_p97i"
p97i,"New.01_ROI24.txt_.Measure_ROI1","ATXN3",42651.625,4123579.375,"20240306","siA_NbSL3.3Q-GFP_p97i"
p97i,"New.01_ROI25.txt_.Measure_ROI1","ATXN3",17552.5517241379,1682322.47413793,"20240306","siA_NbSL3.3Q-GFP_p97i"
p97i,"New.01_ROI26.txt_.Measure_ROI1","ATXN3",30599.4634146341,3027947.73170732,"20240306","siA_NbSL3.3Q-GFP_p97i"
p97i,"New.01_ROI27.txt_.Measure_ROI1","ATXN3",50728.5416666666,4154291.3125,"20240306","siA_NbSL3.3Q-GFP_p97i"
p97i,"New.01_ROI3.txt_.Measure_ROI1","ATXN3",21044.3203125,1768593.09375,"20240306","siA_NbSL3.3Q-GFP_p97i"
p97i,"New.01_ROI4.txt_.Measure_ROI1","ATXN3",83425.447368421,8058807.59868421,"20240306","siA_NbSL3.3Q-GFP_p97i"
p97i,"New.01_ROI5.txt_.Measure_ROI1","ATXN3",57021.4932432432,4053076.14189189,"20240306","siA_NbSL3.3Q-GFP_p97i"
p97i,"New.01_ROI6.txt_.Measure_ROI1","ATXN3",25199.359375,2433253.02625344,"20240306","siA_NbSL3.3Q-GFP_p97i"
p97i,"New.01_ROI7.txt_.Measure_ROI1","ATXN3",47191.5427927928,4177620.18405884,"20240306","siA_NbSL3.3Q-GFP_p97i"
p97i,"New.01_ROI8.txt_.Measure_ROI1","ATXN3",61440.358108108,5736577.61486486,"20240306","siA_NbSL3.3Q-GFP_p97i"
p97i,"New.01_ROI9.txt_.Measure_ROI1","ATXN3",20431.7258064516,2106584.03225806,"20240306","siA_NbSL3.3Q-GFP_p97i"
Untreated,"New.01_ROI1.txt_.Measure_ROI1","ATXN3",45742.8076923077,2707243.79004975,"20240306","siA_NbSL3.3Q-GFP_Untreated"
Untreated,"New.01_ROI10.txt_.Measure_ROI1","ATXN3",15409.5192307692,1004400.48076923,"20240306","siA_NbSL3.3Q-GFP_Untreated"
Untreated,"New.01_ROI11.txt_.Measure_ROI1","ATXN3",40526.4015151515,2839657.59848485,"20240306","siA_NbSL3.3Q-GFP_Untreated"
Untreated,"New.01_ROI12.txt_.Measure_ROI1","ATXN3",27023.0192307692,1585316.70192308,"20240306","siA_NbSL3.3Q-GFP_Untreated"
Untreated,"New.01_ROI13.txt_.Measure_ROI1","ATXN3",71153.6283783784,6168639.42567568,"20240306","siA_NbSL3.3Q-GFP_Untreated"
Untreated,"New.01_ROI14.txt_.Measure_ROI1","ATXN3",50113.314516129,2946874.58870968,"20240306","siA_NbSL3.3Q-GFP_Untreated"
Untreated,"New.01_ROI15.txt_.Measure_ROI1","ATXN3",21302.1153846154,1641344.34615385,"20240306","siA_NbSL3.3Q-GFP_Untreated"
Untreated,"New.01_ROI16.txt_.Measure_ROI1","ATXN3",35789.724137931,2289872.82758621,"20240306","siA_NbSL3.3Q-GFP_Untreated"
Untreated,"New.01_ROI17.txt_.Measure_ROI1","ATXN3",24035.65,1222882.35714285,"20240306","siA_NbSL3.3Q-GFP_Untreated"
Untreated,"New.01_ROI18.txt_.Measure_ROI1","ATXN3",21886.9827586207,1580856.21551724,"20240306","siA_NbSL3.3Q-GFP_Untreated"
Untreated,"New.01_ROI19.txt_.Measure_ROI1","ATXN3",15711.7065217391,1167129.11956522,"20240306","siA_NbSL3.3Q-GFP_Untreated"
Untreated,"New.01_ROI2.txt_.Measure_ROI1","ATXN3",61690.2785714285,3248553.46428571,"20240306","siA_NbSL3.3Q-GFP_Untreated"
Untreated,"New.01_ROI20.txt_.Measure_ROI1","ATXN3",45248.4797297298,2397900.74993802,"20240306","siA_NbSL3.3Q-GFP_Untreated"
Untreated,"New.01_ROI3.txt_.Measure_ROI1","ATXN3",55779.8636363636,3518665.82575758,"20240306","siA_NbSL3.3Q-GFP_Untreated"
Untreated,"New.01_ROI4.txt_.Measure_ROI1","ATXN3",53245.890625,3209599.6328125,"20240306","siA_NbSL3.3Q-GFP_Untreated"
Untreated,"New.01_ROI5.txt_.Measure_ROI1","ATXN3",23568.0086206897,1348860.46551724,"20240306","siA_NbSL3.3Q-GFP_Untreated"
Untreated,"New.01_ROI6.txt_.Measure_ROI1","ATXN3",29747.25,1632199.375,"20240306","siA_NbSL3.3Q-GFP_Untreated"
Untreated,"New.01_ROI7.txt_.Measure_ROI1","ATXN3",54500.5857142857,3252044.39285714,"20240306","siA_NbSL3.3Q-GFP_Untreated"
Untreated,"New.01_ROI8.txt_.Measure_ROI1","ATXN3",34431.553030303,2411263.23484849,"20240306","siA_NbSL3.3Q-GFP_Untreated"
Untreated,"New.01_ROI9.txt_.Measure_ROI1","ATXN3",11708.8043478261,860467.239130437,"20240306","siA_NbSL3.3Q-GFP_Untreated"
p97i,"New.01.1_ROI1.txt_.Measure_ROI1","Control",102533.25,9012912.72297297,"20240306","siCtrl_NbSL3.3Q-GFP_p97i"
p97i,"New.01.1_ROI10.txt_.Measure_ROI1","Control",53349.9913793103,5034228.18965517,"20240306","siCtrl_NbSL3.3Q-GFP_p97i"
p97i,"New.01.1_ROI11.txt_.Measure_ROI1","Control",56809.5431034483,5470214.06896552,"20240306","siCtrl_NbSL3.3Q-GFP_p97i"
p97i,"New.01.1_ROI12.txt_.Measure_ROI1","Control",50481.2727272727,4823641.92424242,"20240306","siCtrl_NbSL3.3Q-GFP_p97i"
p97i,"New.01.1_ROI13.txt_.Measure_ROI1","Control",29520.3879310344,2476503.01724138,"20240306","siCtrl_NbSL3.3Q-GFP_p97i"
p97i,"New.01.1_ROI14.txt_.Measure_ROI1","Control",38085.6212121212,3685168.78787879,"20240306","siCtrl_NbSL3.3Q-GFP_p97i"
p97i,"New.01.1_ROI15.txt_.Measure_ROI1","Control",22324.0775862069,1954633.39655172,"20240306","siCtrl_NbSL3.3Q-GFP_p97i"
p97i,"New.01.1_ROI16.txt_.Measure_ROI1","Control",38771.4609375,3175783.140625,"20240306","siCtrl_NbSL3.3Q-GFP_p97i"
p97i,"New.01.1_ROI17.txt_.Measure_ROI1","Control",37023.5378787879,3305622.37121212,"20240306","siCtrl_NbSL3.3Q-GFP_p97i"
p97i,"New.01.1_ROI18.txt_.Measure_ROI1","Control",55083.2785714286,4715155.80714286,"20240306","siCtrl_NbSL3.3Q-GFP_p97i"
p97i,"New.01.1_ROI19.txt_.Measure_ROI1","Control",35050.9838709677,3266495.50806452,"20240306","siCtrl_NbSL3.3Q-GFP_p97i"
p97i,"New.01.1_ROI2.txt_.Measure_ROI1","Control",94497.3141025641,9226529.69871795,"20240306","siCtrl_NbSL3.3Q-GFP_p97i"
p97i,"New.01.1_ROI20.txt_.Measure_ROI1","Control",19460.3879310345,1834447.12931034,"20240306","siCtrl_NbSL3.3Q-GFP_p97i"
p97i,"New.01.1_ROI21.txt_.Measure_ROI1","Control",25384.75,2001933.16935484,"20240306","siCtrl_NbSL3.3Q-GFP_p97i"
p97i,"New.01.1_ROI22.txt_.Measure_ROI1","Control",50078,4720285,"20240306","siCtrl_NbSL3.3Q-GFP_p97i"
p97i,"New.01.1_ROI23.txt_.Measure_ROI1","Control",23312.7187500001,1984655.453125,"20240306","siCtrl_NbSL3.3Q-GFP_p97i"
p97i,"New.01.1_ROI24.txt_.Measure_ROI1","Control",21044.2692307692,1736677.59615385,"20240306","siCtrl_NbSL3.3Q-GFP_p97i"
p97i,"New.01.1_ROI25.txt_.Measure_ROI1","Control",68132.18125,5598259.79375,"20240306","siCtrl_NbSL3.3Q-GFP_p97i"
p97i,"New.01.1_ROI26.txt_.Measure_ROI1","Control",20752.4568965518,1854470.24137931,"20240306","siCtrl_NbSL3.3Q-GFP_p97i"
p97i,"New.01.1_ROI27.txt_.Measure_ROI1","Control",58847.3581081081,5290212.49324324,"20240306","siCtrl_NbSL3.3Q-GFP_p97i"
p97i,"New.01.1_ROI28.txt_.Measure_ROI1","Control",25312.2934782609,1933181.85869565,"20240306","siCtrl_NbSL3.3Q-GFP_p97i"
p97i,"New.01.1_ROI3.txt_.Measure_ROI1","Control",62076.1041666667,5303568.875,"20240306","siCtrl_NbSL3.3Q-GFP_p97i"
p97i,"New.01.1_ROI30.txt_.Measure_ROI1","Control",21354.6956521739,1675114.5,"20240306","siCtrl_NbSL3.3Q-GFP_p97i"
p97i,"New.01.1_ROI31.txt_.Measure_ROI1","Control",26729.9571428571,1968926.63571428,"20240306","siCtrl_NbSL3.3Q-GFP_p97i"
p97i,"New.01.1_ROI32.txt_.Measure_ROI1","Control",23243.0775862069,1770995.36206896,"20240306","siCtrl_NbSL3.3Q-GFP_p97i"
p97i,"New.01.1_ROI33.txt_.Measure_ROI1","Control",48229.051724138,3401365.4224138,"20240306","siCtrl_NbSL3.3Q-GFP_p97i"
p97i,"New.01.1_ROI34.txt_.Measure_ROI1","Control",40057.25,3526545.80769231,"20240306","siCtrl_NbSL3.3Q-GFP_p97i"
p97i,"New.01.1_ROI35.txt_.Measure_ROI1","Control",22605.5096153846,1769559.19230769,"20240306","siCtrl_NbSL3.3Q-GFP_p97i"
p97i,"New.01.1_ROI4.txt_.Measure_ROI1","Control",49018.171875,4297398.625,"20240306","siCtrl_NbSL3.3Q-GFP_p97i"
p97i,"New.01.1_ROI5.txt_.Measure_ROI1","Control",12480.671875,953673.5703125,"20240306","siCtrl_NbSL3.3Q-GFP_p97i"
p97i,"New.01.1_ROI7.txt_.Measure_ROI1","Control",82854.4140625,7192848.765625,"20240306","siCtrl_NbSL3.3Q-GFP_p97i"
p97i,"New.01.1_ROI8.txt_.Measure_ROI1","Control",21309.75,2125250.09615385,"20240306","siCtrl_NbSL3.3Q-GFP_p97i"
p97i,"New.01_ROI1.txt_.Measure_ROI1","Control",23485.078125,1899315.8515625,"20240306","siCtrl_NbSL3.3Q-GFP_p97i"
p97i,"New.01_ROI10.txt_.Measure_ROI1","Control",22827.0096153846,2158157.17307692,"20240306","siCtrl_NbSL3.3Q-GFP_p97i"
p97i,"New.01_ROI11.txt_.Measure_ROI1","Control",62945.8112779974,4880529.97874901,"20240306","siCtrl_NbSL3.3Q-GFP_p97i"
p97i,"New.01_ROI12.txt_.Measure_ROI1","Control",62104.7421875,5717539.94854526,"20240306","siCtrl_NbSL3.3Q-GFP_p97i"
p97i,"New.01_ROI13.txt_.Measure_ROI1","Control",58812.9791666667,5172605.41666667,"20240306","siCtrl_NbSL3.3Q-GFP_p97i"
p97i,"New.01_ROI14.txt_.Measure_ROI1","Control",59221.4921875,5447842.1328125,"20240306","siCtrl_NbSL3.3Q-GFP_p97i"
p97i,"New.01_ROI15.txt_.Measure_ROI1","Control",47112.2575757576,4080828.70454546,"20240306","siCtrl_NbSL3.3Q-GFP_p97i"
p97i,"New.01_ROI17.txt_.Measure_ROI1","Control",26339.6896551724,2036904.64655172,"20240306","siCtrl_NbSL3.3Q-GFP_p97i"
p97i,"New.01_ROI19.txt_.Measure_ROI1","Control",33858.1810344828,3197500.70689655,"20240306","siCtrl_NbSL3.3Q-GFP_p97i"
p97i,"New.01_ROI2.txt_.Measure_ROI1","Control",45946.6136363636,4305849.13396029,"20240306","siCtrl_NbSL3.3Q-GFP_p97i"
p97i,"New.01_ROI21.txt_.Measure_ROI1","Control",100361.851351351,6983072.2972973,"20240306","siCtrl_NbSL3.3Q-GFP_p97i"
p97i,"New.01_ROI22.txt_.Measure_ROI1","Control",26715.1612903226,2616111.90322581,"20240306","siCtrl_NbSL3.3Q-GFP_p97i"
p97i,"New.01_ROI23.txt_.Measure_ROI1","Control",15204.1195652174,1230951.61956522,"20240306","siCtrl_NbSL3.3Q-GFP_p97i"
p97i,"New.01_ROI24.txt_.Measure_ROI1","Control",23408.9565217391,1395129.54347826,"20240306","siCtrl_NbSL3.3Q-GFP_p97i"
p97i,"New.01_ROI25.txt_.Measure_ROI1","Control",12122,1010847.18478261,"20240306","siCtrl_NbSL3.3Q-GFP_p97i"
p97i,"New.01_ROI3.txt_.Measure_ROI1","Control",27225.75,2131267.77884616,"20240306","siCtrl_NbSL3.3Q-GFP_p97i"
p97i,"New.01_ROI4.txt_.Measure_ROI1","Control",22241.8534482758,1665919.1637931,"20240306","siCtrl_NbSL3.3Q-GFP_p97i"
p97i,"New.01_ROI6.txt_.Measure_ROI1","Control",57268.4391885254,5223575.8246758,"20240306","siCtrl_NbSL3.3Q-GFP_p97i"
p97i,"New.01_ROI7.txt_.Measure_ROI1","Control",39908.6693548387,3529111.05645161,"20240306","siCtrl_NbSL3.3Q-GFP_p97i"
p97i,"New.01_ROI8.txt_.Measure_ROI1","Control",71525.125,5790925.38897516,"20240306","siCtrl_NbSL3.3Q-GFP_p97i"
Untreated,"New.01.1_ROI1.txt_.Measure_ROI1","Control",27015.1451612903,1274217,"20240306","siCtrl_NbSL3.3Q-GFP_Untreated"
Untreated,"New.01.1_ROI10.txt_.Measure_ROI1","Control",13733.8269230769,638457.929731342,"20240306","siCtrl_NbSL3.3Q-GFP_Untreated"
Untreated,"New.01.1_ROI11.txt_.Measure_ROI1","Control",19497.2307692307,1129288.77884615,"20240306","siCtrl_NbSL3.3Q-GFP_Untreated"
Untreated,"New.01.1_ROI12.txt_.Measure_ROI1","Control",12374.4673913044,766937.489130435,"20240306","siCtrl_NbSL3.3Q-GFP_Untreated"
Untreated,"New.01.1_ROI13.txt_.Measure_ROI1","Control",15631.5564516129,644925.524193548,"20240306","siCtrl_NbSL3.3Q-GFP_Untreated"
Untreated,"New.01.1_ROI15.txt_.Measure_ROI1","Control",7462.81249999998,329557.218749999,"20240306","siCtrl_NbSL3.3Q-GFP_Untreated"
Untreated,"New.01.1_ROI16.txt_.Measure_ROI1","Control",14936.5603448276,1076630.64655172,"20240306","siCtrl_NbSL3.3Q-GFP_Untreated"
Untreated,"New.01.1_ROI17.txt_.Measure_ROI1","Control",22249.0078125,1520020.7265625,"20240306","siCtrl_NbSL3.3Q-GFP_Untreated"
Untreated,"New.01.1_ROI2.txt_.Measure_ROI1","Control",31332.5172413793,1898491.09482759,"20240306","siCtrl_NbSL3.3Q-GFP_Untreated"
Untreated,"New.01.1_ROI3.txt_.Measure_ROI1","Control",26100.2327586207,1675357.92241379,"20240306","siCtrl_NbSL3.3Q-GFP_Untreated"
Untreated,"New.01.1_ROI4.txt_.Measure_ROI1","Control",27406.3548387096,1882724.33870968,"20240306","siCtrl_NbSL3.3Q-GFP_Untreated"
Untreated,"New.01.1_ROI5.txt_.Measure_ROI1","Control",17966.8269230769,934848.461538463,"20240306","siCtrl_NbSL3.3Q-GFP_Untreated"
Untreated,"New.01.1_ROI6.txt_.Measure_ROI1","Control",46444.5909090909,4002741.9469697,"20240306","siCtrl_NbSL3.3Q-GFP_Untreated"
Untreated,"New.01.1_ROI7.txt_.Measure_ROI1","Control",46459.9848484849,2738389.99242424,"20240306","siCtrl_NbSL3.3Q-GFP_Untreated"
Untreated,"New.01.1_ROI8.txt_.Measure_ROI1","Control",32424.4326923077,2111603.75,"20240306","siCtrl_NbSL3.3Q-GFP_Untreated"
Untreated,"New.01.1_ROI9.txt_.Measure_ROI1","Control",20546.7608695652,1402501.01086956,"20240306","siCtrl_NbSL3.3Q-GFP_Untreated"
Untreated,"New.01.2_ROI1.txt_.Measure_ROI1","Control",58305.7890625,4829101.2265625,"20240306","siCtrl_NbSL3.3Q-GFP_Untreated"
Untreated,"New.01.2_ROI10.txt_.Measure_ROI1","Control",32348.3275862069,2413236.0862069,"20240306","siCtrl_NbSL3.3Q-GFP_Untreated"
Untreated,"New.01.2_ROI11.txt_.Measure_ROI1","Control",19191.25,1268921.95652174,"20240306","siCtrl_NbSL3.3Q-GFP_Untreated"
Untreated,"New.01.2_ROI12.txt_.Measure_ROI1","Control",12466.6956521739,862411.967391305,"20240306","siCtrl_NbSL3.3Q-GFP_Untreated"
Untreated,"New.01.2_ROI13.txt_.Measure_ROI1","Control",14883.5673076923,1036879.51923077,"20240306","siCtrl_NbSL3.3Q-GFP_Untreated"
Untreated,"New.01.2_ROI2.txt_.Measure_ROI1","Control",47086.4285714286,2663280.01373941,"20240306","siCtrl_NbSL3.3Q-GFP_Untreated"
Untreated,"New.01.2_ROI3.txt_.Measure_ROI1","Control",38223.5869565217,2895183.57608696,"20240306","siCtrl_NbSL3.3Q-GFP_Untreated"
Untreated,"New.01.2_ROI4.txt_.Measure_ROI1","Control",29373.2403846154,2006166.77529264,"20240306","siCtrl_NbSL3.3Q-GFP_Untreated"
Untreated,"New.01.2_ROI5.txt_.Measure_ROI1","Control",24881.75,843291.204545454,"20240306","siCtrl_NbSL3.3Q-GFP_Untreated"
Untreated,"New.01.2_ROI6.txt_.Measure_ROI1","Control",46224.4642857143,3662020.72857143,"20240306","siCtrl_NbSL3.3Q-GFP_Untreated"
Untreated,"New.01.2_ROI7.txt_.Measure_ROI1","Control",41612.875,3170267.60163409,"20240306","siCtrl_NbSL3.3Q-GFP_Untreated"
Untreated,"New.01.2_ROI8.txt_.Measure_ROI1","Control",67167.8557692308,4193875.82692308,"20240306","siCtrl_NbSL3.3Q-GFP_Untreated"
Untreated,"New.01.2_ROI9.txt_.Measure_ROI1","Control",41402.3879310345,3429801.60344828,"20240306","siCtrl_NbSL3.3Q-GFP_Untreated"
