# Supplementary material for: VCP/p97-associated proteins are binders and debranching enzymes of K48–K63-branched ubiquitin chains
Source: Nat Struct Mol Biol. 2024 Jul 8;31(12):1872–87. doi: 10.1038/s41594-024-01354-y (PMC11638074; doi:10.1038/s41594-024-01354-y)
Supplement: Supplementary file 15 — MS source data. [file 41594_2024_1354_MOESM15_ESM.xlsx]

## Sheet: Fig_2b_pg.matrix
Protein.Group	Protein.Ids	Protein.Names	Genes	First.Protein.Description	C:\Fred\Data\X480\20220411 - Sven\FL_20220411_Sven_YK_01.raw	C:\Fred\Data\X480\20220411 - Sven\FL_20220411_Sven_YK_02.raw	C:\Fred\Data\X480\20220411 - Sven\FL_20220411_Sven_YK_03.raw	C:\Fred\Data\X480\20220411 - Sven\FL_20220411_Sven_YK_04.raw	C:\Fred\Data\X480\20220411 - Sven\FL_20220411_Sven_YK_05.raw	C:\Fred\Data\X480\20220411 - Sven\FL_20220411_Sven_YK_06.raw	C:\Fred\Data\X480\20220411 - Sven\FL_20220411_Sven_YK_07.raw	C:\Fred\Data\X480\20220411 - Sven\FL_20220411_Sven_YK_08.raw	C:\Fred\Data\X480\20220411 - Sven\FL_20220411_Sven_YK_09.raw	C:\Fred\Data\X480\20220411 - Sven\FL_20220411_Sven_YK_10.raw	C:\Fred\Data\X480\20220411 - Sven\FL_20220411_Sven_YK_11.raw	C:\Fred\Data\X480\20220411 - Sven\FL_20220411_Sven_YK_12.raw	C:\Fred\Data\X480\20220411 - Sven\FL_20220411_Sven_YK_13.raw	C:\Fred\Data\X480\20220411 - Sven\FL_20220411_Sven_YK_14.raw	C:\Fred\Data\X480\20220411 - Sven\FL_20220411_Sven_YK_15.raw	C:\Fred\Data\X480\20220411 - Sven\FL_20220411_Sven_YK_16.raw
A0A0B4J2D5;P0DPI2	A0A0B4J2D5;A0A0B4J2D5-2;P0DPI2;P0DPI2-2	GAL3A_HUMAN;GAL3B_HUMAN	GATD3A;GATD3B		4.60321e+06	4.49612e+06	4.78082e+06	4.10482e+06	3.89372e+06	4.49844e+06	4.11275e+06	4.30341e+06	4.58285e+06	3.58783e+06	3.83991e+06	4.19226e+06	3.98474e+06	1.88825e+06	3.07794e+06	2.79247e+06
A0AUZ9-2	A0AUZ9;A0AUZ9-2;A0AUZ9-3;A0AUZ9-4	KAL1L_HUMAN	KANSL1L			302871	251545				71734.1		560406	712339		414168	543761	605765	741257
A0AUZ9-2;Q7Z3B3	Q7Z3B3;Q7Z3B3-2;Q7Z3B3-4;A0AUZ9;A0AUZ9-2	KAL1L_HUMAN;KANL1_HUMAN	KANSL1;KANSL1L		1.01082e+07	1.1264e+07	1.06675e+07	1.01395e+07	1.05208e+07	1.08445e+07	1.04461e+07	1.02457e+07	9.73116e+06	1.06963e+07	1.01794e+07	1.01207e+07	1.04227e+07	9.90723e+06	1.04913e+07	9.2613e+06
A0AV96;A0AV96-2	A0AV96;A0AV96-2	RBM47_HUMAN	RBM47		71784.4	98053.3	123942		124795	251885	142067	92514.5	135415	123605		103680	130974	125818	107366	134973
A0AVF1	A0AVF1;A0AVF1-3	IFT56_HUMAN	TTC26		3.75325e+06	4.52297e+06	4.17459e+06	4.35011e+06	4.90298e+06	4.03042e+06	4.04034e+06	4.09954e+06	4.40834e+06	4.55892e+06	4.50812e+06	4.24954e+06	3.75417e+06	3.69396e+06	4.46184e+06	3.27721e+06
A0FGR8;A0FGR8-2;A0FGR8-6	A0FGR8;A0FGR8-2;A0FGR8-4;A0FGR8-6	ESYT2_HUMAN	ESYT2		1.07853e+07	1.08334e+07	1.03718e+07	1.09744e+07	1.14909e+07	1.15637e+07	1.06093e+07	1.09695e+07	1.03984e+07	1.09987e+07	1.09049e+07	1.04768e+07	1.10948e+07	1.08288e+07	1.06373e+07	1.08549e+07
A0JLT2;A0JLT2-2	A0JLT2;A0JLT2-2	MED19_HUMAN	MED19		2.55549e+06	2.81288e+06	2.30861e+06	2.62e+06	2.64838e+06	2.70086e+06	2.63743e+06	2.76425e+06	2.73211e+06	2.5876e+06	2.58613e+06	2.60103e+06	2.81459e+06	2.59658e+06	2.57374e+06	3.20318e+06
A0JNW5	A0JNW5	UH1BL_HUMAN	UHRF1BP1L		3.83927e+07	3.29372e+07	3.52837e+07	3.69713e+07	3.44e+07	3.61733e+07	3.45683e+07	4.04281e+07	3.14008e+07	4.22202e+07	3.43773e+07	3.87313e+07	3.90487e+07	4.34994e+07	3.72099e+07	4.00361e+07
A0JNW5;Q6BDS2	A0JNW5;A0JNW5-2;Q6BDS2	UH1BL_HUMAN;URFB1_HUMAN	UHRF1BP1;UHRF1BP1L		3.65248e+06	3.29961e+06	3.58857e+06	3.65198e+06	3.24185e+06	3.25686e+06	3.41892e+06	3.65115e+06	3.36969e+06	4.08216e+06	3.29659e+06	3.32436e+06	3.25776e+06	4.35977e+06	3.45087e+06	4.03858e+06
A0MZ66;A0MZ66-3;A0MZ66-4;A0MZ66-5;A0MZ66-6;A0MZ66-8	A0MZ66;A0MZ66-3;A0MZ66-4;A0MZ66-5;A0MZ66-6;A0MZ66-7;A0MZ66-8	SHOT1_HUMAN	SHTN1		1.28578e+06	1.78784e+06	1.33237e+06	1.34211e+06	1.4356e+06	1.52316e+06	1.41766e+06	1.49559e+06	1.70206e+06	1.29948e+06	1.43416e+06	1.39372e+06	1.37674e+06	1.66871e+06	1.77625e+06	1.69457e+06
A0PJW6	A0PJW6	TM223_HUMAN	TMEM223		6.26899e+06	5.5865e+06	5.8739e+06	5.98058e+06	5.22004e+06	6.62073e+06	6.27025e+06	6.40358e+06	4.91238e+06	6.43938e+06	6.2347e+06	6.1646e+06	5.96624e+06	6.53778e+06	5.74169e+06	6.02997e+06
A0PJZ3	A0PJZ3	GXLT2_HUMAN	GXYLT2		2.48772e+06	2.23505e+06	2.35209e+06	2.6765e+06	2.52127e+06	2.46394e+06	2.70753e+06	2.54313e+06	2.09208e+06	2.38459e+06	2.29633e+06	2.35438e+06	2.22715e+06	2.97386e+06	2.68019e+06	2.62902e+06
A1A4S6	A1A4S6	RHG10_HUMAN	ARHGAP10		2.32627e+06	1.79355e+06	2.10258e+06	1.93607e+06	2.07203e+06	2.43343e+06	2.23719e+06	2.45321e+06	2.63307e+06	2.10471e+06	2.59668e+06	2.44361e+06	2.61811e+06	2.54688e+06	2.44138e+06	2.51933e+06
A1KZ92	A1KZ92;A1KZ92-2	PXDNL_HUMAN	PXDNL		563502	474459	588397	546946	371195	506204	577488	588776		234804	140455	171826		764973	660764	498301
A1L020	A1L020	MEX3A_HUMAN	MEX3A		1.28311e+06	779333	1.13662e+06	1.60992e+06	654451	1.16508e+06	1.22459e+06	1.05737e+06	1.4343e+06	1.01336e+06	1.24003e+06	1.3308e+06	1.13357e+06	1.07143e+06	1.28213e+06	1.11966e+06
A1L020;Q5U5Q3;Q6ZN04;Q86XN8;Q86XN8-2	Q6ZN04;A1L020;Q86XN8;Q86XN8-2;Q86XN8-3;Q5U5Q3	MEX3A_HUMAN;MEX3B_HUMAN;MEX3C_HUMAN;MEX3D_HUMAN	MEX3A;MEX3B;MEX3C;MEX3D		5.84208e+06	6.20584e+06	7.04854e+06	6.15848e+06	7.87676e+06	5.8205e+06	5.86284e+06	6.05592e+06	7.35897e+06	7.50192e+06	7.20147e+06	6.86184e+06	6.73942e+06	6.54415e+06	7.1747e+06	6.16346e+06
A1L0T0	A1L0T0	HACL2_HUMAN	ILVBL		1.1581e+07	1.33094e+07	1.24489e+07	1.29679e+07	1.31775e+07	1.2959e+07	1.21076e+07	1.25452e+07	1.34528e+07	1.28121e+07	1.32839e+07	1.31091e+07	1.24875e+07	1.19509e+07	1.38688e+07	1.24402e+07
A1L390	A1L390;A1L390-3	PKHG3_HUMAN	PLEKHG3		3.12157e+07	3.4015e+07	3.32529e+07	3.22801e+07	3.22726e+07	3.1692e+07	3.11042e+07	3.21479e+07	3.19069e+07	3.14242e+07	2.98481e+07	3.25363e+07	3.15553e+07	2.93032e+07	3.03952e+07	3.16611e+07
A1X283	A1X283	SPD2B_HUMAN	SH3PXD2B		2.2937e+06	2.53938e+06	2.42373e+06	2.47428e+06	2.46327e+06	2.43164e+06	2.12949e+06	2.18427e+06	2.883e+06	2.23563e+06	2.4823e+06	1.88521e+06	2.07669e+06	2.43894e+06	2.12747e+06	1.71327e+06
A1X283;Q5TCZ1;Q5TCZ1-3	A1X283;Q5TCZ1;Q5TCZ1-3	SPD2A_HUMAN;SPD2B_HUMAN	SH3PXD2A;SH3PXD2B		1.25116e+06	1.39453e+06	1.50073e+06	1.3452e+06	1.5224e+06	1.44131e+06	1.46898e+06	1.25219e+06	1.52357e+06	1.34981e+06	1.11096e+06	1.35192e+06	1.16331e+06	1.07556e+06	1.13853e+06	1.24746e+06
A2RRP1	A2RRP1;A2RRP1-2	NBAS_HUMAN	NBAS		2.2429e+07	2.07503e+07	2.34807e+07	2.42829e+07	2.24632e+07	2.2923e+07	2.36576e+07	2.3157e+07	1.9602e+07	2.22104e+07	2.17263e+07	2.19327e+07	2.20971e+07	2.23084e+07	2.21964e+07	2.18898e+07
A2RTX5	A2RTX5;A2RTX5-2	SYTC2_HUMAN	TARS3		2.87707e+06	2.56237e+06	2.4036e+06	2.82785e+06	2.91409e+06	2.58205e+06	2.75072e+06	3.228e+06	2.1851e+06	2.83626e+06	2.68894e+06	2.77831e+06	3.27181e+06	2.77989e+06	2.18076e+06	2.19284e+06
A2RTX5;P26639;P26639-2	P26639;P26639-2;A2RTX5;A2RTX5-2	SYTC2_HUMAN;SYTC_HUMAN	TARS1;TARS3		6.44438e+06	3.41605e+06	6.73948e+06	5.65893e+06	5.42357e+06	5.58283e+06	6.94353e+06	6.33946e+06	5.3461e+06	8.4308e+06	6.27994e+06	6.87413e+06	8.91077e+06	6.88438e+06	6.06283e+06	6.52648e+06
A2RU67	A2RU67	F234B_HUMAN	FAM234B		4.1352e+06	4.53761e+06	3.6766e+06	4.14171e+06	3.85636e+06	4.24681e+06	3.95001e+06	4.08774e+06	4.91444e+06	4.07672e+06	4.36979e+06	5.4669e+06	5.14209e+06	5.49936e+06	5.65815e+06	3.03276e+06
A2RUB6;A2RUB6-3	A2RUB6;A2RUB6-3	CCD66_HUMAN	CCDC66		2.3531e+06	2.25775e+06	2.15891e+06	2.10274e+06	2.32345e+06	2.1749e+06	2.3357e+06	2.44139e+06	1.95774e+06	2.21213e+06	2.12888e+06	2.52936e+06	2.46298e+06	2.26506e+06	2.165e+06	2.47742e+06
A2VDJ0;A2VDJ0-2;A2VDJ0-5;A2VDJ0-6	A2VDJ0;A2VDJ0-2;A2VDJ0-3;A2VDJ0-5;A2VDJ0-6	T131L_HUMAN	TMEM131L		1.08018e+06	1.28381e+06	1.11468e+06	1.24379e+06	1.30861e+06	1.18943e+06	1.2363e+06	1.13773e+06	990140	1.13397e+06	1.17297e+06	1.02789e+06	890660	748546	1.04675e+06	1.27585e+06
A3KMH1	A3KMH1;A3KMH1-2;A3KMH1-3	VWA8_HUMAN	VWA8		3.6487e+07	3.5188e+07	3.70834e+07	3.77017e+07	3.66073e+07	3.77883e+07	3.73487e+07	3.78671e+07	3.47446e+07	3.83967e+07	3.61876e+07	3.79596e+07	3.74135e+07	3.72165e+07	3.74764e+07	3.65581e+07
A3KN83;A3KN83-2;A3KN83-3	A3KN83;A3KN83-2;A3KN83-3	SBNO1_HUMAN	SBNO1		1.39834e+07	1.18604e+07	1.47931e+07	1.32616e+07	1.31805e+07	1.25444e+07	1.44549e+07	1.27358e+07	1.23574e+07	1.07968e+07	1.25994e+07	1.0055e+07	1.13857e+07	1.17998e+07	1.19795e+07	1.17957e+07
A3KN83;A3KN83-2;A3KN83-3;Q9Y2G9;Q9Y2G9-3	A3KN83;A3KN83-2;A3KN83-3;A3KN83-4;Q9Y2G9;Q9Y2G9-3	SBNO1_HUMAN;SBNO2_HUMAN	SBNO1;SBNO2		3.55417e+06	3.45734e+06	3.7013e+06	3.4709e+06	3.97559e+06	3.55278e+06	3.62797e+06	2.96398e+06	3.66412e+06	3.07194e+06	3.50503e+06	2.7336e+06	3.44083e+06	2.22282e+06	2.77897e+06	2.59016e+06
A4D1E9	A4D1E9;A4D1E9-2	GTPBA_HUMAN	GTPBP10		1.87014e+06	1.54083e+06	1.83323e+06	2.08296e+06	978044	1.31932e+06	1.84014e+06	1.89639e+06	1.31403e+06	1.04131e+06	1.49999e+06	1.18761e+06	1.45675e+06	943009	766786	1.63265e+06
A4D1P6;A4D1P6-2	A4D1P6;A4D1P6-2;A4D1P6-3	WDR91_HUMAN	WDR91		1.01548e+06	948234	925595	1.13882e+06	1.23367e+06	834417	1.00118e+06	1.0507e+06	1.02889e+06	1.14605e+06	1.12579e+06	817239	1.15245e+06	768072	1.1225e+06	1.03113e+06
A4FU69;A4FU69-3	A4FU69;A4FU69-3	EFCB5_HUMAN	EFCAB5		2.9476e+07	2.0589e+07	2.42456e+07	2.73402e+07	2.32731e+07		3.1638e+07	2.60913e+07	1.72513e+07	2.37163e+07		2.26087e+07	2.54754e+07	2.35628e+07	2.17292e+07	2.39519e+07
A4UGR9-8	A4UGR9-4;A4UGR9-6;A4UGR9-8	XIRP2_HUMAN	XIRP2		1.802e+06	1.77667e+06	1.85667e+06	1.83463e+06	1.87009e+06	1.76026e+06	1.85604e+06	1.90526e+06	1.78181e+06	2.0273e+06	1.77424e+06	3.52373e+06	2.95239e+06	3.24371e+06	3.42327e+06	2.15441e+06
A5A3E0	Q6S8J3;A5A3E0	POTEF_HUMAN	POTEF						563203				1.52558e+06	1.1664e+06	842138	523386	864702	504255		381830
A5A3E0;P0CG39	P0CG39;Q6S8J3;P0CG38;A5A3E0	POTEF_HUMAN;POTEJ_HUMAN	POTEF;POTEJ		1.62548e+07	1.37034e+07	1.36516e+07	9.91072e+06	1.51663e+07	1.48176e+07	1.3792e+07	9.53341e+06	1.31704e+07	1.30167e+07	1.49932e+07	9.48162e+06	1.52113e+07	1.26356e+07	1.31222e+07	8.51038e+06
A5A3E0;P0CG39;P60709;P63261	P0CG39;Q6S8J3;P0CG38;A5A3E0;P63261;P60709;Q9BYX7	ACTB_HUMAN;ACTG_HUMAN;POTEF_HUMAN;POTEJ_HUMAN	ACTB;ACTG1;POTEF;POTEJ		3.81811e+07	3.09579e+07	4.03875e+07	4.66098e+07	3.92812e+07	4.0283e+07	4.61095e+07	4.52021e+07	3.11563e+07	4.33235e+07	1.1816e+07	3.8852e+07	4.90352e+07	5.61457e+07	4.68013e+07	5.04438e+07
A5A3E0;P0CG39;P60709;P63261;P68032;P68133	P0CG39;Q6S8J3;P0CG38;A5A3E0;P63261;P68032;P68133;P62736;P63267;P60709	ACTB_HUMAN;ACTC_HUMAN;ACTG_HUMAN;ACTS_HUMAN;POTEF_HUMAN;POTEJ_HUMAN	ACTA1;ACTB;ACTC1;ACTG1;POTEF;POTEJ		1.86689e+08	1.32741e+08	9.19328e+07	1.79438e+08	1.23822e+08	1.39065e+08	1.71268e+08	1.8479e+08	1.14562e+08	1.75357e+08	1.62522e+08	1.95348e+08	1.94322e+08	2.18357e+08	1.59692e+08	1.87159e+08
A5A3E0;P60709;P63261;P68032;P68133	Q6S8J3;P0CG38;A5A3E0;P63261;P68032;P68133;P62736;P63267;P63267-2;P60709	ACTB_HUMAN;ACTC_HUMAN;ACTG_HUMAN;ACTS_HUMAN;POTEF_HUMAN	ACTA1;ACTB;ACTC1;ACTG1;POTEF		1.35791e+09	1.55318e+09	1.3427e+09	1.31858e+09	1.42151e+09	1.30322e+09	1.32201e+09	1.30497e+09	1.4132e+09	1.40755e+09	1.27595e+09	1.46351e+09	1.36534e+09	1.26678e+09	1.40536e+09	1.38218e+09
A5D8V6	A5D8V6	VP37C_HUMAN	VPS37C		2.16342e+06	1.41093e+06	5.66323e+06	1.07523e+06	2.42242e+06	1.26853e+06	5.25351e+06	1.55761e+06	3.20231e+06	913255	6.8037e+06	793699	2.33519e+06	897212	4.98513e+06	1.17035e+06
A5YKK6	A5YKK6;A5YKK6-2;A5YKK6-3	CNOT1_HUMAN	CNOT1		1.15325e+07	1.00111e+07	1.19815e+07	1.01497e+07	1.09246e+07	1.06276e+07	1.21642e+07	9.72377e+06	9.7777e+06	1.0336e+07	1.07564e+07	8.32446e+06	1.05218e+07	1.04619e+07	1.13896e+07	9.52478e+06
A6NCE7;Q9GZQ8	Q9GZQ8;Q9H492;Q9H492-2;A6NCE7	MLP3B_HUMAN;MP3B2_HUMAN	MAP1LC3B;MAP1LC3B2		1.72788e+06	1.80985e+06	1.50071e+06	1.61059e+06	1.39555e+06	1.39911e+06	1.43551e+06	1.47641e+06	1.63431e+06	1.32705e+06	1.19193e+06	1.30767e+06	1.3233e+06	1.38057e+06	1.02945e+06	1.21906e+06
A6NDB9	A6NDB9	PALM3_HUMAN	PALM3		1.2148e+07	1.00711e+07	1.17345e+07	1.09942e+07	9.98518e+06	1.12326e+07	1.16996e+07	1.09575e+07	9.31612e+06	1.05717e+07	1.08725e+07	1.0613e+07	1.12715e+07	1.01165e+07	1.08525e+07	1.06848e+07
A6NDG6	A6NDG6	PGP_HUMAN	PGP		1.77721e+07	1.77778e+07	1.74641e+07	1.7707e+07	1.64782e+07	1.72768e+07	1.63291e+07	1.83015e+07	1.57142e+07	1.68161e+07	1.61218e+07	1.70382e+07	1.80506e+07	1.80264e+07	1.77776e+07	1.84066e+07
A6NED2	A6NED2	RCCD1_HUMAN	RCCD1		1.41866e+06	1.48386e+06	1.23656e+06	1.4638e+06	1.54487e+06	1.49361e+06	1.37147e+06	1.22258e+06	957170	1.12746e+06	1.38776e+06	936375	1.29346e+06	620817	904216	913052
A6NFI3	A6NFI3	ZN316_HUMAN	ZNF316		4.51162e+06	5.81842e+06	5.88442e+06	5.24015e+06	4.87918e+06	5.01666e+06	4.20453e+06	4.99365e+06	5.34811e+06	5.755e+06	5.00831e+06	7.06934e+06	5.17281e+06	6.34507e+06	6.98384e+06	5.58064e+06
A6NFN3;A6NFN3-2	A6NFN3;A6NFN3-2	RFOX3_HUMAN	RBFOX3		371855	391079	333077	376283	383748	375384	420459	334208	410245	392694	371399	456703	249920	448424	530261	476810
A6NFN3;A6NFN3-2;O43251-6;O43251-8	O43251;O43251-2;O43251-3;O43251-4;O43251-5;O43251-6;O43251-7;O43251-8;O43251-9;O43251-10;Q9NWB1;Q9NWB1-2;Q9NWB1-3;Q9NWB1-4;Q9NWB1-5;A6NFN3;A6NFN3-2	RFOX2_HUMAN;RFOX3_HUMAN	RBFOX2;RBFOX3		1.66503e+07	1.8321e+07	1.60015e+07	1.64984e+07	1.79121e+07	1.48662e+07	1.36116e+07	1.55988e+07	1.829e+07	1.67163e+07	1.21893e+07	1.87172e+07	1.51632e+07	1.5676e+07	2.1937e+07	1.52934e+07
A6NHQ2	A6NHQ2	FBLL1_HUMAN	FBLL1		1.05653e+08	6.53308e+07	9.67831e+07	1.00887e+08	7.391e+07	8.21582e+07	9.32385e+07	9.73656e+07	5.39992e+07	8.73451e+07	8.28851e+07	8.14267e+07	9.76548e+07	1.23954e+08	8.57917e+07	1.16668e+08
A6NHQ2;P22087	A6NHQ2;P22087	FBLL1_HUMAN;FBRL_HUMAN	FBL;FBLL1		2.18853e+07	2.4375e+07	2.46252e+07	2.61825e+07	2.70056e+07	2.41627e+07	2.136e+07	2.7061e+07	2.24712e+07	2.67251e+07	2.48554e+07	2.20728e+07	2.71957e+07	2.67127e+07	2.78288e+07	2.76174e+07
A6NHR9	A6NHR9;A6NHR9-2	SMHD1_HUMAN	SMCHD1		3.85363e+06	4.00508e+06	4.28122e+06	4.07808e+06	4.05708e+06	4.15587e+06	3.83297e+06	3.83436e+06	3.75151e+06	3.72993e+06	4.08067e+06	3.78148e+06	3.84194e+06	3.73433e+06	3.83868e+06	3.63744e+06
A6NI28	A6NI28	RHG42_HUMAN	ARHGAP42		1.43636e+06	1.48975e+06	1.48876e+06	1.48701e+06	1.48086e+06	1.56207e+06	1.61183e+06	1.48771e+06	1.28494e+06	1.32346e+06	1.54343e+06	1.47593e+06	1.84149e+06	1.5751e+06	1.50029e+06	1.70581e+06
A6NJ78	A6NJ78	MET15_HUMAN	METTL15		1.96433e+06	1.81142e+06	2.01003e+06	2.06662e+06	2.17473e+06	2.10479e+06	2.03334e+06	2.14957e+06	1.63591e+06	2.29376e+06	2.17475e+06	2.13117e+06	1.91035e+06	2.04774e+06	1.9242e+06	2.13849e+06
A6NJ88	A6NJ88	SGE2P_HUMAN	SAGE2P		5.92953e+06	3.10833e+06	7.59587e+06	5.5337e+06	7.67214e+06	4.947e+06	7.45443e+06	7.04407e+06	7.78381e+06	7.54576e+06	6.85512e+06	6.90836e+06	3.96173e+06	1.24479e+06	5.13994e+06	7.41401e+06
A6NKD9	A6NKD9	CC85C_HUMAN	CCDC85C		671178	476567	1.0218e+06	659428	859330	762125	852020	741616	682496	853206	831107	676094	967192	535231	950556	738536
A6NKF1	A6NKF1;A6NKF1-2	SAC31_HUMAN	SAC3D1		5.7623e+06	5.94706e+06	3.91212e+06	4.10982e+06	4.3468e+06	4.03474e+06	4.11376e+06	4.42315e+06	2.44268e+06	3.71758e+06	3.91781e+06	4.23797e+06	4.59359e+06	4.06674e+06	4.1622e+06	4.41077e+06
A6NKL6	A6NKL6	T200C_HUMAN	TMEM200C		203081	268245	263440	188097	242644	237086	163055	175751		78418.3	198279	200015	172708
A6NKT7;Q7Z3J3	A6NKT7;Q7Z3J3	RGPD3_HUMAN;RGPD4_HUMAN	RGPD3;RGPD4										2.29512e+07	2.19634e+07			1.94762e+07			1.81672e+07
A6NLU0;F8VTS6	F8VTS6;A6NLU0	RFAL1_HUMAN;RFPLA_HUMAN	RFPL4A;RFPL4AL1		754607	1.3798e+06	939500	714683	1.04789e+06	636674	727040	777084	777753	1.1638e+06	775291	923347	842271	429527	948651	619096
A6NM28	A6NM28	ZFP92_HUMAN	ZFP92		140226	152826	150366	115988	140743	142865	127664	125706	172405	131984			123623	123842	166391	99023.5
A6NNZ2;P04350;P07437;P68371;Q13509;Q13885;Q9BUF5;Q9BVA1	Q13885;A6NNZ2;P04350;P07437;Q9BVA1;Q9BUF5;Q13509;Q13509-2;Q3ZCM7;P68371	TBB2A_HUMAN;TBB2B_HUMAN;TBB3_HUMAN;TBB4A_HUMAN;TBB4B_HUMAN;TBB5_HUMAN;TBB6_HUMAN;TBB8B_HUMAN	TUBB;TUBB2A;TUBB2B;TUBB3;TUBB4A;TUBB4B;TUBB6;TUBB8B		6.47158e+07	9.22671e+07	2.78171e+06	1.16179e+07	2.02883e+06	1.93932e+07	710831	1.17563e+08	1.85887e+08	1.76073e+08		1.52035e+08	1.65172e+08	1.42718e+08	1.43681e+08	1.32785e+08
A6NNZ2;P04350;P07437;P68371;Q13509;Q13885;Q9BUF5;Q9BVA1;Q9H4B7	Q9H4B7;Q13885;A6NNZ2;P04350;P07437;Q9BVA1;Q9BUF5;Q13509;Q13509-2;Q3ZCM7;P68371	TBB1_HUMAN;TBB2A_HUMAN;TBB2B_HUMAN;TBB3_HUMAN;TBB4A_HUMAN;TBB4B_HUMAN;TBB5_HUMAN;TBB6_HUMAN;TBB8B_HUMAN	TUBB;TUBB1;TUBB2A;TUBB2B;TUBB3;TUBB4A;TUBB4B;TUBB6;TUBB8B		1.12153e+09	1.18708e+09	1.21052e+09	1.15401e+09	1.26682e+09	1.20506e+09	1.11764e+09	1.15854e+09	1.31037e+09	1.25728e+09	1.24908e+09	1.22751e+09	1.22289e+09	1.20464e+09	1.22716e+09	1.14842e+09
A6NNZ2;P04350;P07437;P68371;Q13885;Q9BUF5;Q9BVA1	Q13885;A6NNZ2;P04350;P07437;Q9BVA1;Q9BUF5;Q3ZCM7;P68371	TBB2A_HUMAN;TBB2B_HUMAN;TBB4A_HUMAN;TBB4B_HUMAN;TBB5_HUMAN;TBB6_HUMAN;TBB8B_HUMAN	TUBB;TUBB2A;TUBB2B;TUBB4A;TUBB4B;TUBB6;TUBB8B		1.93287e+09	2.14189e+09	2.94151e+08	2.92687e+08	2.28348e+09	2.07476e+09	2.06535e+09	1.89502e+09	2.57008e+09	2.09748e+09	2.19269e+09	2.26831e+09	2.10584e+09	1.8036e+09	2.07678e+09	1.40325e+09
A6NNZ2;P04350;P07437;P68371;Q13885;Q9BVA1	Q13885;A6NNZ2;P04350;P07437;Q9BVA1;Q3ZCM7;P68371	TBB2A_HUMAN;TBB2B_HUMAN;TBB4A_HUMAN;TBB4B_HUMAN;TBB5_HUMAN;TBB8B_HUMAN	TUBB;TUBB2A;TUBB2B;TUBB4A;TUBB4B;TUBB8B		1.92815e+07	4.67626e+07	2.03385e+07	5.37087e+07	6.5668e+07	5.20073e+07	5.25787e+07	2.8465e+07	5.12979e+07	4.5337e+07	2.72716e+07	4.5445e+07	7.52814e+07	4.87639e+07	5.21719e+07	8.36415e+07
A6ZKI3	A6ZKI3;Q17RB0;Q9BWD3	RTL8C_HUMAN	RTL8C		2.90232e+06	2.92602e+06	3.1083e+06	2.81808e+06	2.99099e+06	2.42614e+06	2.82944e+06	1.99308e+06	2.44425e+06	2.32779e+06	2.55605e+06	2.76213e+06	3.64905e+06	2.38609e+06	2.45942e+06	2.7763e+06
A7E2V4;A7E2V4-3;A7E2V4-4;A7E2V4-5	A7E2V4;A7E2V4-2;A7E2V4-3;A7E2V4-4;A7E2V4-5	ZSWM8_HUMAN	ZSWIM8		3.69848e+06	4.18985e+06	3.55578e+06	3.77744e+06	4.37486e+06	3.41505e+06	3.98134e+06	3.84451e+06	3.92297e+06	3.66817e+06	3.5048e+06	3.52804e+06	3.45797e+06	2.64363e+06	3.74611e+06	3.34667e+06
A7KAX9	A7KAX9;A7KAX9-2	RHG32_HUMAN	ARHGAP32		2.74381e+06	2.73119e+06	2.55368e+06	2.74786e+06	2.83234e+06	2.52944e+06	2.67116e+06	2.59591e+06	2.75733e+06	2.50237e+06	2.77046e+06	2.84433e+06	2.46966e+06	2.29637e+06	2.61497e+06	2.62545e+06
A8CG34	A8CG34	P121C_HUMAN	POM121C		5.39135e+06	5.77459e+06	5.53892e+06	5.50296e+06	5.39598e+06	5.67717e+06	5.24948e+06	5.24111e+06	5.81437e+06	4.80074e+06	5.97036e+06	5.49254e+06	5.25733e+06	5.01391e+06	5.87504e+06	4.65455e+06
A8CG34;Q96HA1	Q6PJE2;Q6PJE2-5;Q96HA1;Q96HA1-2;Q96HA1-3;A8CG34;A8CG34-2	P121A_HUMAN;P121C_HUMAN	POM121;POM121C		1.76541e+07	1.81915e+07	1.69322e+07	1.74329e+07	1.74468e+07	1.74618e+07	1.77699e+07	1.72953e+07	1.78966e+07	1.69627e+07	1.60643e+07	1.66792e+07	1.68703e+07	1.6622e+07	1.74954e+07	1.59484e+07
A8K2U0	A8K2U0	A2ML1_HUMAN	A2ML1		875733	574583	685909	1.63875e+06	363340	741781	1.64491e+06		226464	944715	386196		1.16993e+06		831111
A8K8P3	A8K8P3;A8K8P3-2;A8K8P3-3;A8K8P3-4;A8K8P3-5;A8K8P3-9;A8K8P3-10	SFI1_HUMAN	SFI1		5.63602e+06	4.93882e+06	5.68165e+06	6.23612e+06	5.31975e+06	5.66484e+06	5.52447e+06	6.49921e+06	4.54543e+06	5.88337e+06	5.46673e+06	5.59371e+06	5.7336e+06	6.55128e+06	5.69673e+06	6.06846e+06
A8MTT3	A8MTT3	CEBOS_HUMAN	CEBPZOS		572885	256393	410642	471773	562550	307549		265955	584319	711796	468669	614996	409529	440656	592394	381955
A8MU93	A8MU93	CQ100_HUMAN	C17orf100		1.20187e+06	2.08347e+06	1.81821e+06	1.72221e+06	1.61077e+06	2.04175e+06	1.93464e+06	1.41228e+06	1.54142e+06	1.30038e+06	1.55825e+06	2.18532e+06	1.88096e+06	2.50034e+06	2.16205e+06	2.79305e+06
A8MUH7-2;Q5T2W1	A8MUH7;A8MUH7-2;Q5T2W1	NHRF3_HUMAN;PDZ1P_HUMAN	PDZK1;PDZK1P1		395863		375649	486612		395061	250092
A8MV65;A8MV65-2	A8MV65;A8MV65-2	VGLL3_HUMAN	VGLL3		1.25241e+06	1.24589e+06	1.22661e+06	1.00816e+06	1.20516e+06	980780	1.20091e+06	1.08041e+06	1.37025e+06	1.11143e+06	1.14558e+06	1.1262e+06	1.44461e+06	930467	907519	961955
A8MV81	A8MV81;Q9Y241;Q9Y241-2	HIG1C_HUMAN	HIGD1C		2.6925e+06	2.48977e+06	2.51771e+06	3.01088e+06	2.8235e+06	2.86705e+06	1.99431e+06	3.68472e+06	857453	432771	2.11016e+06	3.14513e+06	1.54473e+06	1.06254e+06
A8MVW0	A8MVW0	F1712_HUMAN	FAM171A2		2.27108e+06	2.45143e+06	2.13769e+06	2.2037e+06	2.59683e+06	2.36732e+06	2.26354e+06	2.04856e+06	2.78125e+06	2.24813e+06	2.50724e+06	2.56888e+06	2.33757e+06	2.36157e+06	2.9494e+06	2.17217e+06
A8MVW0;Q5VUB5	A8MVW0;Q5VUB5	F1711_HUMAN;F1712_HUMAN	FAM171A1;FAM171A2		4.60273e+06	4.89636e+06	4.78246e+06	4.26775e+06	4.98625e+06	4.5815e+06	4.54195e+06	4.9381e+06	6.02673e+06	3.97673e+06	5.21326e+06	4.70696e+06	4.55055e+06	4.39263e+06	5.48223e+06	2.6551e+06
A8MW92	A8MW92;A8MW92-4	P20L1_HUMAN	PHF20L1		1.38451e+07	1.36116e+07	1.34834e+07	1.31297e+07	1.32379e+07	1.2881e+07	1.34537e+07	1.40352e+07	1.23416e+07	1.40073e+07	1.26819e+07	1.36196e+07	1.34431e+07	1.54437e+07	1.37614e+07	1.41869e+07
A8MW92-2	A8MW92-2	P20L1_HUMAN	PHF20L1		903920	537083	743640	726244	536835	678764	724310	585753	339241	596516	642666	521380	695973	931482	665667	794788
A8MW92;A8MW92-2	A8MW92;A8MW92-2;A8MW92-4	P20L1_HUMAN	PHF20L1		7.86503e+06	5.73369e+06	7.2905e+06	7.01929e+06	6.16047e+06	6.9121e+06	6.61283e+06	7.55111e+06	5.23244e+06	7.32585e+06	6.8277e+06	7.46419e+06	8.08609e+06	7.27794e+06	7.11843e+06	6.43611e+06
A8MWD9;P62308	P62308;A8MWD9	RUXGL_HUMAN;RUXG_HUMAN	SNRPG;SNRPGP15		1.79773e+07	1.68438e+07	4.95281e+06	1.27023e+07	6.44031e+06	1.73196e+07	1.35974e+07	2.24972e+07	1.91045e+07	2.14926e+07	1.89232e+07	2.31035e+07	3.07488e+07	1.42875e+07	2.33594e+07	1.86614e+07
A9QM74	A9QM74	IMA8_HUMAN	KPNA7					3.5879e+06		2.72265e+06	3.51833e+06			1.81219e+06
B1AJZ9;B1AJZ9-3;B1AJZ9-4	B1AJZ9;B1AJZ9-3;B1AJZ9-4	FHAD1_HUMAN	FHAD1		4.22266e+06	3.4276e+06	4.30456e+06	4.49369e+06	3.66762e+06	4.28219e+06	4.09594e+06	4.8317e+06	3.35515e+06	5.16157e+06	3.70168e+06	3.91119e+06	2.01436e+06	5.74988e+06	4.03305e+06	4.91768e+06
B2RTY4;B2RTY4-2;B2RTY4-4	B2RTY4;B2RTY4-2;B2RTY4-4;B2RTY4-5	MYO9A_HUMAN	MYO9A		4.23684e+06	4.32747e+06	4.35317e+06	4.28458e+06	4.06139e+06	4.45067e+06	4.01208e+06	4.38554e+06	4.2038e+06	4.07273e+06	4.32208e+06	4.14899e+06	4.00317e+06	4.29397e+06	4.03782e+06	3.98025e+06
B2RTY4;B2RTY4-2;B2RTY4-4;Q13459;Q13459-2	Q13459;Q13459-2;B2RTY4;B2RTY4-2;B2RTY4-4;B2RTY4-5	MYO9A_HUMAN;MYO9B_HUMAN	MYO9A;MYO9B		3.7138e+06	3.62799e+06	4.0093e+06	4.90963e+06	4.17562e+06	4.69962e+06	4.15055e+06	5.22455e+06	3.77481e+06	4.47748e+06	4.12831e+06	5.25414e+06	4.64874e+06	4.83066e+06	3.48664e+06	4.9213e+06
B3EWG3;B3EWG5;B3EWG6	B3EWG6;B3EWG5;B3EWG3	FM25A_HUMAN;FM25C_HUMAN;FM25G_HUMAN	FAM25A;FAM25C;FAM25G												859124
B7ZAQ6;B7ZAQ6-2;B7ZAQ6-3;P0CG08	P0CG08;B7ZAQ6;B7ZAQ6-2;B7ZAQ6-3	GPHRA_HUMAN;GPHRB_HUMAN	GPR89A;GPR89B		802358	716896	598162	1.01481e+06	878485	868328	896351	971171	790579	977872	961747	813401	469025	561808	675087	707372
C4AMC7;Q6VEQ5	A8K0Z3;Q6VEQ5;C4AMC7	WASH2_HUMAN;WASH3_HUMAN	WASH2P;WASH3P		4.96967e+06	3.70006e+06	4.84914e+06	4.49926e+06	4.44102e+06	4.24419e+06	4.46042e+06	4.15381e+06	4.6382e+06	4.74903e+06	3.97073e+06	5.22876e+06	4.89708e+06	5.26649e+06	6.65187e+06	3.1537e+06
C9J798	C9J798	RAS4B_HUMAN	RASA4B					186185		107944		109276	46058.7	73186.7	101039	108499		69312.4		130347
C9JLW8	C9JLW8	MCRI1_HUMAN	MCRIP1		5.07508e+07	6.55038e+07	5.98134e+07	5.44817e+07	5.84186e+07	4.87237e+07	7.45099e+07	4.99068e+07	6.34398e+07	6.21121e+07	6.45214e+07	6.79631e+07	9.22214e+07	4.58135e+07	7.82375e+07	4.21378e+07
C9JN71;P58317;Q3ZCT1;Q969W8;Q969W8-2;Q96LW9	Q9ULM2;Q6ECI4;Q6ECI4-2;Q494X3;Q8N141;Q3ZCX4;Q3ZCX4-2;Q96SK3;Q96SK3-3;Q969W8;Q969W8-2;Q9HCL3;Q96ND8;Q8TAQ5;Q8TAQ5-2;Q14585;Q3ZCT1;Q9BUY5;Q6PG37;Q8NEP9;Q8NEP9-2;Q8NEP9-4;Q8NDP4;Q3KNS6;Q3KNS6-2;Q3KNS6-3;Q8N2I2;Q8N2I2-2;Q8N2I2-3;Q8N2I2-4;P15621;P15621-2;P15621-3;P58317;Q8NA42;Q96BR6;Q96BR6-2;Q8N587;Q8N587-2;Q96NI8;Q96NI8-2;Q96LW9;Q96LW9-2;Q9H7R0;Q9H7R0-2;Q8NDQ6;Q8NDQ6-2;Q8NDQ6-4;Q8N9K5;Q8N9K5-2;Q6ZSS…	ZN121_HUMAN;ZN260_HUMAN;ZN566_HUMAN;ZN878_HUMAN;ZSC31_HUMAN	ZNF121;ZNF260;ZNF566;ZNF878;ZSCAN31													143218
D6RIA3	D6RIA3	CD054_HUMAN	C4orf54		895789	664182	862952	1.03842e+06	644420	1.11944e+06	1.01175e+06	1.18956e+06	1.05252e+06	975510	952899	735882	925692	793770	691986	944585
E9PAV3	E9PAV3;E9PAV3-2;Q13765	NACAM_HUMAN	NACA		6.03498e+07	4.8115e+07	4.97352e+07	5.56506e+07	4.50147e+07	5.11532e+07	5.41576e+07	5.58805e+07	4.26368e+07	5.05743e+07	4.55173e+07	5.0805e+07	5.26992e+07	5.50177e+07	4.98623e+07	5.85316e+07
E9PQ53;O95298;O95298-2;O95298-3	E9PQ53;O95298;O95298-2;O95298-3	NDUC2_HUMAN;NDUCR_HUMAN	NDUFC2;NDUFC2-KCTD14		9.0493e+06	9.69893e+06	8.5972e+06	8.50895e+06	9.63626e+06	8.48571e+06	9.1515e+06	6.9459e+06	9.27728e+06	7.70082e+06	1.75633e+06	1.0308e+07	1.17917e+07	7.45033e+06	9.06938e+06	7.47167e+06
E9PRG8	E9PRG8	CK098_HUMAN	C11orf98		1.44149e+07	1.59227e+07	1.50841e+07	1.40543e+07	1.52836e+07	1.41267e+07	1.46911e+07	1.49654e+07	1.53679e+07	1.53595e+07	1.45726e+07	1.6681e+07	1.3516e+07	1.50554e+07	1.61943e+07	1.70184e+07
L0R819	L0R819	ASURF_HUMAN	ASDURF		1.13471e+06	1.25264e+06	981720	1.0395e+06	1.3376e+06	1.0216e+06	866761	932911	1.22768e+06	852973	947533	1.06148e+06	824476	755863	1.18531e+06	863223
O00116	O00116	ADAS_HUMAN	AGPS		1.10651e+07	1.08426e+07	1.14359e+07	1.11613e+07	1.1238e+07	1.13127e+07	1.11803e+07	1.08167e+07	1.03687e+07	1.0454e+07	1.12144e+07	1.10251e+07	1.09764e+07	1.07907e+07	1.09372e+07	1.07657e+07
O00124;O00124-3	O00124;O00124-3	UBXN8_HUMAN	UBXN8		191885	170464	286368	204924	210966	278428	216143	217438	182411	173588	243395	268651	171561	207535	180727	172140
O00139-2	O00139-2	KIF2A_HUMAN	KIF2A		2.84094e+06	2.8925e+06	2.97149e+06	2.66311e+06	2.78759e+06	2.71881e+06	2.95887e+06	2.6924e+06	3.18433e+06	2.50831e+06	2.99291e+06	1.55412e+06	2.79517e+06	1.62276e+06	2.99387e+06	1.52849e+06
O00139;O00139-1;O00139-2;O00139-4;O00139-5	O00139;O00139-1;O00139-2;O00139-4;O00139-5	KIF2A_HUMAN	KIF2A		2.23148e+07	1.96634e+07	2.17274e+07	2.23277e+07	2.05031e+07	2.13553e+07	2.11304e+07	2.28487e+07	1.70744e+07	2.03513e+07	2.01675e+07	2.06469e+07	2.11026e+07	2.16636e+07	2.02641e+07	2.188e+07
O00139;O00139-1;O00139-2;O00139-4;O00139-5;Q99661	O00139;O00139-1;O00139-2;O00139-4;O00139-5;Q99661;Q99661-2	KIF2A_HUMAN;KIF2C_HUMAN	KIF2A;KIF2C		1.24976e+06	3.51707e+06						4.24154e+06	1.25013e+07	1.12886e+07		1.53179e+07	8.63688e+06	1.28409e+07	1.46653e+07	8.77242e+06
O00139;O00139-1;O00139-4;O00139-5	O00139;O00139-1;O00139-4;O00139-5	KIF2A_HUMAN	KIF2A		1.66156e+06	1.78555e+06	1.737e+06	1.73534e+06	1.76166e+06	1.59238e+06	1.5742e+06	1.00959e+06	1.73625e+06	1.52668e+06	1.83087e+06	1.69043e+06	1.50946e+06	1.52733e+06	1.58603e+06	1.61917e+06
O00142;O00142-4	O00142;O00142-2;O00142-4;O00142-6	KITM_HUMAN	TK2							278925	278114	317035	380832	255039	310158	310961	227969	235524
O00148	O00148;O00148-2;O00148-3	DX39A_HUMAN	DDX39A		1.97358e+07	1.84502e+07	2.05573e+07	2.20084e+07	2.09244e+07	2.17978e+07	1.91497e+07	2.04887e+07	1.77677e+07	2.20127e+07	2.19153e+07	2.14186e+07	2.23418e+07	2.30646e+07	2.10744e+07	2.1515e+07
O00148;Q13838;Q13838-2	Q13838;Q13838-2;O00148	DX39A_HUMAN;DX39B_HUMAN	DDX39A;DDX39B		6.44772e+07	5.78845e+07	6.27336e+07	6.54425e+07	6.13765e+07	6.72218e+07	6.36426e+07	6.63638e+07	5.59338e+07	6.87034e+07	6.9678e+07	6.58794e+07	7.0757e+07	6.62265e+07	6.61272e+07	6.82019e+07
O00154;O00154-4;O00154-6;O00154-7	O00154;O00154-2;O00154-3;O00154-4;O00154-5;O00154-6;O00154-7	BACH_HUMAN	ACOT7		4.86379e+07	5.02281e+07	5.01517e+07	5.00762e+07	5.18458e+07	5.12993e+07	4.76209e+07	5.10271e+07	4.97996e+07	5.28936e+07	4.89662e+07	5.29386e+07	5.37034e+07	5.23341e+07	5.41908e+07	4.98507e+07
O00159;O00159-3	O00159;O00159-2;O00159-3	MYO1C_HUMAN	MYO1C		9.05338e+07	8.44623e+07	9.05301e+07	9.26667e+07	9.05143e+07	9.36634e+07	9.28431e+07	9.12379e+07	7.91053e+07	8.92315e+07	8.94746e+07	8.94e+07	9.31444e+07	8.81339e+07	9.1854e+07	8.79453e+07
O00161;O00161-2	O00161;O00161-2	SNP23_HUMAN	SNAP23		1.1725e+06	1.27406e+06	1.26182e+06	1.25502e+06	1.22821e+06	1.16016e+06	1.26306e+06	1.22299e+06	1.54166e+06	1.24222e+06	1.26979e+06	1.13322e+06	1.22449e+06	1.2032e+06	1.27306e+06	1.2015e+06
O00165;O00165-2	O00165;O00165-2;O00165-3;O00165-5	HAX1_HUMAN	HAX1		8.59708e+06	7.7011e+06	7.7242e+06	7.70268e+06	7.95949e+06	7.5206e+06	7.74261e+06	7.99938e+06	7.77152e+06	7.69354e+06	7.82988e+06	7.66797e+06	8.13279e+06	7.62452e+06	7.83862e+06	7.53413e+06
O00170	O00170	AIP_HUMAN	AIP		3.15605e+06	3.37386e+06	3.30791e+06	3.21271e+06	3.66454e+06	3.37868e+06	3.36269e+06	3.05463e+06	3.74712e+06	2.26993e+06	3.04343e+06	3.61581e+06	3.38666e+06	3.23107e+06	3.94106e+06	3.21913e+06
O00178	O00178	GTPB1_HUMAN	GTPBP1		1.62232e+08	1.60583e+08	1.57687e+08	1.59974e+08	1.67224e+08	1.69532e+08	1.53846e+08	1.68068e+08	1.52627e+08	1.79373e+08	1.55454e+08	1.75047e+08	1.65618e+08	1.77768e+08	1.65709e+08	1.61579e+08
O00186	O00186	STXB3_HUMAN	STXBP3		4.32826e+06	3.92451e+06	4.48865e+06	4.12308e+06	4.10845e+06	4.2447e+06	4.2818e+06	4.75889e+06	3.79999e+06	4.59245e+06	4.24444e+06	4.24349e+06	3.83225e+06	4.37016e+06	3.95566e+06	4.18701e+06
O00192;O00192-2	O00192;O00192-2	ARVC_HUMAN	ARVCF		1.087e+07	1.10319e+07	1.08624e+07	1.06217e+07	1.11426e+07	1.13136e+07	1.02923e+07	1.1029e+07	1.11879e+07	1.0963e+07	1.1043e+07	1.11071e+07	1.09716e+07	1.11668e+07	1.19689e+07	1.13316e+07
O00203;O00203-3	Q13367;Q13367-3;Q13367-4;O00203;O00203-3	AP3B1_HUMAN	AP3B1		3.65635e+07	3.29919e+07	3.65563e+07	3.88418e+07	3.69104e+07	3.75317e+07	3.68748e+07	3.80966e+07	3.0985e+07	3.71188e+07	3.62096e+07	3.7375e+07	3.80632e+07	3.84591e+07	3.72764e+07	3.82488e+07
O00213-2	O00213;O00213-2	APBB1_HUMAN	APBB1		1.24139e+07	1.35617e+07	1.26997e+07	1.23729e+07	1.34403e+07	1.27272e+07	1.19639e+07	1.24733e+07	1.41463e+07	1.28584e+07	1.32066e+07	1.35128e+07	1.32186e+07	1.22905e+07	1.28924e+07	1.16291e+07
O00213-2;Q92870;Q92870-4	Q92870;Q92870-2;Q92870-4;O00213;O00213-2;O00213-3;O00213-4;O00213-5;O00213-6	APBB1_HUMAN;APBB2_HUMAN	APBB1;APBB2		2.43519e+06	2.06686e+06	2.02804e+06	2.13111e+06	1.64389e+06	2.61529e+06	1.63766e+06	2.47209e+06	2.14753e+06	2.49367e+06	1.72089e+06	2.16093e+06	2.77704e+06	2.34484e+06	2.30597e+06	2.92472e+06
O00214;O00214-2	O00214;O00214-2	LEG8_HUMAN	LGALS8		2.77335e+06	3.50975e+06	2.58305e+06	3.52342e+06	3.25515e+06	3.20832e+06	2.41637e+06	3.83459e+06	3.15253e+06	3.57122e+06	2.41186e+06	3.93957e+06	2.98014e+06	3.21234e+06	2.23628e+06	3.36553e+06
O00217	O00217	NDUS8_HUMAN	NDUFS8		2.03649e+06	1.92926e+06	2.05698e+06	1.81055e+06	1.88057e+06	1.54683e+06	1.42396e+06	1.63625e+06	2.16178e+06	1.51233e+06	1.8097e+06	1.93385e+06	2.36717e+06	1.81879e+06	2.02193e+06	1.89151e+06
O00221	O00221	IKBE_HUMAN	NFKBIE		431834	354183	391522	493491	333476	318860	505932	378695	355879	522108		416655	499536	208184	256213	333238
O00231;O00231-2	O00231;O00231-2	PSD11_HUMAN	PSMD11		1.68439e+07	1.56954e+07	1.69442e+07	1.67367e+07	1.71649e+07	1.65498e+07	1.6822e+07	1.83191e+07	1.52274e+07	1.76819e+07	1.61964e+07	1.6545e+07	1.63397e+07	1.68067e+07	1.58012e+07	1.60255e+07
O00232	O00232;O00232-2	PSD12_HUMAN	PSMD12		6.6053e+06	5.56908e+06	6.4344e+06	6.77629e+06	6.76033e+06	6.81043e+06	6.31536e+06	7.8872e+06	5.83047e+06	7.71153e+06	7.13629e+06	7.08698e+06	7.97923e+06	8.12086e+06	7.2e+06	6.59466e+06
O00233	O00233;O00233-2	PSMD9_HUMAN	PSMD9		3.92614e+06	3.84323e+06	3.94509e+06	3.87026e+06	3.51741e+06	3.66768e+06	3.76574e+06	3.85918e+06	3.49571e+06	2.79456e+06	3.48081e+06	3.26037e+06	3.73447e+06	3.46006e+06	3.71887e+06	3.79557e+06
O00255-2	O00255;O00255-2;O00255-3	MEN1_HUMAN	MEN1		4.43912e+06	4.60086e+06	4.99809e+06	4.92417e+06	4.67396e+06	4.74704e+06	4.80727e+06	4.37064e+06	4.25693e+06	4.44406e+06	4.65994e+06	4.24774e+06	4.61654e+06	4.42673e+06	4.45318e+06	4.04662e+06
O00257	O00257;O00257-3	CBX4_HUMAN	CBX4		4.20064e+06	4.25542e+06	4.34788e+06	4.10843e+06	4.21063e+06	4.38522e+06	4.09816e+06	4.16388e+06	4.15927e+06	4.09457e+06	3.93165e+06	4.23356e+06	3.79215e+06	3.76925e+06	4.31676e+06	3.5844e+06
O00264	O00264;O00264-2	PGRC1_HUMAN	PGRMC1		2.05959e+07	2.36759e+07	2.14876e+07	1.76885e+07	2.20921e+07	1.68552e+07	2.11248e+07	1.83558e+07	2.53452e+07	2.22043e+07	2.50611e+07	2.44532e+07	2.69724e+07	2.12166e+07	2.78401e+07	1.73176e+07
O00268	O00268	TAF4_HUMAN	TAF4		6.08227e+07	6.47833e+07	5.9843e+07	5.70673e+07	6.08274e+07	5.90181e+07	5.78913e+07	6.31722e+07	6.63087e+07	6.57633e+07	6.0435e+07	6.89627e+07	6.13169e+07	6.43653e+07	6.55191e+07	6.39375e+07
O00268;Q92750	Q92750;O00268	TAF4B_HUMAN;TAF4_HUMAN	TAF4;TAF4B		2.83791e+07	2.96569e+07	2.51251e+07	2.25934e+07	2.51932e+07	2.55405e+07	2.36202e+07	2.1695e+07	3.03205e+07	2.72399e+07	2.37115e+07	2.73131e+07	2.34575e+07	2.4916e+07	2.74369e+07	2.99775e+07
O00273;O00273-2	O00273;O00273-2	DFFA_HUMAN	DFFA		499375	362326	416931	375220	309440	312273	341768	273308	277932	284814	213633	208253	290697	168225	488155	216263
O00287	O00287	RFXAP_HUMAN	RFXAP		7.41319e+06	7.29931e+06	7.44211e+06	6.72425e+06	7.28972e+06	7.01151e+06	7.13807e+06	7.08505e+06	7.51154e+06	7.01754e+06	7.25327e+06	7.16069e+06	7.10885e+06	6.50476e+06	7.14972e+06	6.5119e+06
O00291;O00291-4	O00291;O00291-3;O00291-4	HIP1_HUMAN	HIP1		1.82042e+06	1.33892e+06	1.08455e+06	1.01135e+06	1.62515e+06	1.33651e+06	1.60062e+06	1.40146e+06	1.52453e+06	1.56595e+06	1.35114e+06	1.164e+06	1.16945e+06	1.35533e+06	925833	1.22873e+06
O00291;O00291-4;O75146	O00291;O00291-3;O00291-4;O75146	HIP1R_HUMAN;HIP1_HUMAN	HIP1;HIP1R		1.7831e+07	1.89574e+07	1.99788e+07	2.00755e+07	2.08617e+07	1.92724e+07	2.0985e+07	1.93397e+07	1.89452e+07	1.96103e+07	2.21291e+07	2.2861e+07	2.22546e+07	1.98799e+07	2.28374e+07	2.13122e+07
O00299	O00299	CLIC1_HUMAN	CLIC1		1.56444e+08	1.64989e+08	1.54769e+08	1.47584e+08	1.63259e+08	1.57341e+08	1.41221e+08	1.44136e+08	1.69795e+08	1.59909e+08	1.59275e+08	1.60445e+08	1.6508e+08	1.54211e+08	1.66533e+08	1.61195e+08
O00303	O00303	EIF3F_HUMAN	EIF3F		8.82084e+06	8.56604e+06	8.34801e+06	8.47988e+06	8.9782e+06	7.92796e+06	7.96374e+06	8.25866e+06	9.02547e+06	8.67422e+06	8.49501e+06	8.59109e+06	8.19966e+06	7.62296e+06	8.21492e+06	7.60001e+06
O00308	O00308;O00308-2	WWP2_HUMAN	WWP2		5.32041e+06	4.6653e+06	4.34777e+06	3.94151e+06	4.50284e+06	4.84542e+06	4.04446e+06	4.03143e+06	5.22583e+06	3.79404e+06	4.40235e+06	4.61733e+06	3.59682e+06	3.70238e+06	4.56507e+06	4.47175e+06
O00308;Q96J02;Q96J02-2;Q9H0M0;Q9H0M0-3	Q9H0M0;Q9H0M0-3;Q9H0M0-6;Q96J02;Q96J02-2;Q96J02-3;O00308;O00308-2;O00308-3	ITCH_HUMAN;WWP1_HUMAN;WWP2_HUMAN	ITCH;WWP1;WWP2		992860	861130	931960	945864	837341	1.22218e+06	1.03874e+06	954175	804710	1.21403e+06	1.03014e+06	1.04006e+06	1.37154e+06	947698	1.11095e+06	1.24451e+06
O00308;Q9H0M0;Q9H0M0-3	Q9H0M0;Q9H0M0-3;Q9H0M0-6;O00308;O00308-2;O00308-3	WWP1_HUMAN;WWP2_HUMAN	WWP1;WWP2													5.18282e+06		2.48606e+06	1.99973e+06
O00311	O00311	CDC7_HUMAN	CDC7		1.68105e+06	1.73994e+06	1.83428e+06	1.67523e+06	1.561e+06	1.51824e+06	1.7983e+06	1.65115e+06	1.83504e+06	1.47184e+06	1.65188e+06	1.77755e+06	1.70371e+06	1.57606e+06	1.79296e+06	1.82786e+06
O00327;O00327-8	O00327;O00327-1;O00327-3;O00327-4;O00327-5;O00327-6;O00327-7;O00327-8;O00327-9	BMAL1_HUMAN	ARNTL		7.16857e+06	6.2594e+06	5.97574e+06	6.94306e+06	6.25666e+06	6.65375e+06	5.74369e+06	7.34997e+06	7.14638e+06	7.59813e+06	6.83441e+06	6.96785e+06	7.43924e+06	7.4743e+06	6.96071e+06	7.78286e+06
O00329	O00329	PK3CD_HUMAN	PIK3CD		2.07432e+06	2.16797e+06	2.10426e+06	2.87731e+06	2.07225e+06	2.46412e+06	1.51061e+06	2.83081e+06	2.10335e+06	2.21523e+06	1.16774e+06	1.95643e+06	2.76051e+06	1.99896e+06	1.45449e+06	2.56038e+06
O00330;O00330-3	O00330;O00330-2;O00330-3	ODPX_HUMAN	PDHX		2.76224e+06	2.71719e+06	2.70633e+06	2.29026e+06	2.51768e+06	2.22502e+06	2.7286e+06	2.54036e+06	2.42088e+06	2.40699e+06	2.1775e+06	2.42289e+06	2.50971e+06	2.60404e+06	2.58033e+06	2.42568e+06
O00399	O00399	DCTN6_HUMAN	DCTN6		573876	1.31171e+06	994042	387177	1.2701e+06	919220	1.04592e+06	948550	1.15831e+06	736722	1.14085e+06	953591	993727	1.43818e+06	1.90295e+06	1.5398e+06
O00400	O00400	ACATN_HUMAN	SLC33A1		1.37218e+06	1.64004e+06	1.21219e+06	1.54947e+06	1.29861e+06	1.64062e+06	1.1064e+06	1.60499e+06	1.46688e+06	1.47732e+06	1.63406e+06	1.47458e+06	1.74139e+06	1.58601e+06	1.22776e+06	1.71831e+06
O00408-2	O00408-2;O00408-6	PDE2A_HUMAN	PDE2A		1.13056e+06	918178	971213	935747	859494	1.07746e+06	1.09245e+06	1.17141e+06	474015	709020	790659	863806	944298	924011	907276	1.10374e+06
O00410;O00410-3	O00410;O00410-2;O00410-3	IPO5_HUMAN	IPO5		4.10402e+06	4.00896e+06	4.15969e+06	4.72059e+06	3.90815e+06	4.048e+06	3.93399e+06	4.03345e+06	3.03656e+06	4.123e+06	3.63132e+06	3.46714e+06	3.67119e+06	4.04226e+06	3.04901e+06	3.80205e+06
O00411	O00411	RPOM_HUMAN	POLRMT		6.59781e+06	6.80216e+06	6.84398e+06	7.3265e+06	7.07679e+06	6.51375e+06	6.86187e+06	6.7263e+06	6.28936e+06	6.78746e+06	6.6845e+06	6.96412e+06	5.95172e+06	6.5182e+06	6.96047e+06	6.84553e+06
O00422;O00422-2	O00422;O00422-2	SAP18_HUMAN	SAP18		1.98539e+07	1.99408e+07	2.04215e+07	2.17378e+07	1.8282e+07	1.80453e+07	2.29572e+07	2.11295e+07	2.33513e+07	2.1973e+07	2.22673e+07	2.47108e+07	1.97292e+07	1.79086e+07	2.11026e+07	1.46378e+07
O00429-6	O00429;O00429-2;O00429-3;O00429-4;O00429-5;O00429-6;O00429-7;O00429-8;O00429-9	DNM1L_HUMAN	DNM1L		2.46886e+06	2.4929e+06	2.42267e+06	2.3315e+06	2.45095e+06	2.65575e+06	2.43539e+06	2.48676e+06	2.2651e+06	2.10804e+06	2.49069e+06	2.60938e+06	2.64477e+06	2.37199e+06	2.36091e+06	2.52482e+06
O00442	O00442;O00442-2	RTCA_HUMAN	RTCA		1.27177e+07	1.23803e+07	1.19316e+07	1.33378e+07	1.25962e+07	1.30085e+07	1.17598e+07	1.27684e+07	1.15172e+07	1.31117e+07	1.25446e+07	1.3565e+07	1.35951e+07	1.40503e+07	1.28871e+07	1.26852e+07
O00443	O00443	P3C2A_HUMAN	PIK3C2A		3.41583e+07	2.97504e+07	3.49619e+07	3.52974e+07	3.32033e+07	3.40781e+07	3.581e+07	3.35263e+07	2.92879e+07	3.20157e+07	3.33995e+07	3.19745e+07	3.4083e+07	3.21035e+07	3.34938e+07	3.16211e+07
O00444;O00444-2	O00444;O00444-2;O00444-3	PLK4_HUMAN	PLK4		3.6838e+06	3.14269e+06	3.79655e+06	3.45733e+06	3.50927e+06	3.28169e+06	3.47806e+06	4.29534e+06	3.12848e+06	4.014e+06	3.33214e+06	3.81896e+06	3.46873e+06	3.45155e+06	3.12888e+06	3.34314e+06
O00458	O00458	IFRD1_HUMAN	IFRD1		945985	894633	998027	1.01215e+06	941488	878923	1.01688e+06	840378	870796	871971	859141	792379	813275	777894	886579	748308
O00459	O00459	P85B_HUMAN	PIK3R2		2.83253e+06	3.12903e+06	2.89582e+06	2.7689e+06	3.47784e+06	2.86743e+06	2.85707e+06	2.93216e+06	3.281e+06	2.53243e+06	3.00373e+06	2.84548e+06	2.67566e+06	2.72698e+06	2.54271e+06	2.5007e+06
O00459;P27986;P27986-4	P27986;P27986-2;P27986-3;P27986-4;P27986-5;O00459;Q92569;Q92569-2;Q92569-3	P85A_HUMAN;P85B_HUMAN	PIK3R1;PIK3R2		1.51145e+06			1.4261e+06	1.1976e+06	1.34831e+06	1.67826e+06	1.60924e+06	899042	1.2403e+06	1.44183e+06	1.57743e+06	2.42699e+06	2.45167e+06	1.95102e+06	1.98328e+06
O00461	O00461	GOLI4_HUMAN	GOLIM4		1.24596e+06	1.50628e+06	1.57506e+06	1.01716e+06	1.52493e+06	1.86809e+06	1.46164e+06	1.14307e+06	1.48424e+06	1.58871e+06	1.57245e+06	1.23799e+06	1.27653e+06	1.62007e+06	1.31451e+06	1.38726e+06
O00463;O00463-2;O00463-3	O00463;O00463-2;O00463-3	TRAF5_HUMAN	TRAF5		342573	384900	431576	320436	303017	272381	191567		314398				286631
O00468-6;O00468-7	O00468;O00468-2;O00468-3;O00468-4;O00468-5;O00468-6;O00468-7	AGRIN_HUMAN	AGRN		4.44186e+06	4.62554e+06	4.41789e+06	4.38939e+06	4.14778e+06	4.53726e+06	4.50128e+06	4.62765e+06	4.61506e+06	4.44108e+06	4.25484e+06	4.54611e+06	4.01218e+06	3.63742e+06	4.10184e+06	4.45301e+06
O00469-2	O00469;O00469-2	PLOD2_HUMAN	PLOD2		2.69195e+06	2.72868e+06	2.69768e+06	2.64462e+06	2.7853e+06	2.52504e+06	2.64294e+06	2.82523e+06	2.24305e+06	2.78584e+06	2.50241e+06	2.5755e+06	2.78706e+06	2.95596e+06	2.32154e+06	2.70974e+06
O00471	O00471	EXOC5_HUMAN	EXOC5		1.49006e+06	1.40892e+06	1.69797e+06	1.56371e+06	1.62057e+06	1.79174e+06	1.64691e+06	1.37888e+06	1.0308e+06	1.69768e+06	1.32494e+06	1.28881e+06	1.44431e+06	1.57633e+06	1.61725e+06	1.49346e+06
O00483	O00483	NDUA4_HUMAN	NDUFA4		2.19375e+07	1.83467e+07	2.01149e+07	1.97132e+07	1.45033e+07	1.70238e+07	3.04028e+07	1.60048e+07	1.39083e+07	1.59761e+07	1.87401e+07	1.55454e+07	6.80612e+07	1.72089e+07	1.89897e+07	1.62353e+07
O00487	O00487	PSDE_HUMAN	PSMD14		6.71365e+06	6.19815e+06	6.8296e+06	7.51082e+06	5.9049e+06	6.39047e+06	6.24424e+06	7.43464e+06	6.07834e+06	7.10612e+06	4.95691e+06	6.59508e+06	6.84151e+06	7.05649e+06	6.57693e+06	7.15671e+06
O00488	O00488	ZN593_HUMAN	ZNF593		3.14891e+06	3.55798e+06	2.94792e+06	3.25812e+06	3.19439e+06	3.06476e+06	3.3739e+06	3.08868e+06	3.07485e+06	3.17558e+06	2.62228e+06	3.44994e+06	3.30307e+06	3.38621e+06	2.16472e+06	2.93299e+06
O00499;O00499-10;O00499-11;O00499-2;O00499-3;O00499-4;O00499-5;O00499-6;O00499-7;O00499-8;O00499-9	O00499;O00499-2;O00499-3;O00499-4;O00499-5;O00499-6;O00499-7;O00499-8;O00499-9;O00499-10;O00499-11	BIN1_HUMAN	BIN1					327891	306885			894366	272804	245120	846689	956434	1.39758e+06		508861	763700
O00499;O00499-10;O00499-11;O00499-2;O00499-3;O00499-4;O00499-5;O00499-6;O00499-7;O00499-8;O00499-9;P49418;P49418-2	P49418;P49418-2;Q9UBW5;Q9UBW5-2;Q9UBW5-3;O00499;O00499-2;O00499-3;O00499-4;O00499-5;O00499-6;O00499-7;O00499-8;O00499-9;O00499-10;O00499-11	AMPH_HUMAN;BIN1_HUMAN	AMPH;BIN1		677449	512385	537525	749112	465096	694932	538439	563924	473988	189599		317753	692683	449250	364874	271051
O00505	O00505	IMA4_HUMAN	KPNA3		1.94947e+07	1.77831e+07	1.85002e+07	2.10565e+07	1.81154e+07	1.78247e+07	2.03877e+07	1.72062e+07	1.39361e+07	1.7962e+07	1.95278e+07	1.75405e+07	1.87967e+07	1.73432e+07	1.72347e+07	1.93854e+07
O00505;O00629	O00629;O00505	IMA3_HUMAN;IMA4_HUMAN	KPNA3;KPNA4		6.24464e+06	4.85736e+06	5.63391e+06	6.56776e+06	5.22395e+06	5.93845e+06	6.64475e+06	6.37575e+06	3.72752e+06	5.07464e+06	6.7343e+06	4.93218e+06	5.57798e+06	6.00372e+06	5.31515e+06	5.67111e+06
O00506	O00506	STK25_HUMAN	STK25		2.49927e+06	2.54792e+06	2.5696e+06	2.5084e+06	2.51682e+06	2.55446e+06	3.20182e+06	2.72895e+06	2.64748e+06	2.6309e+06	2.28818e+06	2.49508e+06	2.43289e+06	2.09257e+06	2.42476e+06	2.54016e+06
O00506;Q9P289	Q9Y6E0;Q9Y6E0-2;O00506;O00506-2;O00506-3;Q9P289;Q9P289-2;Q9P289-3	STK25_HUMAN;STK26_HUMAN	STK25;STK26		1.80102e+07			2.26095e+07		2.50269e+07	2.09242e+07	2.63753e+07		3.26663e+07	3.06526e+07	3.21213e+07	2.78225e+07	1.89736e+07	2.53157e+07	2.52127e+07
O00506;Q9P289;Q9Y6E0;Q9Y6E0-2	Q9Y6E0;Q9Y6E0-2;O00506;O00506-2;O00506-3;Q9P289;Q9P289-2	STK24_HUMAN;STK25_HUMAN;STK26_HUMAN	STK24;STK25;STK26		3.11319e+06	3.32912e+06	3.23474e+06	2.951e+06	3.58171e+06	3.22085e+06	3.15597e+06	3.00005e+06	3.61947e+06	3.5048e+06	3.4902e+06	3.54891e+06	3.50285e+06	3.16922e+06	3.62468e+06	3.34881e+06
O00522	O00522;O00522-2;O00522-3	KRIT1_HUMAN	KRIT1		2.26741e+06	2.30403e+06	2.33646e+06	2.39256e+06	2.52724e+06	2.29959e+06	2.48728e+06	1.98933e+06	1.65292e+06	1.96404e+06	2.30048e+06	2.35261e+06	2.30181e+06	2.0844e+06	2.2854e+06	2.09635e+06
O00541;O00541-2	O00541;O00541-2	PESC_HUMAN	PES1		8.74506e+06	8.65892e+06	8.79705e+06	8.66845e+06	9.15341e+06	8.7253e+06	8.86581e+06	9.36444e+06	8.09529e+06	8.90044e+06	8.22954e+06	9.02975e+06	8.5095e+06	8.32532e+06	8.36671e+06	8.40996e+06
O00562;O00562-2	O00562;O00562-2	PITM1_HUMAN	PITPNM1		955587	957655	1.32591e+06	1.12154e+06	1.06138e+06	1.16656e+06	1.05167e+06	1.33395e+06	1.35535e+06	1.34123e+06	1.33e+06	1.19292e+06	1.08695e+06	1.08225e+06	1.1983e+06	1.35427e+06
O00566	O00566	MPP10_HUMAN	MPHOSPH10		7.51059e+06	7.00525e+06	7.93908e+06	7.0867e+06	7.38714e+06	7.72215e+06	8.01648e+06	8.12982e+06	7.48109e+06	7.55853e+06	7.36682e+06	7.69701e+06	7.57108e+06	7.58371e+06	7.29675e+06	7.50317e+06
O00567	O00567	NOP56_HUMAN	NOP56		3.1999e+07	3.05327e+07	3.26696e+07	3.15939e+07	3.04536e+07	3.21029e+07	3.23558e+07	3.33821e+07	2.75225e+07	3.31395e+07	3.11325e+07	3.24544e+07	3.22624e+07	3.41874e+07	3.16104e+07	3.39937e+07
O00571	O00571;O00571-2;O15523;O15523-2;O15523-3	DDX3X_HUMAN	DDX3X		5.31322e+07	5.31692e+07	5.42256e+07	5.5588e+07	5.59378e+07	5.36004e+07	5.40391e+07	5.45925e+07	5.14752e+07	5.40373e+07	5.18704e+07	5.62716e+07	5.34774e+07	5.40006e+07	5.56069e+07	5.67945e+07
O00571;P17844;Q92841	P17844;P17844-2;Q92841;Q92841-1;Q92841-2;Q92841-3;O00571;O00571-2;O15523;O15523-2	DDX17_HUMAN;DDX3X_HUMAN;DDX5_HUMAN	DDX17;DDX3X;DDX5		1.55453e+08	1.05785e+08	1.18799e+08	1.33814e+08	1.21966e+08	1.32458e+08	1.1524e+08	1.16899e+08	8.7286e+07	1.10625e+08	1.25941e+08	1.23793e+08	1.06296e+08	1.29998e+08	1.24976e+08	9.75606e+07
O00592;O00592-2	O00592;O00592-2	PODXL_HUMAN	PODXL		1.79147e+06	1.16657e+06	2.00596e+06	1.60438e+06	1.14869e+06	1.02724e+06	1.98261e+06	2.20612e+06	1.411e+06	1.58743e+06	1.86935e+06	1.95435e+06	2.29197e+06	3.24139e+06	2.59205e+06	2.61701e+06
O00622	O00622	CCN1_HUMAN	CCN1		9.24779e+06	9.99151e+06	9.21675e+06	9.18987e+06	8.95454e+06	8.73252e+06	9.02835e+06	9.20879e+06	9.27634e+06	8.5607e+06	8.70502e+06	9.52784e+06	8.02259e+06	7.7775e+06	8.75204e+06	9.25993e+06
O00629	O00629	IMA3_HUMAN	KPNA4		898976	519769	603614	628206	692761	697926	531914	727834	256312	462101	390707	671969	421295	393907	398528	572665
O00635	O00635	TRI38_HUMAN	TRIM38		3.07385e+06	2.33795e+06	3.09191e+06	3.23828e+06	3.08166e+06	2.68974e+06	2.69688e+06	3.31509e+06	2.00404e+06	3.22152e+06	3.17129e+06	2.74521e+06	2.45841e+06	2.67951e+06	2.75189e+06	2.54602e+06
O00712;O00712-4;O00712-5	O00712;O00712-2;O00712-4;O00712-5	NFIB_HUMAN	NFIB		3.58473e+07	2.76144e+07	3.06332e+07	3.33104e+07	2.99225e+07	3.25007e+07	3.21545e+07	3.5484e+07	2.39931e+07	3.59604e+07	3.15938e+07	3.30839e+07	3.64344e+07	3.53327e+07	3.22944e+07	3.32639e+07
O00712;O00712-4;O00712-5;O00712-6	O00712;O00712-4;O00712-5;O00712-6	NFIB_HUMAN	NFIB		1.82533e+06	2.72187e+06	2.00897e+06	1.74367e+06	1.88873e+06	1.88947e+06	1.44537e+06	2.09944e+06	1.55126e+06	2.28696e+06	1.61008e+06	1.24033e+06	1.2519e+06	1.38726e+06	897032	1.1048e+06
O00712;O00712-4;O00712-5;P08651;P08651-2;Q12857;Q12857-2;Q12857-3;Q12857-4;Q14938;Q14938-3;Q14938-4;Q14938-5;Q14938-6	P08651;P08651-2;P08651-3;P08651-4;P08651-5;P08651-6;Q14938;Q14938-2;Q14938-3;Q14938-4;Q14938-5;Q14938-6;Q12857;Q12857-2;Q12857-3;Q12857-4;O00712;O00712-2;O00712-4;O00712-5	NFIA_HUMAN;NFIB_HUMAN;NFIC_HUMAN;NFIX_HUMAN	NFIA;NFIB;NFIC;NFIX		1.19382e+08	1.26158e+08	1.1443e+08	1.27896e+08	1.3419e+08	1.33492e+08	1.06977e+08	1.85376e+08	1.16614e+08	1.21473e+08	1.28364e+08	1.45753e+08	1.42879e+08	1.3868e+08	1.24188e+08	1.31274e+08
O00712;O00712-4;O00712-5;Q12857;Q12857-2;Q12857-3;Q12857-4	Q12857;Q12857-2;Q12857-3;Q12857-4;O00712;O00712-2;O00712-4;O00712-5	NFIA_HUMAN;NFIB_HUMAN	NFIA;NFIB		1.38747e+06			896288		456376	706025	277948	440005	915174	851368	819358	1.34708e+06	899509	535186	746275
O00743	O00743;O00743-2	PPP6_HUMAN	PPP6C		2.01228e+07	1.93677e+07	2.00849e+07	1.92058e+07	2.08413e+07	2.01163e+07	2.04441e+07	2.0467e+07	2.00996e+07	2.02177e+07	2.09789e+07	2.16774e+07	2.20448e+07	2.02001e+07	2.10544e+07	1.87505e+07
O00746;O00746-2	O00746;O00746-2	NDKM_HUMAN	NME4		1.04253e+06	1.95368e+06	1.16248e+06	1.18668e+06	1.33511e+06	1.62026e+06	1.44819e+06	911981		1.39644e+06	1.60397e+06	3.32754e+06	1.6829e+06	1.78143e+06	2.14208e+06	2.02063e+06
O00750	O00750	P3C2B_HUMAN	PIK3C2B		2.51677e+06	2.31736e+06	2.2149e+06	2.16409e+06	2.276e+06	2.6078e+06	2.26897e+06	2.36245e+06	2.47162e+06	2.60516e+06	2.44773e+06	2.30876e+06	2.45386e+06	2.43866e+06	2.34573e+06	2.34088e+06
O00767	O00767	SCD_HUMAN	SCD		4.14836e+07	3.50827e+07	3.53715e+07	3.83237e+07	3.62294e+07	3.21636e+07	3.67058e+07	3.51003e+07	3.02739e+07	3.83411e+07	3.20336e+07	3.42386e+07	3.3541e+07	3.1576e+07	3.64598e+07	2.99132e+07
O14497	O14497;O14497-2;O14497-3	ARI1A_HUMAN	ARID1A		833131	916481	866044	813262	766701	811136	806966	739403	906678	843121	717551	757800	730447	640143	355236	753811
O14521;O14521-2	O14521;O14521-2	DHSD_HUMAN	SDHD		166737	256121	213478	230646	268510	138020	159952	118933	253930	164131	230039	209929	194606	92550.3	238694	125851
O14523	O14523	C2C2L_HUMAN	C2CD2L		1.17102e+07	1.17133e+07	1.1407e+07	1.12576e+07	1.24022e+07	1.15373e+07	1.14188e+07	1.17869e+07	1.17755e+07	1.28117e+07	1.10256e+07	1.19778e+07	1.23113e+07	1.40593e+07	1.25624e+07	1.24759e+07
O14530	O14530;O14530-2	TXND9_HUMAN	TXNDC9		2.61074e+07	2.47443e+07	2.64087e+07	2.39534e+07	2.38505e+07	2.56549e+07	2.65206e+07	2.50825e+07	2.25191e+07	2.57603e+07	2.7471e+07	2.5774e+07	2.85364e+07	2.64175e+07	2.50347e+07	2.72858e+07
O14531	O14531	DPYL4_HUMAN	DPYSL4		6.28965e+07	6.45976e+07	6.42831e+07	6.59652e+07	6.75865e+07	6.40487e+07	6.35824e+07	6.1153e+07	6.47976e+07	6.2503e+07	6.48698e+07	6.63241e+07	6.22657e+07	5.90447e+07	6.7874e+07	5.86688e+07
O14531;Q14195-2	O14531;Q14195;Q14195-2	DPYL3_HUMAN;DPYL4_HUMAN	DPYSL3;DPYSL4													1.96852e+07		2.01745e+06
O14543	O14543	SOCS3_HUMAN	SOCS3		1.03823e+06	1.04624e+06	1.10248e+06	1.09184e+06	1.09879e+06	1.41377e+06	962986	1.06104e+06	699010	1.1783e+06	985225	1.12016e+06	1.12759e+06	1.14621e+06	739889	967028
O14544	O14544	SOCS6_HUMAN	SOCS6		7.60626e+06	9.54198e+06	8.65909e+06	8.88437e+06	9.15267e+06	9.20534e+06	7.87922e+06	9.05837e+06	1.22075e+07	9.91033e+06	1.03418e+07	1.00477e+07	9.11807e+06	7.71821e+06	1.00793e+07	7.2793e+06
O14545	O14545	TRAD1_HUMAN	TRAFD1		2.58028e+06	2.4821e+06	1.86786e+06	2.50673e+06	2.27726e+06	2.32183e+06	1.7232e+06	2.43458e+06	2.54245e+06	2.22956e+06	2.17636e+06	2.52998e+06	1.97166e+06	1.78052e+06	1.04595e+06	2.72116e+06
O14548	O14548	COX7R_HUMAN	COX7A2L		7.23358e+06	7.97182e+06	7.95954e+06	7.7366e+06	7.64688e+06	7.95989e+06	8.30148e+06	6.51971e+06	5.81582e+06	6.90893e+06	7.78724e+06	6.99081e+06	7.59181e+06	6.72576e+06	7.94261e+06	6.60901e+06
O14556	O14556	G3PT_HUMAN	GAPDHS		9.80112e+06	1.36558e+07	1.28389e+07	1.36089e+07	1.0288e+07	1.24045e+07	1.1613e+07	1.33156e+07	1.01203e+07	1.12481e+07	1.26813e+07	1.49387e+07	9.31962e+06	1.17125e+07	1.29803e+07	1.3993e+07
O14556;P04406	O14556;P04406;P04406-2	G3PT_HUMAN;G3P_HUMAN	GAPDH;GAPDHS		1.80584e+08	1.72393e+08	1.97928e+08	2.13745e+08	1.98194e+08	2.09959e+08	1.83882e+08	2.11794e+08	1.69596e+08	2.02196e+08	1.80683e+08	1.89042e+08	1.81459e+08	2.22314e+08	2.03285e+08	1.86536e+08
O14562	O14562	UBFD1_HUMAN	UBFD1		1.10652e+07	1.33172e+07	6.95343e+06	1.40958e+07	1.16936e+07	1.14274e+07	6.14663e+06	1.04604e+07	1.0518e+07	9.96664e+06	8.31162e+06	1.00882e+07	9.32054e+06	7.69831e+06	3.47627e+06	1.00993e+07
O14578-3;O14578-4	O14578;O14578-3;O14578-4	CTRO_HUMAN	CIT		4.23455e+06	4.18605e+06	4.33395e+06	3.73504e+06	4.06234e+06	3.92771e+06	3.65023e+06	4.04541e+06	4.01502e+06	3.78345e+06	3.83666e+06	4.21643e+06	3.6525e+06	3.42733e+06	3.81612e+06	4.04508e+06
O14578-4	O14578;O14578-2;O14578-4	CTRO_HUMAN	CIT		2.5406e+06	2.84625e+06	2.542e+06	2.52434e+06	2.63841e+06	2.67821e+06	2.33261e+06	2.12707e+06	2.49461e+06	2.56768e+06	2.35212e+06	2.1718e+06	1.88401e+06	2.38247e+06	2.583e+06	2.51802e+06
O14579	O14579;O14579-2;O14579-3	COPE_HUMAN	COPE		1.88283e+07	1.76856e+07	1.83468e+07	1.86343e+07	1.7351e+07	1.33446e+07	1.63148e+07	1.84785e+07	1.61828e+07	1.73181e+07	1.91466e+07	1.79148e+07	2.6555e+07	1.63054e+07	1.85298e+07	1.59178e+07
O14593;O14593-2;O14593-3	O14593;O14593-2;O14593-3	RFXK_HUMAN	RFXANK		250567	125558	277854	273380	225579	145128	215591	244180	118165	195984	162130	222374	359922	178450	187716	209092
O14595	O14595	CTDS2_HUMAN	CTDSP2		863634	1.08658e+06	1.13e+06	1.00074e+06	1.12149e+06	1.08557e+06	1.04076e+06	959152	854466	982079	1.04794e+06	1.05117e+06	1.06973e+06	564723		529321
O14602;P47813	O14602;P47813	IF1AX_HUMAN;IF1AY_HUMAN	EIF1AX;EIF1AY		3.37845e+06	2.3552e+06	3.1001e+06	2.7777e+06	2.81918e+06	2.89397e+06	3.4947e+06	3.66887e+06	2.55935e+06	2.79267e+06	2.33438e+06	2.51563e+06	3.56404e+06	2.78957e+06	2.83386e+06	2.80737e+06
O14607-5	O14607;O14607-2;O14607-3;O14607-4;O14607-5	UTY_HUMAN	UTY		293005	316769	306619	295651	352118	135278	336344	113877	336555	251797	170426					140211
O14617;O14617-5	O14617;O14617-4;O14617-5	AP3D1_HUMAN	AP3D1		7.84006e+06	7.22489e+06	7.77315e+06	7.97312e+06	7.62243e+06	8.01123e+06	6.25515e+06	6.30442e+06	7.7684e+06	8.47806e+06	8.5395e+06	7.777e+06	7.82895e+06	7.5433e+06	7.2491e+06	6.71401e+06
O14639-2;O14639-4;O14639-6	O14639;O14639-2;O14639-3;O14639-4;O14639-5;O14639-6	ABLM1_HUMAN	ABLIM1		3.69117e+07	3.57487e+07	3.59438e+07	3.61377e+07	3.50613e+07	3.58523e+07	3.4656e+07	3.51881e+07	3.49598e+07	3.24368e+07	3.33253e+07	3.58604e+07	3.36638e+07	3.27808e+07	3.32582e+07	3.49128e+07
O14639-2;O14639-6	O14639;O14639-2;O14639-6	ABLM1_HUMAN	ABLIM1		1.99117e+07	2.09908e+07	1.98106e+07	2.11727e+07	2.27832e+07	2.10948e+07	2.13968e+07	1.84291e+07	1.90941e+07	1.88953e+07	1.95783e+07	2.00278e+07	2.08169e+07	1.75646e+07	1.96675e+07	2.2203e+07
O14639-4	O14639-3;O14639-4;O14639-5	ABLM1_HUMAN	ABLIM1		2.63899e+07	2.44288e+07	2.05895e+07	2.5317e+07	2.50906e+07	1.96974e+07	2.31076e+07	2.39977e+07	2.74453e+07	1.82293e+07	2.25686e+07	6.64453e+07	5.71645e+07	4.26184e+07	4.8628e+07	2.30695e+07
O14641	O14641	DVL2_HUMAN	DVL2		5.43027e+06	5.62581e+06	5.37488e+06	5.76863e+06	5.4471e+06	5.791e+06	5.1618e+06	5.20578e+06	5.46599e+06	5.0927e+06	5.67045e+06	5.21452e+06	5.51524e+06	4.84401e+06	5.04227e+06	5.06526e+06
O14641;Q92997;Q92997-2	O14641;Q92997;Q92997-2;P54792;P54792-2;O14640;O14640-2	DVL2_HUMAN;DVL3_HUMAN	DVL2;DVL3		4.01496e+06	4.13635e+06	3.77789e+06	4.8943e+06	4.51316e+06	4.80742e+06	4.25564e+06	4.80621e+06	2.75044e+06	3.71356e+06	2.69506e+06	3.68028e+06	4.60716e+06	4.83395e+06	3.36114e+06	3.79318e+06
O14647;O14647-2	O14647;O14647-2	CHD2_HUMAN	CHD2		854852	703376	905182	856900	773250	730515	921688	732794	498892	551498	817892	853395	759113	871168	688840	848750
O14647;O14647-2;Q3L8U1;Q3L8U1-2;Q3L8U1-3;Q8TD26;Q9HCK8;Q9P2D1	O14646;O14646-2;Q8TD26;O14647;O14647-2;Q9HCK8;Q9HCK8-2;Q9P2D1;Q3L8U1;Q3L8U1-2;Q3L8U1-3	CHD2_HUMAN;CHD6_HUMAN;CHD7_HUMAN;CHD8_HUMAN;CHD9_HUMAN	CHD2;CHD6;CHD7;CHD8;CHD9		3.46929e+07	3.27326e+07	4.01628e+07	3.77398e+07	3.85223e+07	3.82452e+07	3.24466e+07	4.25602e+07	2.93478e+07	4.19333e+07	3.85282e+07	4.43742e+07	3.7482e+07	4.4552e+07	3.22036e+07	3.87671e+07
O14653;O14653-2;O14653-3	O14653;O14653-2;O14653-3	GOSR2_HUMAN	GOSR2		3.79804e+06	3.14694e+06	3.51133e+06	3.33424e+06	3.3776e+06	3.36731e+06	3.93149e+06	3.5277e+06	2.82282e+06	3.22901e+06	3.3294e+06	2.6669e+06	2.7744e+06	2.9301e+06	2.94811e+06	3.38739e+06
O14662-2	O14662-2	STX16_HUMAN	STX16		1.71381e+06	1.95944e+06	1.84172e+06	1.83551e+06	1.34677e+06	1.60979e+06	1.29905e+06	1.58959e+06	1.38286e+06	1.3339e+06	1.55227e+06	1.5666e+06	1.70189e+06	1.53613e+06	1.51847e+06	1.18813e+06
O14662;O14662-2;O14662-3;O14662-5	O14662;O14662-2;O14662-3;O14662-4;O14662-5;O14662-6	STX16_HUMAN	STX16		2.72351e+06	3.67781e+06	3.13767e+06	2.90349e+06	3.44431e+06	3.20651e+06	3.7842e+06	2.95609e+06	4.26599e+06	3.00297e+06	3.35196e+06	2.87844e+06	2.18606e+06	2.54491e+06	3.07707e+06	2.73102e+06
O14662;O14662-2;O14662-5	O14662;O14662-2;O14662-4;O14662-5;O14662-6	STX16_HUMAN	STX16												278988	410023	273235	274678		298141
O14672	O14672	ADA10_HUMAN	ADAM10		2.90403e+06	2.8904e+06	2.99507e+06	2.77945e+06	3.09202e+06	2.91515e+06	2.66322e+06	2.74369e+06	3.03841e+06	2.91933e+06	2.9161e+06	2.73412e+06	3.26643e+06	2.74722e+06	3.07349e+06	3.19577e+06
O14678	O14678	ABCD4_HUMAN	ABCD4		1.05692e+06	648554	954390	791188	937276	868609	675168	578834	555861	1.03701e+06	633696	897413	1.05811e+06	1.10964e+06	1.12453e+06	694614
O14681	O14681;O14681-3	EI24_HUMAN	EI24		1.21679e+07	1.05396e+07	1.30729e+07	1.22234e+07	1.52841e+07	1.34064e+07	1.22983e+07	1.20326e+07	1.50746e+07	1.05488e+07	1.26128e+07	1.29927e+07	1.46964e+07	1.36351e+07	1.33305e+07	1.3585e+07
O14682	O14682;O14682-2	ENC1_HUMAN	ENC1		2.24305e+06	1.9429e+06	1.99258e+06	2.55094e+06	1.85802e+06	2.2559e+06	2.18438e+06	2.2683e+06	1.76817e+06	2.31454e+06	1.86512e+06	2.05304e+06	2.30346e+06	2.15584e+06	1.85219e+06	1.89051e+06
O14683	O14683	P5I11_HUMAN	TP53I11		2.65944e+06	2.29705e+06	2.6389e+06	2.569e+06	2.96057e+06	2.77446e+06	2.84194e+06	2.38043e+06	2.54945e+06	1.98725e+06	2.91038e+06	2.64287e+06	2.74552e+06	3.1908e+06	3.13637e+06	2.32061e+06
O14686;O14686-3	O14686;O14686-3	KMT2D_HUMAN	KMT2D		4.93837e+06	5.00516e+06	5.11693e+06	4.87078e+06	4.74106e+06	4.89063e+06	5.06057e+06	4.78207e+06	4.75659e+06	4.39729e+06	4.62549e+06	4.79138e+06	4.61138e+06	4.39181e+06	4.73127e+06	4.86413e+06
O14686;O14686-3;Q8NEZ4;Q8NEZ4-2;Q8NEZ4-3	Q8NEZ4;Q8NEZ4-2;Q8NEZ4-3;O14686;O14686-3	KMT2C_HUMAN;KMT2D_HUMAN	KMT2C;KMT2D		630156	617097	776342	844186	894987	337771	662998	924500	576079	683464	666101	327441	331733	516700	610849	597068
O14713	O14713	ITBP1_HUMAN	ITGB1BP1										107975	120440		152196
O14727;O14727-4;O14727-5	O14727;O14727-2;O14727-3;O14727-4;O14727-5;O14727-6	APAF_HUMAN	APAF1		1.22029e+06	1.09084e+06	1.06914e+06	771171	1.05649e+06	881323	736186	711445	371598	696244	865823	1.03142e+06	759312	808444	1.06884e+06	876998
O14730;O14730-2	O14730;O14730-2	RIOK3_HUMAN	RIOK3		3.47679e+06	5.18019e+06	1.73072e+06	3.12629e+06	4.3173e+06	4.141e+06	2.34709e+06	4.29939e+06	4.35915e+06	5.53948e+06	1.89555e+06	4.92086e+06	3.51493e+06	5.08086e+06	3.16674e+06	3.65629e+06
O14732;O14732-2	O14732;O14732-2	IMPA2_HUMAN	IMPA2		4.38596e+06	3.4616e+06	4.72654e+06	4.04427e+06	4.94728e+06	3.59596e+06	4.67309e+06	3.97709e+06	3.75606e+06	3.89827e+06	3.4147e+06	3.66825e+06	3.98257e+06	3.35262e+06	3.21947e+06	3.6668e+06
O14733-3	O14733;O14733-2;O14733-3;O14733-4	MP2K7_HUMAN	MAP2K7		2.34372e+06	2.35449e+06	2.37186e+06	2.39501e+06	2.62251e+06	2.54282e+06	2.49929e+06	2.36806e+06	2.06157e+06	2.31838e+06	2.27839e+06	2.26199e+06	2.09987e+06	2.17047e+06	2.04614e+06	2.36232e+06
O14734	O14734	ACOT8_HUMAN	ACOT8		9.88779e+06	9.99284e+06	9.66076e+06	9.24696e+06	9.78346e+06	1.07166e+07	9.9685e+06	9.53697e+06	9.6996e+06	1.03603e+07	1.03724e+07	1.05283e+07	1.03516e+07	9.69682e+06	1.03767e+07	1.02258e+07
O14735;O14735-3	O14735;O14735-3	CDIPT_HUMAN	CDIPT		7.28078e+06	5.80636e+06	7.36485e+06	7.13267e+06	6.73713e+06	6.45805e+06	6.46814e+06	6.3906e+06	6.16795e+06	6.99863e+06	5.72621e+06	5.82241e+06	5.5807e+06	6.12585e+06	5.70745e+06	4.2757e+06
O14737	O14737	PDCD5_HUMAN	PDCD5		1.44996e+06	840450	1.46278e+06	1.37518e+06	1.40552e+06	1.45009e+06	1.08988e+06	1.27461e+06	1.15517e+06	1.56931e+06	1.28546e+06	972966	1.21966e+06	891046	615970	687774
O14744	O14744;O14744-2;O14744-4;O14744-5;O14744-3	ANM5_HUMAN	PRMT5		8.23385e+06	7.30195e+06	8.31617e+06	7.82895e+06	8.16142e+06	7.8336e+06	7.68431e+06	6.95586e+06	7.55533e+06	7.63958e+06	7.31375e+06	7.90953e+06	7.89029e+06	7.8073e+06	8.03045e+06	7.77934e+06
O14757	O14757;O14757-2;O14757-3	CHK1_HUMAN	CHEK1		6.42437e+06	7.63456e+06	7.3475e+06	6.59743e+06	7.01447e+06	6.48048e+06	6.85753e+06	6.98174e+06	7.70904e+06	7.24936e+06	7.61573e+06	7.14004e+06	6.43263e+06	6.15881e+06	6.57662e+06	6.79514e+06
O14771	O14771;O14771-2	ZN213_HUMAN	ZNF213		1.43274e+06	1.1951e+06	1.22214e+06	1.39369e+06	1.38823e+06	1.40683e+06	1.47833e+06	1.30894e+06	1.31942e+06	1.40586e+06	1.37419e+06	1.3636e+06	1.26886e+06	1.4343e+06	1.45149e+06	1.60844e+06
O14773;O14773-2	O14773;O14773-2	TPP1_HUMAN	TPP1		2.80757e+07	2.96079e+07	2.92979e+07	2.63397e+07	2.96302e+07	2.87427e+07	2.94099e+07	2.59211e+07	2.63433e+07	2.31219e+07	2.7023e+07	2.99367e+07	2.74077e+07	2.55048e+07	2.77131e+07	2.59814e+07
O14776;O14776-2	O14776;O14776-2	TCRG1_HUMAN	TCERG1		5.59416e+06	5.16235e+06	5.03747e+06	4.9791e+06	4.67887e+06	5.17568e+06	5.2101e+06	5.02607e+06	4.45987e+06	5.01879e+06	4.73949e+06	4.38681e+06	4.62656e+06	4.54514e+06	4.39693e+06	4.57508e+06
O14777	O14777	NDC80_HUMAN	NDC80		1.77424e+07	1.52366e+07	1.79055e+07	1.75592e+07	1.6303e+07	1.7071e+07	1.88819e+07	1.67469e+07	1.54269e+07	1.63119e+07	1.73789e+07	1.70029e+07	1.74e+07	1.77066e+07	1.74237e+07	1.86877e+07
O14782	O14782	KIF3C_HUMAN	KIF3C		295894	355964	306787	374684	346307	245853	553334	375514	186832	558440	380420	431392	424239	248357	195037	159951
O14782;O15066	O14782;O15066	KIF3B_HUMAN;KIF3C_HUMAN	KIF3B;KIF3C			1.07353e+06			563960			497225	901623	1.04887e+06	874753	831625	922414	601316	770843	480819
O14782;O15066;Q9BVG8;Q9BVG8-2;Q9BVG8-6	Q9P2E2;Q9P2E2-3;O14782;Q9BVG8;Q9BVG8-2;Q9BVG8-5;Q9BVG8-6;O15066	KIF3B_HUMAN;KIF3C_HUMAN;KIFC3_HUMAN	KIF3B;KIF3C;KIFC3			796362				1.51113e+06	1.52281e+06	2.02243e+06	942636	1.813e+06	1.68904e+06	1.41096e+06	1.89948e+06	1.20115e+06	1.19718e+06	1.70826e+06
O14786	O14786;O14786-2;O14786-3	NRP1_HUMAN	NRP1		546133	666432	456624	611673	438543	643854	833010	706564	442393	617629	447870	771353	603437	307728	868274	540508
O14802	O14802	RPC1_HUMAN	POLR3A		7.34021e+06	7.14473e+06	7.01228e+06	7.63777e+06	7.50972e+06	7.32225e+06	7.0754e+06	7.89225e+06	6.81645e+06	7.31801e+06	7.62302e+06	7.07545e+06	7.54312e+06	7.4291e+06	7.17319e+06	7.79439e+06
O14802;O95602	O95602;O14802	RPA1_HUMAN;RPC1_HUMAN	POLR1A;POLR3A		3.02547e+06	3.64239e+06	3.27452e+06	3.30801e+06		3.44641e+06	3.12073e+06	2.99457e+06	3.41153e+06	4.32361e+06	3.71742e+06	3.10225e+06	3.46782e+06	3.38382e+06		3.23306e+06
O14807	O14807;O14807-2	RASM_HUMAN	MRAS		819855				271168	433981	557875		126595	407995		372563	467724	556182		458697
O14818	O14818;O14818-2	PSA7_HUMAN	PSMA7		1.28673e+07	1.16871e+07	1.24203e+07	1.24655e+07	1.19104e+07	1.23194e+07	1.34639e+07	1.23098e+07	1.19641e+07	1.29513e+07	1.17005e+07	1.27033e+07	1.30275e+07	1.26881e+07	1.26109e+07	1.26747e+07
O14828	O14828;O14828-2	SCAM3_HUMAN	SCAMP3		5.17201e+06	4.76556e+06	5.25471e+06	4.86573e+06	5.39034e+06	5.1335e+06	5.33025e+06	5.09626e+06	4.53518e+06	5.02896e+06	4.91502e+06	5.63393e+06	5.60399e+06	5.81605e+06	6.04835e+06	5.75281e+06
O14867	O14867	BACH1_HUMAN	BACH1		720112	587563	637489	694915	647007	547800	495713	687330	459174	497342	503573	429533	399597	334949	418521	373597
O14874;O14874-2;O14874-3	O14874;O14874-2;O14874-3	BCKD_HUMAN	BCKDK		2.23378e+06	550120	1.18164e+06	1.30542e+06	922805	1.6523e+06	1.60374e+06	1.19626e+06	1.54668e+06	1.38052e+06	1.20585e+06	1.77052e+06	949499	1.1551e+06	1.50884e+06	1.37245e+06
O14880	O14880	MGST3_HUMAN	MGST3		1.76765e+07	1.88852e+07	1.85959e+07	2.13719e+07	1.98074e+07	1.98154e+07	1.83167e+07	1.93942e+07	1.8045e+07	2.00843e+07	1.82419e+07	2.14405e+07	2.14361e+07	2.50595e+07	2.18835e+07	2.25213e+07
O14893;O14893-2;O14893-3	O14893;O14893-2;O14893-3	GEMI2_HUMAN	GEMIN2		8.13888e+06	8.67885e+06	7.09395e+06	6.83609e+06	7.6264e+06	7.02155e+06	7.36461e+06	8.13692e+06	7.40784e+06	7.83647e+06	6.30867e+06	6.84493e+06	8.12561e+06	6.46187e+06	7.78876e+06	7.47328e+06
O14901	O14901;O14901-2	KLF11_HUMAN	KLF11		595298	894267	719654	56531.4	959422	660360	377242	819172	849675	918703	623186	1.17483e+06	887276	1.00462e+06	885741	698786
O14908;O14908-2	O14908;O14908-2	GIPC1_HUMAN	GIPC1		820728	1.01511e+06	84246.6	351661	192298	592233	87881.2	795367	1.10566e+06	883932		680506	799427	557755	863310	490281
O14920	O14920;O14920-3	IKKB_HUMAN	IKBKB		2.68843e+06	2.71869e+06	2.6226e+06	2.59726e+06	2.81939e+06	2.83603e+06	2.43018e+06	2.6868e+06	2.82107e+06	2.46201e+06	2.32165e+06	2.26708e+06	2.39248e+06	2.61028e+06	2.50448e+06	2.40807e+06
O14924;O14924-4	O14924;O14924-2;O14924-3;O14924-4;O14924-5;O14924-6;O14924-7	RGS12_HUMAN	RGS12		2.36991e+06	2.31959e+06	2.19189e+06	2.00706e+06	2.01268e+06	2.01981e+06	2.06172e+06	1.81392e+06	2.09234e+06	1.74128e+06	1.70329e+06	1.6632e+06	1.61407e+06	1.52822e+06	1.84487e+06	1.68993e+06
O14925	Q5SRD1;Q5SRD1-2;O14925	TIM23_HUMAN	TIMM23		2.00093e+07	1.88465e+07	1.95993e+07	1.8843e+07	2.00499e+07	2.07123e+07	1.91426e+07	1.83844e+07	1.94909e+07	2.05742e+07	2.12344e+07	1.95669e+07	2.16193e+07	2.0638e+07	2.10169e+07	1.8043e+07
O14929;O14929-2	O14929;O14929-2	HAT1_HUMAN	HAT1		5.01705e+06	5.31162e+06	5.08741e+06	5.29339e+06	5.1813e+06	5.20848e+06	4.76427e+06	4.8986e+06	4.92149e+06	4.88299e+06	5.31116e+06	5.89709e+06	5.00977e+06	5.31975e+06	5.61349e+06	5.15266e+06
O14936;O14936-2;O14936-3;O14936-4;O14936-6	O14936;O14936-2;O14936-3;O14936-4;O14936-6	CSKP_HUMAN	CASK		1.24642e+06	811497	1.13294e+06	1.16653e+06	1.03838e+06	1.11445e+06	1.28018e+06	1.10031e+06	1.00567e+06	992886	1.12466e+06	869694	944969	1.04336e+06	985939	1.06288e+06
O14939;O14939-3;O14939-4	O14939;O14939-3;O14939-4	PLD2_HUMAN	PLD2		265041	166049	387857	364259	292460	270386	370744	365429	97925.5	331644	283898	265082	209930	466216	161656	615737
O14949	O14949	QCR8_HUMAN	UQCRQ		1.0079e+08	1.18646e+08	1.10461e+08	1.02214e+08	1.29347e+08	1.06661e+08	1.20214e+08	9.9074e+07	1.26525e+08	1.08647e+08	1.21041e+08	1.3923e+08	1.173e+08	1.30389e+08	1.405e+08	1.19568e+08
O14950;P19105	P19105;O14950	ML12A_HUMAN;ML12B_HUMAN	MYL12A;MYL12B		6.75893e+07	5.50182e+07	6.46395e+07	6.14546e+07	6.41617e+07	6.88971e+07	7.25192e+07	5.57087e+07	5.72765e+07	5.74697e+07	6.5609e+07	6.45213e+07	7.23825e+07	6.55362e+07	6.47152e+07	6.70022e+07
O14964	O14964;O14964-2	HGS_HUMAN	HGS		1.43299e+08	3.38034e+07	2.09136e+08	2.34904e+07	1.29802e+08	4.04434e+07	2.05086e+08	2.19087e+07	1.0314e+08	3.32189e+07	2.02623e+08	2.01349e+07	1.31624e+08	3.36319e+07	2.01212e+08	2.02577e+07
O14965	O14965	AURKA_HUMAN	AURKA		8.18077e+06	8.56045e+06	8.27107e+06	7.48011e+06	8.78536e+06	7.97245e+06	8.10144e+06	6.55829e+06	8.83275e+06	7.83582e+06	7.48125e+06	8.53631e+06	8.48594e+06	6.17614e+06	7.87666e+06	7.44047e+06
O14965;Q96GD4;Q96GD4-5;Q9UQB9;Q9UQB9-2;Q9UQB9-3	O14965;Q9UQB9;Q9UQB9-2;Q9UQB9-3;Q96GD4;Q96GD4-3;Q96GD4-4;Q96GD4-5	AURKA_HUMAN;AURKB_HUMAN;AURKC_HUMAN	AURKA;AURKB;AURKC		8.68996e+06	6.9016e+06	7.97332e+06	8.01566e+06	7.45224e+06	7.80158e+06	8.11019e+06	8.72659e+06	6.16433e+06	8.02324e+06	7.71028e+06	7.63774e+06	8.18493e+06	9.41147e+06	7.87589e+06	8.93083e+06
O14966	O14966;O14966-2	RAB7L_HUMAN	RAB29		2.27362e+06	3.11808e+06	2.54407e+06	2.15768e+06	2.00528e+06	2.28679e+06		1.93346e+06	1.46928e+06	1.74643e+06	2.59892e+06	1.56063e+06	1.76543e+06	2.14852e+06	2.22317e+06	1.39492e+06
O14966;P57729;Q13637	O14966;P57729;Q13637	RAB32_HUMAN;RAB38_HUMAN;RAB7L_HUMAN	RAB29;RAB32;RAB38		1.09677e+07	7.22208e+06	1.18637e+07	1.26598e+07	7.88979e+06	9.76317e+06	9.01775e+06	1.08374e+07	1.03514e+07	1.34798e+07	1.18911e+07	1.03039e+07	1.41949e+07	1.53316e+07	1.42341e+07	1.35234e+07
O14972;O14972-2	O14972;O14972-2	VP26C_HUMAN	VPS26C		2.19212e+06	1.87687e+06	2.06574e+06	2.11544e+06	1.83972e+06	1.98353e+06	2.03676e+06	2.29757e+06	1.62534e+06	2.35788e+06	1.79279e+06	1.87107e+06	2.35331e+06	2.10158e+06	1.75162e+06	2.07641e+06
O14974	O14974;O14974-2;O14974-3;O14974-4;O14974-5	MYPT1_HUMAN	PPP1R12A		2.32387e+07	2.2601e+07	2.38747e+07	2.23957e+07	2.37338e+07	2.21005e+07	2.46209e+07	2.05228e+07	2.30031e+07	1.96269e+07	2.32252e+07	2.08109e+07	2.15951e+07	1.90729e+07	2.24784e+07	2.03638e+07
O14974;O60237;O60237-6	O60237;O60237-4;O60237-6;O14974;O14974-2;O14974-3;O14974-4;O14974-5	MYPT1_HUMAN;MYPT2_HUMAN	PPP1R12A;PPP1R12B		1.75505e+06	2.1196e+06	2.10251e+06	2.21712e+06	2.1044e+06	2.01693e+06	2.1306e+06	2.34388e+06	2.32293e+06	1.5887e+06	1.78872e+06	3.60995e+06	1.8248e+06	2.489e+06	2.91275e+06	2.21098e+06
O14976;O14976-2	O14976;O14976-2	GAK_HUMAN	GAK		1.58834e+06	2.22757e+06	1.93789e+06	1.83256e+06	2.19793e+06	2.0948e+06	2.07652e+06	1.75631e+06	2.20925e+06	2.06638e+06	2.07966e+06	1.59429e+06	1.78388e+06	1.53679e+06	1.54742e+06	1.69774e+06
O14979	O14979;O14979-2;O14979-3	HNRDL_HUMAN	HNRNPDL		6.22634e+07	5.46646e+07	5.79856e+07	5.46817e+07	5.86286e+07	6.25861e+07	5.70737e+07	5.79951e+07	5.33311e+07	5.79449e+07	5.99918e+07	5.90328e+07	6.57291e+07	5.93116e+07	6.00142e+07	6.16034e+07
O14979;Q14103;Q14103-3	O14979;O14979-2;O14979-3;Q14103;Q14103-2;Q14103-3;Q14103-4	HNRDL_HUMAN;HNRPD_HUMAN	HNRNPD;HNRNPDL		8.67424e+07	8.93396e+07	8.59939e+07	9.00248e+07	8.33187e+07	8.90272e+07	8.72562e+07	8.73806e+07	7.16311e+07	7.52633e+07	8.51193e+07	8.46938e+07	8.20279e+07	7.32773e+07	8.46882e+07	8.84118e+07
O14980	O14980	XPO1_HUMAN	XPO1		1.62971e+07	1.42811e+07	1.69013e+07	1.85954e+07	1.61555e+07	1.62607e+07	1.69571e+07	1.71079e+07	1.33976e+07	1.61058e+07	1.52955e+07	1.63546e+07	1.66613e+07	1.82328e+07	1.66494e+07	1.70933e+07
O14981	O14981	BTAF1_HUMAN	BTAF1		4.82918e+06	5.12019e+06	5.32221e+06	5.51112e+06	5.27201e+06	5.08948e+06	4.99706e+06	5.40416e+06	4.65607e+06	4.86818e+06	5.0652e+06	4.6476e+06	4.88548e+06	3.94047e+06	4.61612e+06	4.34186e+06
O14986;O14986-2;O14986-3;Q99755-3	Q99755;Q99755-2;Q99755-3;Q99755-4;O14986;O14986-2;O14986-3	PI51A_HUMAN;PI51B_HUMAN	PIP5K1A;PIP5K1B		9.55449e+06	8.86607e+06	9.14441e+06	8.86777e+06	9.97778e+06	1.08865e+07	9.06894e+06	8.14244e+06	8.91627e+06	9.3902e+06	1.00467e+07	1.1348e+07	6.65388e+06	7.80552e+06	9.13139e+06	8.43194e+06
O14994	O14994	SYN3_HUMAN	SYN3		2.71816e+06	2.63646e+06	2.7406e+06	2.71606e+06	2.91514e+06	2.60538e+06	1.95068e+06	2.36931e+06	2.77611e+06	2.9094e+06	2.36949e+06	2.71118e+06	2.07647e+06	2.09549e+06	1.919e+06	2.4049e+06
O14994;Q92777	Q92777;P17600;O14994	SYN2_HUMAN;SYN3_HUMAN	SYN2;SYN3		486380	703534	150646	435875	443420	492650	564854	572565	680549	579475	602503	690862	555213	403422	746993	592528
O15013;O15013-4;O15013-5;O15013-6;O15013-7	O15013;O15013-6;O15013-7;O15013-4;O15013-5	ARHGA_HUMAN	ARHGEF10		555911		469347	442773	461854					260387				335018		220817
O15014	O15014	ZN609_HUMAN	ZNF609		1.25645e+07	1.36306e+07	1.28096e+07	1.26011e+07	1.29246e+07	1.24309e+07	1.22286e+07	1.23285e+07	1.24398e+07	1.11012e+07	1.20231e+07	1.2389e+07	1.13583e+07	1.13397e+07	1.24831e+07	1.17984e+07
O15014;Q9ULD9	Q9ULD9;O15014	ZN608_HUMAN;ZN609_HUMAN	ZNF608;ZNF609		7.92005e+06	9.13432e+06	2.27977e+06	7.47167e+06	4.44075e+06	7.48408e+06	3.25392e+06	1.07991e+07	1.0737e+07	8.92724e+06		7.27015e+06	1.07752e+07	6.99859e+06	8.4259e+06	8.32422e+06
O15015;O15015-1	O15015;O15015-1	ZN646_HUMAN	ZNF646		577953	862452	708959	633238	776827	613856	859995	747112	718921	788696	720983	799087	660027	619449	656222	731977
O15018;O15018-2	O15018;O15018-2	PDZD2_HUMAN	PDZD2		2.5919e+06	3.07275e+06	2.62687e+06	2.7576e+06	3.00696e+06	2.68828e+06	2.70971e+06	2.67008e+06	3.08325e+06	2.73222e+06	2.89501e+06	3.28053e+06	2.86818e+06	2.75273e+06	3.01992e+06	2.96071e+06
O15020;O15020-2	O15020;O15020-2	SPTN2_HUMAN	SPTBN2		397115	499680	453991	419121	438779	385459	365255	340140	372315	288957	341880	398312	448261	475024	376001	419099
O15020;O15020-2;Q01082;Q01082-3	O15020;O15020-2;Q01082;Q01082-2;Q01082-3;P11277;P11277-2;P11277-3	SPTB2_HUMAN;SPTN2_HUMAN	SPTBN1;SPTBN2		1.38704e+08	1.33269e+08	1.61259e+08	1.59069e+08	1.47364e+08	1.60527e+08	1.52909e+08	1.55389e+08	1.09855e+08	1.44215e+08	1.50661e+08	1.52819e+08	1.4542e+08	1.39619e+08	1.40606e+08	1.42795e+08
O15020;O15020-2;Q01082;Q01082-3;Q9H254	O15020;O15020-2;Q01082;Q01082-2;Q01082-3;P11277;P11277-2;P11277-3;Q9H254;Q9H254-2;Q9H254-4	SPTB2_HUMAN;SPTN2_HUMAN;SPTN4_HUMAN	SPTBN1;SPTBN2;SPTBN4		4.76446e+07	5.05226e+07	5.00582e+07	5.00987e+07	5.90874e+07	5.25629e+07	4.92252e+07	4.98744e+07	4.76618e+07	4.00088e+07	5.06438e+07	5.84071e+07	3.75187e+07	4.69713e+07	5.72284e+07	4.87089e+07
O15020;O15020-2;Q01082;Q9H254	O15020;O15020-2;Q01082;Q01082-2;Q9H254;Q9H254-2;Q9H254-4	SPTB2_HUMAN;SPTN2_HUMAN;SPTN4_HUMAN	SPTBN1;SPTBN2;SPTBN4		443871	798558						1.2064e+06	1.49758e+06	1.72833e+06		1.75057e+06	1.69151e+06	2.10346e+06	1.95509e+06	2.21662e+06
O15021;O15021-2;O15021-3;O15021-6;Q6P0Q8;Q9Y2H9	O15021;O15021-2;O15021-3;O15021-6;Q9Y2H9;Q6P0Q8;Q6P0Q8-2	MAST1_HUMAN;MAST2_HUMAN;MAST4_HUMAN	MAST1;MAST2;MAST4		5.36237e+06	3.91074e+06	4.54113e+06	6.01175e+06	4.53413e+06	5.43024e+06	4.89074e+06	5.17462e+06	3.03079e+06	4.11911e+06	4.69873e+06	4.66081e+06	5.34662e+06	4.40742e+06	3.07008e+06	4.92691e+06
O15027-5	O15027;O15027-2;O15027-3;O15027-4;O15027-5	SC16A_HUMAN	SEC16A		1.8623e+08	1.75092e+08	1.79473e+08	1.7246e+08	1.69414e+08	1.77025e+08	1.7854e+08	1.78638e+08	1.67093e+08	1.68943e+08	1.70619e+08	1.81153e+08	1.7325e+08	1.69206e+08	1.72649e+08	1.80497e+08
O15031	O15031	PLXB2_HUMAN	PLXNB2		518395	657522	473197	512996	721368	332357	440138	705674	568513	491215	462526	442758	235724	617666	355896	549464
O15034-2	O15034-2	RIMB2_HUMAN	RIMBP2		71874.5	111717	52950.7	95411.1		67515.7	91218.4			98952.5	47221.1
O15037	O15037	KHNYN_HUMAN	KHNYN		2.48471e+07	2.15582e+07	2.33348e+07	2.32701e+07	2.40003e+07	2.37573e+07	2.46526e+07	2.25497e+07	1.95781e+07	2.31068e+07	2.20851e+07	2.17672e+07	2.62706e+07	2.44709e+07	2.38979e+07	2.46403e+07
O15041;O15041-2	O15041;O15041-2	SEM3E_HUMAN	SEMA3E		1.88884e+06	2.11668e+06	1.97239e+06	1.69405e+06	2.12493e+06	2.00891e+06	1.70544e+06	1.85362e+06	2.05194e+06	1.92433e+06	1.9931e+06	2.13397e+06	1.9831e+06	1.23444e+06	1.52676e+06	1.49366e+06
O15042;O15042-2	O15042;O15042-2;O15042-3	SR140_HUMAN	U2SURP		2.37674e+07	1.63659e+07	2.41958e+07	1.93043e+07	1.57836e+07	2.19455e+07	1.44687e+07	1.4671e+07	2.61353e+07	2.36441e+07	3.07462e+07	2.37031e+07	2.68489e+07	2.57709e+07	2.35413e+07	2.07206e+07
O15047	O15047	SET1A_HUMAN	SETD1A		1.45637e+07	1.48845e+07	1.47438e+07	1.3762e+07	1.4023e+07	1.45308e+07	1.46516e+07	1.43106e+07	1.40674e+07	1.32536e+07	1.43647e+07	1.46204e+07	1.28826e+07	1.34271e+07	1.43434e+07	1.4075e+07
O15047;Q9UPS6;Q9UPS6-2	Q9UPS6;Q9UPS6-2;O15047	SET1A_HUMAN;SET1B_HUMAN	SETD1A;SETD1B		3.64821e+06	3.9548e+06	2.90622e+06	4.13697e+06	2.95831e+06	4.12133e+06	3.48583e+06	4.38967e+06	2.20809e+06	3.50588e+06	3.05014e+06	3.4968e+06	4.45716e+06	3.82421e+06	3.8589e+06	3.42508e+06
O15049	O15049	N4BP3_HUMAN	N4BP3		1.25847e+06	990933	1.2075e+06	1.19436e+06	1.07038e+06	1.18744e+06	1.42527e+06	1.14423e+06	1.2064e+06	1.01713e+06	1.29135e+06	1.14722e+06	1.05041e+06	737824	3.53676e+06	1.6339e+06
O15055	O15055	PER2_HUMAN	PER2		1.05629e+06	1.11875e+06	966728	995539	911835	799524	796578	1.08826e+06	1.00859e+06	947387	826902	1.03287e+06	1.08542e+06	992470	916025	751820
O15056	O15056;O15056-2;O15056-3	SYNJ2_HUMAN	SYNJ2		2.44343e+07	2.42567e+07	2.38791e+07	2.44661e+07	2.43347e+07	2.40804e+07	2.41683e+07	2.41506e+07	2.38003e+07	2.26411e+07	2.22522e+07	2.27055e+07	2.2929e+07	2.22564e+07	2.34023e+07	2.34483e+07
O15056;O43426	O43426;O43426-2;O43426-4;O15056;O15056-2;O15056-3	SYNJ1_HUMAN;SYNJ2_HUMAN	SYNJ1;SYNJ2													7.52531e+06		3.43815e+06
O15062	O15062	ZBTB5_HUMAN	ZBTB5		2.02389e+06	1.88935e+06	1.81188e+06	1.81054e+06	1.99615e+06	2.26086e+06	1.9902e+06	2.1575e+06	1.55713e+06	1.71516e+06	1.91659e+06	1.84165e+06	2.05894e+06	2.04259e+06	2.19971e+06	1.86689e+06
O15063	O15063	GRRE1_HUMAN	GARRE1		802687	805102	793746	739670	789857	768250	662384	757896	792396	743070	810316	762177	712679	782234	809594	732675
O15066	O15066;O15066-2	KIF3B_HUMAN	KIF3B		1.05896e+06	1.03639e+06	931897	980051	1.2006e+06	1.03937e+06	1.0353e+06	1.01474e+06	1.1403e+06	1.03017e+06	1.01545e+06	965128	838799	893698	1.00367e+06	918510
O15067	O15067	PUR4_HUMAN	PFAS		8.21277e+06	8.41225e+06	8.45905e+06	8.25971e+06	8.60484e+06	8.72833e+06	8.70442e+06	8.39083e+06	9.09043e+06	8.79622e+06	9.20867e+06	8.95863e+06	8.48834e+06	8.04081e+06	9.03216e+06	8.23097e+06
O15068;O15068-10;O15068-6;O15068-8;O15068-9	O15068;O15068-2;O15068-3;O15068-4;O15068-5;O15068-6;O15068-9;O15068-8;O15068-10	MCF2L_HUMAN	MCF2L			155818	169346	208920		73603.8	167013	126783					47019.3	23614.3
O15072	O95450;O15072	ATS3_HUMAN	ADAMTS3		340645	1.32839e+06	492431	520354	494468	937210	717572	715844	1.23426e+06	1.18986e+06	882749	466547	796780	597693	236588	662691
O15075	O15075;O15075-2	DCLK1_HUMAN	DCLK1		1.8575e+07	2.0331e+07	1.74661e+07	1.91036e+07	1.83432e+07	1.93515e+07	1.76503e+07	2.04823e+07	1.95298e+07	2.24431e+07	2.01876e+07	2.03784e+07	2.11978e+07	2.17527e+07	2.04297e+07	2.10029e+07
O15078	O15078	CE290_HUMAN	CEP290		1.58038e+07	1.51135e+07	1.55587e+07	1.55102e+07	1.47973e+07	1.50018e+07	1.54695e+07	1.56913e+07	1.35293e+07	1.45338e+07	1.43783e+07	1.5109e+07	1.40291e+07	1.48229e+07	1.45098e+07	1.4938e+07
O15083	O15083	ERC2_HUMAN	ERC2		496536		384493	540403	389990	495748	398854	409529	242833		263737	209225	403441	545520	428108
O15083;Q8IUD2;Q8IUD2-2;Q8IUD2-3	O15083;Q8IUD2;Q8IUD2-2;Q8IUD2-3;Q8IUD2-4	ERC2_HUMAN;RB6I2_HUMAN	ERC1;ERC2		4.45471e+06	4.41144e+06	4.71723e+06	4.01863e+06	4.22602e+06	4.15149e+06	4.27407e+06	4.48007e+06	3.29353e+06	3.94104e+06	4.54597e+06	3.82878e+06	3.5479e+06	3.82252e+06	3.94146e+06	3.35729e+06
O15084	O15084;O15084-2;O15084-1;O15084-4	ANR28_HUMAN	ANKRD28		5.82742e+06	5.65223e+06	5.8363e+06	5.72183e+06	6.15441e+06	5.97038e+06	5.90925e+06	6.27522e+06	5.45065e+06	6.07526e+06	6.1769e+06	6.0802e+06	5.51922e+06	5.81807e+06	6.11064e+06	5.92379e+06
O15084;Q8N8A2;Q8N8A2-2	Q8N8A2;Q8N8A2-2;Q8N8A2-3;Q8N8A2-4;Q8N8A2-5;O15084;O15084-2;O15084-1;O15084-4	ANR28_HUMAN;ANR44_HUMAN	ANKRD28;ANKRD44		5.02063e+06	5.09954e+06	5.28551e+06	4.92769e+06	5.18519e+06	5.08507e+06	6.29977e+06	5.87262e+06	5.11541e+06	5.85941e+06	6.09372e+06	5.69284e+06	5.78841e+06	6.47843e+06	6.15208e+06	6.06605e+06
O15084;Q8NB46	Q8NB46;O15084;O15084-2;O15084-1;O15084-4	ANR28_HUMAN;ANR52_HUMAN	ANKRD28;ANKRD52		402812	351263	718670	855779	738483	592710	735966	632889	433340	562650		753761	699752	615578	596516	891936
O15085-2	O15085;O15085-2	ARHGB_HUMAN	ARHGEF11		428206	468756	348533	597709	475937	347196	557935	314442			277008	179117	600332	500235	600181
O15091	O15091;O15091-2	MRPP3_HUMAN	PRORP		7.46342e+06	7.69289e+06	6.59701e+06	6.90233e+06	7.23205e+06	7.43563e+06	6.6189e+06	7.7512e+06	7.10424e+06	7.17131e+06	6.47791e+06	8.68794e+06	8.63344e+06	8.56294e+06	8.2625e+06	7.48508e+06
O15091-4	O15091-4	MRPP3_HUMAN	PRORP		186243	248726	224301	185290	219117	152243	122996	182267	191587	124382	218381	237803	88620.3	194054	152824	167868
O15091;O15091-4	O15091;O15091-2;O15091-3;O15091-4	MRPP3_HUMAN	PRORP		1.48695e+07	1.15505e+07	1.53414e+07	1.69069e+07	1.43344e+07	1.49875e+07	1.72135e+07	1.52758e+07	1.20049e+07	1.40936e+07	1.43988e+07	1.37408e+07	1.50024e+07	1.55412e+07	1.54292e+07	1.59261e+07
O15111	O15111	IKKA_HUMAN	CHUK		4.16667e+06	3.62891e+06	4.29787e+06	4.65153e+06	4.09659e+06	4.0204e+06	4.68698e+06	4.43346e+06	3.37039e+06	4.07878e+06	4.33334e+06	3.73248e+06	3.82081e+06	3.74917e+06	3.52155e+06	4.00214e+06
O15120	O15120	PLCB_HUMAN	AGPAT2		6.13789e+06	5.94693e+06	7.244e+06	7.67513e+06	7.37616e+06	7.176e+06	6.3236e+06	7.28979e+06	6.61772e+06	6.30656e+06	7.17655e+06	5.47771e+06	6.24677e+06	8.00908e+06	7.58803e+06	5.79862e+06
O15126	O15126;O15126-2	SCAM1_HUMAN	SCAMP1		688149	428327	496225	532484	564832	566931	523621	604860	538877	444201	609867	513826	429954	521858	518576	345078
O15127	O15127	SCAM2_HUMAN	SCAMP2		1.00933e+06	429802	786382	901174	1.0015e+06	863824	738267	883905	588925	842555	520241	278218	605998	972788	614111	690043
O15143	O15143	ARC1B_HUMAN	ARPC1B		1.81824e+08	1.58987e+08	1.65904e+08	1.82847e+08	1.7691e+08	1.77713e+08	1.71826e+08	1.86345e+08	1.4518e+08	1.95349e+08	1.72741e+08	1.84396e+08	1.98076e+08	1.98079e+08	1.83363e+08	1.93917e+08
O15143;Q92747	O15143;Q92747;Q92747-2	ARC1A_HUMAN;ARC1B_HUMAN	ARPC1A;ARPC1B		1.23612e+07	1.15537e+07	1.19613e+07	1.32031e+07	1.39812e+07	1.62839e+07	1.25723e+07	1.39182e+07	1.1324e+07	1.54205e+07	1.47793e+07	1.35164e+07	1.80664e+07	1.70637e+07	1.65501e+07	1.48107e+07
O15144	O15144	ARPC2_HUMAN	ARPC2		7.49004e+06	5.82927e+06	6.88528e+06	8.2415e+06	7.01725e+06	7.36755e+06	6.56616e+06	6.83986e+06	5.12447e+06	7.24856e+06	6.29331e+06	6.46996e+06	7.07811e+06	7.68085e+06	6.40117e+06	6.62238e+06
O15145	O15145	ARPC3_HUMAN	ARPC3		2.42085e+07	2.07287e+07	2.11186e+07	2.23729e+07	2.21062e+07	2.1111e+07	1.94492e+07	2.22373e+07	1.91308e+07	2.06813e+07	2.05244e+07	2.07596e+07	2.1964e+07	2.13194e+07	2.04493e+07	2.07783e+07
O15151	O15151;O15151-4;O15151-5	MDM4_HUMAN	MDM4		422864	275501	386594		342618	387475		541844			333045	391104	464186			544071
O15155	O15155;O15155-2	BET1_HUMAN	BET1		3.56225e+06	8.89161e+06	5.23447e+06	5.51678e+06	8.78208e+06	8.18396e+06	5.76701e+06	6.0307e+06	8.21733e+06	8.11685e+06	8.78666e+06	7.59202e+06	5.54668e+06	4.40116e+06	6.89951e+06	3.01131e+06
O15160	O15160;O15160-2	RPAC1_HUMAN	POLR1C		2.18586e+07	2.3947e+07	2.23928e+07	2.1938e+07	2.31636e+07	2.28158e+07	2.20728e+07	2.07224e+07	2.28389e+07	2.24323e+07	2.10272e+07	2.37378e+07	2.20781e+07	2.11799e+07	2.29923e+07	2.177e+07
O15164;O15164-2	O15164;O15164-2	TIF1A_HUMAN	TRIM24		804955	967064	731899	843534	710328	900448	892417	931560	784334	944674	710694	1.12904e+06	761831	398424	730962	811210
O15164;O15164-2;Q92793	O15164;O15164-2;Q92793;Q92793-2	CBP_HUMAN;TIF1A_HUMAN	CREBBP;TRIM24		742576	562974	923718	788679	452882	645384	818470	648038	215741	300192	779798	401796	334071	164211	386021	307796
O15164;O15164-2;Q9UPN9;Q9UPN9-2	O15164;O15164-2;Q9UPN9;Q9UPN9-2	TIF1A_HUMAN;TRI33_HUMAN	TRIM24;TRIM33		128965	130453	133998	180064	179797	193329	204740	153774	102309	113136	58813.9	49324.8	163183	199953	134729	206160
O15169;O15169-2	O15169;O15169-2	AXIN1_HUMAN	AXIN1		998493	1.05321e+06	473323	798416	789320	821417	727015	1.00902e+06	1.06327e+06	1.06636e+06	1.02755e+06	1.06126e+06	928373	965692	836260	868279
O15173;O15173-2	O15173;O15173-2	PGRC2_HUMAN	PGRMC2		1.20793e+07	1.34797e+07	1.23284e+07	1.2258e+07	1.26963e+07	1.17921e+07	1.18556e+07	1.17913e+07	1.29731e+07	1.26655e+07	1.22903e+07	1.31537e+07	1.30695e+07	1.24852e+07	1.3244e+07	1.22726e+07
O15182	O15182	CETN3_HUMAN	CETN3		2.38491e+07	2.36169e+07	2.47489e+07	2.43287e+07	2.4791e+07	2.50046e+07	2.54985e+07	2.71905e+07	1.87057e+07	2.67221e+07	2.21531e+07	2.4675e+07	2.88226e+07	2.68533e+07	2.41002e+07	2.55415e+07
O15194;O15194-2	O15194;O15194-2	CTDSL_HUMAN	CTDSPL		2.76584e+06	2.23525e+06	2.56587e+06	2.55378e+06	2.34862e+06	2.32802e+06	2.33893e+06	2.16939e+06	2.41705e+06	2.25283e+06	2.51064e+06	2.14723e+06	2.42303e+06	2.14367e+06	2.17422e+06	1.90325e+06
O15194;O15194-2;Q9GZU7;Q9GZU7-2;Q9GZU7-3	Q9GZU7;Q9GZU7-2;Q9GZU7-3;O15194;O15194-2	CTDS1_HUMAN;CTDSL_HUMAN	CTDSP1;CTDSPL		2.17034e+07	4.24232e+07	2.24679e+07	3.21827e+07	3.77686e+07	3.85001e+07	3.10753e+07	3.47851e+07	4.3694e+07	4.4533e+07	3.49617e+07	6.22031e+07	5.61407e+07	6.33202e+07	6.39159e+07	3.19229e+07
O15211	O15211	RGL2_HUMAN	RGL2		486268	674536	541207	540897	626542	597629	338264	331941	587905	300786	470671	545732	450083		437113	627306
O15212	O15212	PFD6_HUMAN	PFDN6		3.31003e+06	3.58032e+06	3.9192e+06	3.87461e+06	4.11219e+06	3.18312e+06	3.75788e+06	2.66363e+06	3.93123e+06	2.86447e+06	4.2613e+06	3.29554e+06	3.47617e+06	2.59587e+06	3.82079e+06	3.65167e+06
O15213	O15213	WDR46_HUMAN	WDR46		3.71083e+06	3.67985e+06	3.28064e+06	3.5929e+06	3.51389e+06	4.04982e+06	3.85504e+06	3.63467e+06	3.62384e+06	3.41829e+06	3.41364e+06	3.84647e+06	3.32997e+06	3.5358e+06	3.39395e+06	3.11689e+06
O15226;O15226-2	O15226;O15226-2	NKRF_HUMAN	NKRF		5.11106e+06	5.19386e+06	5.12371e+06	5.32123e+06	5.22139e+06	5.20735e+06	5.17925e+06	5.31973e+06	5.12868e+06	5.23443e+06	5.32472e+06	5.53994e+06	5.2796e+06	5.32442e+06	5.41114e+06	5.4236e+06
O15228	O15228;O15228-2	GNPAT_HUMAN	GNPAT		1.35412e+06	1.00962e+06	1.13152e+06	920115	986523	1.30832e+06	1.07816e+06	1.06838e+06		1.73855e+06	1.71733e+06	1.77718e+06	1.16983e+06	3.58789e+06	2.52318e+06	1.01846e+06
O15230	O15230	LAMA5_HUMAN	LAMA5		2.15119e+06	2.49585e+06	2.16371e+06	2.05146e+06	2.19884e+06	2.26814e+06	2.31655e+06	2.223e+06	2.27318e+06	2.02485e+06	1.90842e+06	2.22562e+06	2.02966e+06	1.91038e+06	1.98638e+06	2.17897e+06
O15231-2	O15231-2	ZN185_HUMAN	ZNF185		4.16934e+06	6.19421e+06	3.35575e+06	4.24639e+06	6.97179e+06	5.77458e+06	5.35519e+06	2.0915e+06	1.04693e+07	4.01543e+06	5.71748e+06	6.22943e+06	2.43466e+06	2.30183e+06	6.02447e+06	4.78026e+06
O15231-2;O15231-3	O15231-2;O15231-3	ZN185_HUMAN	ZNF185		1.0185e+07	1.18267e+07	9.80804e+06	9.27665e+06	1.14183e+07	9.33671e+06	1.07895e+07	8.52802e+06	1.18143e+07	9.21059e+06	1.01775e+07	1.00497e+07	1.11586e+07	9.42493e+06	1.13373e+07	9.55491e+06
O15231-2;O15231-3;O15231-8	O15231;O15231-2;O15231-3;O15231-4;O15231-5;O15231-6;O15231-7;O15231-8;O15231-9	ZN185_HUMAN	ZNF185		7.91409e+07	8.63902e+07	8.41051e+07	7.59257e+07	8.63412e+07	7.73346e+07	8.21696e+07	7.36069e+07	9.10127e+07	7.37911e+07	7.913e+07	8.10235e+07	7.88206e+07	6.70208e+07	8.30372e+07	7.41073e+07
O15231-3	O15231;O15231-3;O15231-6	ZN185_HUMAN	ZNF185		4.29275e+07	4.83679e+07	2.05397e+07	3.43776e+07	2.43359e+07	3.81216e+07	1.69115e+07	4.16502e+07	5.58663e+07	4.33332e+07	1.44517e+07	4.50454e+07	4.50397e+07	3.66742e+07	4.59576e+07	3.62425e+07
O15231-3;O15231-8	O15231;O15231-3;O15231-4;O15231-6;O15231-7;O15231-8	ZN185_HUMAN	ZNF185		3.40913e+07	3.84729e+07	3.49592e+07	3.34706e+07	3.60366e+07	3.35316e+07	3.42522e+07	3.06855e+07	3.95623e+07	3.19403e+07	3.70452e+07	3.41761e+07	3.3407e+07	2.94576e+07	3.57334e+07	2.97535e+07
O15231-8	O15231;O15231-4;O15231-6;O15231-7;O15231-8	ZN185_HUMAN	ZNF185		6.83717e+06	6.46765e+06	7.51252e+06	6.28002e+06	6.93769e+06	6.5359e+06	7.25645e+06	5.89786e+06	6.64609e+06	5.88343e+06	6.86485e+06	6.63573e+06	7.941e+06	5.78537e+06	6.58599e+06	6.79583e+06
O15232;O15232-2	O15232;O15232-2	MATN3_HUMAN	MATN3		1.4243e+06	1.49957e+06	1.36937e+06	1.39082e+06	1.34754e+06	1.43071e+06	1.29671e+06	1.34893e+06	1.6983e+06	1.50444e+06	1.25254e+06	1.23277e+06	1.3228e+06	1.2489e+06	1.31907e+06	1.0922e+06
O15234	O15234	CASC3_HUMAN	CASC3		2.19103e+06	2.51625e+06	2.2471e+06	2.10674e+06	2.21085e+06	2.23518e+06	2.36714e+06	2.04183e+06	2.65985e+06	1.9814e+06	2.38465e+06	2.21883e+06	2.2691e+06	1.98164e+06	2.2243e+06	2.04615e+06
O15235	O15235	RT12_HUMAN	MRPS12		1.71288e+07	1.66796e+07	1.82254e+07	1.85775e+07	2.07003e+07	2.04522e+07	1.83244e+07	1.60075e+07	1.68906e+07	1.71013e+07	1.68023e+07	1.92199e+07	2.00405e+07	1.9818e+07	1.96093e+07	2.4855e+07
O15258	O15258	RER1_HUMAN	RER1		8.38728e+06	6.35669e+06	7.06742e+06	8.10072e+06	6.86451e+06	6.75739e+06	8.18766e+06	6.89187e+06	5.17805e+06	6.90992e+06	4.95887e+06	6.28417e+06	7.02577e+06	8.38892e+06	7.25171e+06	7.26671e+06
O15259;O15259-2;O15259-4	O15259;O15259-2;O15259-3;O15259-4	NPHP1_HUMAN	NPHP1		1.17235e+06	1.08325e+06	1.24054e+06	1.24036e+06	1.05528e+06	1.05498e+06	1.08893e+06	1.27307e+06	980617	1.21934e+06	1.25893e+06	876776	1.19944e+06	816474	721226	1.03392e+06
O15260;O15260-2	O15260;O15260-2	SURF4_HUMAN	SURF4		5.09566e+07	4.21708e+07	4.80675e+07	4.81229e+07	4.9446e+07	5.19086e+07	3.50259e+07	4.82626e+07	4.47108e+07	4.40144e+07	5.03587e+07	5.29616e+07	4.07897e+07	5.43149e+07	5.34902e+07	3.9502e+07
O15265	O15265;O15265-2	ATX7_HUMAN	ATXN7		2.84903e+06	2.82044e+06	2.74495e+06	2.92581e+06	2.78846e+06	2.6871e+06	2.93007e+06	2.55135e+06	2.47657e+06	2.42553e+06	2.75349e+06	2.56982e+06	2.65719e+06	2.26694e+06	2.26398e+06	2.23616e+06
O15269	O15269	SPTC1_HUMAN	SPTLC1		1.10845e+07	1.06759e+07	1.08812e+07	1.06841e+07	1.03057e+07	1.14004e+07	1.15011e+07	1.19803e+07	1.09279e+07	1.28118e+07	1.11864e+07	1.19776e+07	1.24133e+07	1.23049e+07	1.23291e+07	1.24981e+07
O15270	O15270	SPTC2_HUMAN	SPTLC2		4.0982e+06	3.48953e+06	3.81379e+06	4.18103e+06	3.78247e+06	4.25688e+06	4.09584e+06	4.19503e+06	2.98859e+06	4.25119e+06	3.9237e+06	3.49769e+06	4.10565e+06	3.89519e+06	3.56628e+06	4.05207e+06
O15287	O15287	FANCG_HUMAN	FANCG		186554	178881	199698	254411	180663	130419	208099	246590	82854.6	219808	131086	128038	191840	174594	134266	105147
O15294	O15294;O15294-2;O15294-3;O15294-4	OGT1_HUMAN	OGT		1.13559e+07	1.05894e+07	1.14739e+07	1.13593e+07	1.06593e+07	1.09163e+07	1.1599e+07	1.12922e+07	8.9772e+06	1.08154e+07	1.06316e+07	1.06241e+07	1.08662e+07	1.06829e+07	1.10587e+07	1.06619e+07
O15296	O15296;O15296-3	LX15B_HUMAN	ALOX15B		3.35766e+06	3.22381e+06	4.09004e+06	2.5718e+06	3.10235e+06	5.86051e+06	3.15446e+06		3.76749e+06		2.47536e+06	3.39884e+06		3.6314e+06	4.03035e+06	2.82699e+06
O15297	O15297	PPM1D_HUMAN	PPM1D		1.0513e+06	1.23306e+06	930927	1.239e+06	1.13296e+06	1.30141e+06	1.04696e+06	1.07312e+06	1.36928e+06	1.24678e+06	1.4423e+06	1.31705e+06	932754		897174	840476
O15305	O15305;O15305-2	PMM2_HUMAN	PMM2		1.28689e+07	1.13486e+07	1.32293e+07	1.21687e+07	1.31157e+07	1.27569e+07	1.20788e+07	1.18159e+07	1.06563e+07	1.24297e+07	1.26732e+07	1.26508e+07	1.23632e+07	1.12136e+07	1.25907e+07	1.15059e+07
O15305;Q92871	O15305;Q92871	PMM1_HUMAN;PMM2_HUMAN	PMM1;PMM2		1.39352e+07	1.37317e+07	1.37327e+07	1.36881e+07	1.41214e+07	1.43709e+07	1.36617e+07	1.37298e+07	1.46394e+07	1.54063e+07	1.56664e+07	1.44919e+07	1.57248e+07	1.459e+07	1.51948e+07	1.41235e+07
O15321;O15321-2	O15321;O15321-2	TM9S1_HUMAN	TM9SF1		2.63883e+06	2.74355e+06	1.69987e+06	2.26789e+06	2.08663e+06	2.8967e+06	2.42135e+06	2.84648e+06	1.82469e+06	2.53164e+06	1.62704e+06	2.69529e+06	3.05151e+06	2.94467e+06	2.47138e+06	2.95769e+06
O15327	O15327	INP4B_HUMAN	INPP4B		1.32261e+07	1.26158e+07	1.36199e+07	1.38195e+07	1.29111e+07	1.30875e+07	1.34307e+07	1.34144e+07	1.17597e+07	1.15294e+07	1.29383e+07	1.18851e+07	1.25583e+07	1.23251e+07	1.25454e+07	1.12581e+07
O15327;O15327-2	O15327;O15327-2	INP4B_HUMAN	INPP4B		2.16508e+06	2.60242e+06	2.4549e+06	2.60658e+06	2.3404e+06	1.78582e+06	2.80872e+06	2.38827e+06	3.30214e+06	2.40944e+06	2.17183e+06	2.18525e+06	2.1781e+06	660059	868243	564298
O15355	O15355	PPM1G_HUMAN	PPM1G		2.09161e+06	2.69624e+06	2.15983e+06	2.25947e+06	2.44246e+06	2.35317e+06	2.30135e+06	2.27678e+06	2.5484e+06	2.42866e+06	2.43692e+06	2.48357e+06	2.33536e+06	2.35704e+06	2.523e+06	2.4189e+06
O15357	O15357	SHIP2_HUMAN	INPPL1		1.921e+06	2.20328e+06	1.88679e+06	2.00189e+06	2.21052e+06	1.94597e+06	1.87031e+06	2.03176e+06	2.0881e+06	2.12816e+06	2.26234e+06	2.0158e+06	1.89513e+06	2.00875e+06	2.06984e+06	1.98065e+06
O15360;O15360-3	O15360;O15360-3	FANCA_HUMAN	FANCA		1.21199e+06	1.37987e+06	1.17011e+06	1.38789e+06	1.17374e+06	1.52702e+06	1.19896e+06	1.29342e+06	1.14162e+06	1.26933e+06	1.25255e+06	1.35375e+06	1.04868e+06	1.01994e+06	1.16797e+06	1.2682e+06
O15371;O15371-2;O15371-3	O15371;O15371-2;O15371-3	EIF3D_HUMAN	EIF3D		9.92658e+06	9.96987e+06	1.01494e+07	9.10581e+06	1.02261e+07	9.69788e+06	9.32084e+06	9.20719e+06	8.816e+06	9.3456e+06	9.00292e+06	9.93227e+06	9.45826e+06	9.45101e+06	9.64377e+06	9.5382e+06
O15372	O15372	EIF3H_HUMAN	EIF3H		7.00378e+06	7.07415e+06	7.44871e+06	7.519e+06	7.17458e+06	6.14208e+06	7.61059e+06	7.70445e+06	6.54029e+06	7.58349e+06	5.94889e+06	5.92294e+06	6.32769e+06	6.41708e+06	6.24643e+06	4.90027e+06
O15379	O15379;O15379-2	HDAC3_HUMAN	HDAC3		3.06998e+07	2.71449e+07	3.11586e+07	3.30246e+07	3.11535e+07	3.09089e+07	3.12776e+07	3.18709e+07	2.62347e+07	3.37262e+07	3.08942e+07	3.28152e+07	3.10707e+07	3.2693e+07	3.37728e+07	3.20146e+07
O15379;Q13547;Q92769	O15379;O15379-2;Q92769;Q92769-3;Q13547	HDAC1_HUMAN;HDAC2_HUMAN;HDAC3_HUMAN	HDAC1;HDAC2;HDAC3		1.71253e+07	1.80262e+07	2.24243e+07	1.87041e+07	1.36317e+07	2.36276e+07	2.49409e+07	3.26808e+07	1.23337e+07	2.85723e+07	1.86682e+07	3.87203e+07	4.03611e+07	5.92995e+07	3.80981e+07	2.93491e+07
O15381	O15381;O15381-5	NVL_HUMAN	NVL		1.04788e+06	844469	889285	1.11204e+06	959642	848911	1.08397e+06	1.03746e+06	1.03283e+06	912501	1.18471e+06	952757	835724	908757	893573	904516
O15391	O15391	TYY2_HUMAN	YY2		6.0403e+06	3.01643e+06	4.26368e+06	1.77711e+06	2.73032e+06	3.41891e+06	5.06492e+06	2.50879e+06	2.04688e+06	3.01493e+06	3.59395e+06	1.85056e+06	4.3695e+06	2.04048e+06	1.16083e+06	2.99405e+06
O15391;P25490	P25490;O15391;Q96MM3	TYY1_HUMAN;TYY2_HUMAN	YY1;YY2		2.32694e+07	2.70273e+07	2.23064e+07	2.73514e+07	2.64344e+07	2.29274e+07	2.51955e+07	2.29264e+07	2.19884e+07	2.42834e+07	2.33824e+07	2.50221e+07	2.19384e+07	1.56817e+07	1.8348e+07	1.82576e+07
O15392;O15392-2	O15392;O15392-2	BIRC5_HUMAN	BIRC5		812088	797644	921317	825209	816173	919169	801979	766993	831643	860965	871279	774939	716359	545981	707095	955968
O15397	O15397;O15397-2	IPO8_HUMAN	IPO8		1.81123e+06	1.71837e+06	1.95689e+06	1.75296e+06	1.71116e+06	1.49518e+06	1.51728e+06	1.80003e+06	1.72733e+06	1.42496e+06	1.47485e+06	1.60957e+06	1.88111e+06	1.40123e+06	1.73606e+06	1.46458e+06
O15400;O15400-2	O15400;O15400-2	STX7_HUMAN	STX7		3.41304e+06	3.62805e+06	3.33159e+06	3.46905e+06	3.18294e+06	3.67026e+06	3.92425e+06	3.71178e+06	4.09342e+06	2.84596e+06	3.5062e+06	3.76363e+06	3.84325e+06	3.88062e+06	3.67457e+06	3.4189e+06
O15405;O15405-2	O15405;O15405-2	TOX3_HUMAN	TOX3		550792	769542	601156	803501	694062	689140	602799	524096	473688	476491	610757	1.04379e+06	678919	806666	925983	735161
O15405;O15405-2;O94842;O94842-2;O94842-3	O94842;O94842-2;O94842-3;O15405;O15405-2	TOX3_HUMAN;TOX4_HUMAN	TOX3;TOX4		7.51498e+06	5.56471e+06	8.49327e+06	7.5658e+06	5.37465e+06	7.47572e+06	8.46391e+06	7.76861e+06	4.15453e+06	6.88559e+06	7.73727e+06	7.31911e+06	4.52071e+06	7.51381e+06	7.78808e+06	8.90276e+06
O15417	O15417;O15417-2	TNC18_HUMAN	TNRC18		1.76468e+07	1.93486e+07	1.84624e+07	1.71586e+07	1.72867e+07	1.78354e+07	1.615e+07	1.81439e+07	1.91277e+07	1.68071e+07	1.68957e+07	1.81518e+07	1.61391e+07	1.59607e+07	1.85621e+07	1.75366e+07
O15417;O15417-3	O15417;O15417-2;O15417-3	TNC18_HUMAN	TNRC18		2.50093e+06	1.792e+06	2.52163e+06	1.46846e+06	1.84619e+06	2.36029e+06	2.71233e+06	2.37716e+06	1.37725e+06	1.43948e+06	1.57193e+06	1.61247e+06	1.17445e+06	1.86009e+06	1.30289e+06	1.52943e+06
O15439;O15439-2	O15439;O15439-2;O15439-3;O15439-4	MRP4_HUMAN	ABCC4		1.06577e+06	1.31284e+06	1.28361e+06	1.44076e+06	1.58555e+06	1.21936e+06	1.25898e+06	1.25938e+06	1.44291e+06	1.19651e+06	1.18411e+06	945638	728220	493459	799854	551601
O15440;O15440-5	O15440;O15440-5	MRP5_HUMAN	ABCC5		7.54062e+06	6.27718e+06	5.97492e+06	8.25988e+06	7.06183e+06	6.93914e+06	6.74574e+06	6.32606e+06	6.77379e+06	6.44765e+06	6.68416e+06	6.43787e+06	6.61896e+06	6.09177e+06	6.62655e+06	6.17601e+06
O15440;O15440-5;Q96J66	Q96J65;Q96J66;Q96J66-2;O15440;O15440-5	MRP5_HUMAN;MRP8_HUMAN	ABCC11;ABCC5		1.6611e+06	1.681e+06	1.7955e+06	1.77063e+06	1.91158e+06	1.81342e+06	1.53294e+06	2.05728e+06	1.60832e+06	1.49658e+06	1.65118e+06	1.77449e+06	1.35813e+06	1.40094e+06	1.62654e+06	1.40258e+06
O15446;O15446-2	O15446;O15446-2	RPA34_HUMAN	POLR1G		8.12988e+06	7.98481e+06	7.88977e+06	7.71354e+06	7.25117e+06	8.073e+06	6.51291e+06	6.24693e+06	8.99733e+06	7.67914e+06	9.09099e+06	8.06096e+06	8.00588e+06	7.56731e+06	7.68361e+06	7.95445e+06
O15460;O15460-2	O15460;O15460-2	P4HA2_HUMAN	P4HA2		3.32557e+06	3.33195e+06	3.09369e+06	3.00684e+06	2.91454e+06	3.43604e+06	3.34142e+06	3.3932e+06	3.51825e+06	3.63169e+06	3.10195e+06	3.64096e+06	3.34847e+06	3.37518e+06	3.42702e+06	3.03193e+06
O15479	O15479	MAGB2_HUMAN	MAGEB2		3.22721e+07	3.26152e+07	3.46364e+07	3.52594e+07	3.30557e+07	3.24047e+07	3.30803e+07	3.34298e+07	3.41414e+07	3.46568e+07	3.45244e+07	3.57217e+07	3.15822e+07	3.50336e+07	3.39502e+07	3.27689e+07
O15479;O15481	Q9UBF1;Q96LZ2;P43366;O15481;O15479	MAGB2_HUMAN;MAGB4_HUMAN	MAGEB2;MAGEB4		3.64371e+07	3.95642e+07	4.20942e+07	3.50598e+07	3.63493e+07	3.7154e+07	3.86388e+07	3.38189e+07	3.41901e+07	3.85766e+07	3.85946e+07	4.98006e+07	3.87878e+07	3.31861e+07	3.42014e+07	3.67513e+07
O15481	O15481	MAGB4_HUMAN	MAGEB4		1.08585e+07	9.28255e+06	1.01038e+07	9.64373e+06	9.2857e+06	9.45612e+06	8.10415e+06	9.91766e+06	8.79353e+06	1.00031e+07	9.4813e+06	9.70709e+06	1.04897e+07	1.0353e+07	1.01502e+07	6.80244e+06
O15484	O15484	CAN5_HUMAN	CAPN5		1.31098e+07	1.13686e+07	1.34906e+07	1.388e+07	1.3053e+07	1.45424e+07	1.3684e+07	1.39702e+07	9.98487e+06	1.32438e+07	1.25433e+07	1.18127e+07	1.39538e+07	1.35724e+07	1.32688e+07	1.28989e+07
O15488;O15488-2;O15488-3;O15488-4;O15488-6	O15488;O15488-2;O15488-3;O15488-4;O15488-6	GLYG2_HUMAN	GYG2		129145	80715.2	86111.4	232532	133742	82485.4	68584.6	165288					26297.5	55150.3		27994.7
O15498;O15498-2	O15498;O15498-2	YKT6_HUMAN	YKT6		1.35264e+06	1.32299e+06	1.44866e+06	1.55646e+06	1.52395e+06	1.45159e+06	1.63236e+06	1.37912e+06	1.11649e+06	1.064e+06	1.23334e+06	1.32191e+06	1.4456e+06	757668	1.28211e+06	1.13728e+06
O15504	O15504;O15504-2	NUP42_HUMAN	NUP42		7.06956e+06	6.83475e+06	6.82794e+06	6.89976e+06	7.36972e+06	7.88415e+06	7.04078e+06	6.83018e+06	7.02936e+06	7.52832e+06	7.70408e+06	8.31598e+06	7.8921e+06	7.11897e+06	7.76872e+06	7.00365e+06
O15511	O15511;O15511-2	ARPC5_HUMAN	ARPC5		1.51835e+07	1.63482e+07	1.57172e+07	1.61424e+07	1.64916e+07	1.38196e+07	1.33543e+07	1.38906e+07	1.35201e+07	1.23258e+07	1.38156e+07	1.42154e+07	1.4978e+07	1.18468e+07	1.10241e+07	1.17787e+07
O15516	O15516	CLOCK_HUMAN	CLOCK		1.46141e+07	1.21836e+07	1.35515e+07	1.39095e+07	1.3133e+07	1.34788e+07	1.37211e+07	1.48278e+07	1.10942e+07	1.45832e+07	1.29627e+07	1.40621e+07	1.46848e+07	1.47751e+07	1.29395e+07	1.52195e+07
O15530	O15530;O15530-2;O15530-3;O15530-4	PDPK1_HUMAN	PDPK1		1.85956e+06	1.68548e+06	1.93694e+06	2.14048e+06	2.24151e+06	1.7516e+06	2.12945e+06	1.82146e+06	2.01319e+06	2.08542e+06	2.00037e+06	1.52382e+06	1.6062e+06	1.95577e+06	2.49313e+06	1.90832e+06
O15533;O15533-2;O15533-3	O15533;O15533-2;O15533-3	TPSN_HUMAN	TAPBP		1.21047e+07	1.31204e+07	7.54775e+06	9.84839e+06	1.32737e+07	1.22381e+07	8.53816e+06	1.01243e+07	1.28088e+07	1.23283e+07	8.48151e+06	7.20451e+06	1.23031e+07	1.2079e+07	7.5843e+06	1.02804e+07
O15534	O15534	PER1_HUMAN	PER1		2.51752e+06	2.9239e+06	2.83116e+06	2.63755e+06	3.05199e+06	2.80537e+06	2.86719e+06	2.54678e+06	3.25064e+06	2.65867e+06	2.84976e+06	2.95688e+06	2.81219e+06	2.36483e+06	3.04022e+06	2.28515e+06
O15550	O14607;O14607-3;O14607-4;O14607-5;O15550	KDM6A_HUMAN	KDM6A		4.51298e+06	4.23471e+06	4.95816e+06	4.62963e+06	4.53069e+06	4.66853e+06	4.61608e+06	4.80039e+06	3.536e+06	4.44121e+06	4.69015e+06	4.6293e+06	4.4607e+06	4.27242e+06	4.3904e+06	4.58444e+06
O15554	O15554	KCNN4_HUMAN	KCNN4		224212	435316		466567		449989	537712	477454	460529	615450	449341	438121	444034	309954	380120	486707
O43143	O43143	DHX15_HUMAN	DHX15		3.53313e+07	3.49983e+07	3.61306e+07	3.73017e+07	3.59325e+07	3.83276e+07	3.5628e+07	3.6201e+07	3.43262e+07	3.81147e+07	3.81387e+07	3.80552e+07	3.69455e+07	3.76232e+07	3.80109e+07	3.63345e+07
O43143;O60231;Q14562	Q14562;O43143;O60231	DHX15_HUMAN;DHX16_HUMAN;DHX8_HUMAN	DHX15;DHX16;DHX8		1.88793e+07	1.82771e+07	2.12521e+07	2.03555e+07	2.02629e+07	2.13317e+07	1.71931e+07	2.21917e+07	1.87733e+07	2.29984e+07	2.33271e+07	2.15982e+07	1.84335e+07	2.14498e+07	1.96752e+07	1.90526e+07
O43148;O43148-2	O43148;O43148-2	MCES_HUMAN	RNMT		3.95969e+06	3.96962e+06	3.81034e+06	3.70602e+06	3.43019e+06	4.59556e+06	3.27872e+06	3.87377e+06	3.81968e+06	4.04551e+06	3.59537e+06	4.15147e+06	4.73239e+06	4.43435e+06	5.33915e+06	3.95764e+06
O43149	O43149	ZZEF1_HUMAN	ZZEF1		603781	429583	590373	651113	484028	682924	612888	502409	348679	514544	591192	482635	534833	214292	571079	828750
O43151	O43151;O43151-2	TET3_HUMAN	TET3		203259	193504	257314	224245	244867	219735	142895	227578	241691	185832	118855	229135	172443	167047	202691	107922
O43151;Q6N021	Q6N021;O43151	TET2_HUMAN;TET3_HUMAN	TET2;TET3		2.25054e+06	1.56417e+06	1.94008e+06	2.02308e+06	1.56426e+06	1.37337e+06	1.85228e+06	1.84534e+06	1.57075e+06	1.29888e+06	370922	1.00791e+06	1.3025e+06		611645	651478
O43156	O43156	TTI1_HUMAN	TTI1		1.5438e+06	1.89715e+06	1.9617e+06	1.96802e+06	1.98613e+06	1.90163e+06	1.71103e+06	1.90337e+06	1.79315e+06	1.83854e+06	1.64902e+06	1.66022e+06	1.69967e+06	1.82419e+06	1.93294e+06	1.79633e+06
O43159	O43159	RRP8_HUMAN	RRP8		6.71673e+06	7.33551e+06	7.33917e+06	6.73995e+06	7.52202e+06	6.69908e+06	7.64281e+06	7.01785e+06	7.35902e+06	7.34744e+06	7.26806e+06	8.11298e+06	7.81685e+06	8.02421e+06	8.36648e+06	8.19504e+06
O43164;O43164-2	O43164;O43164-2	PJA2_HUMAN	PJA2		2.84974e+06	3.18882e+06	3.54755e+06	3.28325e+06	3.21007e+06	2.98512e+06	3.44117e+06	2.95682e+06	3.81815e+06	3.37692e+06	3.24952e+06	3.20569e+06	3.77459e+06	3.18876e+06	3.59197e+06	3.61681e+06
O43166-2;O43166-3	O43166;O43166-2;O43166-3	SI1L1_HUMAN	SIPA1L1		4.55136e+07	4.54147e+07	4.50203e+07	4.50622e+07	4.58634e+07	4.62625e+07	4.36756e+07	4.6843e+07	4.35409e+07	4.68787e+07	4.37524e+07	4.68111e+07	4.52149e+07	4.64731e+07	4.58419e+07	4.59591e+07
O43169	O43169	CYB5B_HUMAN	CYB5B		2.38587e+06	3.28863e+06	2.86912e+06	2.71374e+06	3.1227e+06	2.50993e+06	2.8133e+06	2.35498e+06	1.4612e+06	1.9637e+06	2.47641e+06	2.53914e+06	2.87634e+06	1.35368e+06	2.34986e+06	2.06043e+06
O43172;O43172-2	O43172;O43172-2	PRP4_HUMAN	PRPF4		6.46747e+06	6.1936e+06	6.23703e+06	6.11146e+06	5.96287e+06	6.49147e+06	6.30213e+06	6.34796e+06	5.90424e+06	6.29854e+06	6.47121e+06	6.35538e+06	6.20794e+06	6.2536e+06	6.08741e+06	6.40372e+06
O43175	O43175	SERA_HUMAN	PHGDH		6.95862e+07	7.33882e+07	7.33184e+07	7.15558e+07	7.62257e+07	7.20184e+07	7.52916e+07	7.0676e+07	7.26808e+07	7.16814e+07	6.62834e+07	7.48228e+07	7.61239e+07	7.40996e+07	7.77014e+07	7.61722e+07
O43181	O43181	NDUS4_HUMAN	NDUFS4		1.24057e+06	1.50028e+06	1.13621e+06	1.46296e+06	1.31986e+06	1.63135e+06	1.53609e+06	1.27263e+06	1.90428e+06	1.55184e+06	1.80646e+06	1.68554e+06	1.48002e+06	1.37566e+06	1.6794e+06	1.32168e+06
O43189	O43189;O43189-2	PHF1_HUMAN	PHF1		1.07992e+06	1.28484e+06	1.0562e+06	1.06575e+06	1.17398e+06	1.14113e+06	1.0819e+06	1.13604e+06	1.25344e+06	1.23453e+06	1.30331e+06	1.21129e+06	1.03738e+06	1.12576e+06	1.02774e+06	1.20491e+06
O43236-7	O43236;O43236-2;O43236-3;O43236-4;O43236-5;O43236-7	SEPT4_HUMAN	SEPTIN4		7.44183e+06	3.07758e+06	6.07699e+06	6.26112e+06		5.82948e+06	4.71643e+06	4.89726e+06	5.65638e+06	3.73911e+06	5.04255e+06	4.36446e+06	5.36678e+06	4.34054e+06	1.6614e+06	3.81376e+06
O43236-7;Q99719;Q99719-2	O43236;O43236-2;O43236-3;O43236-4;O43236-6;O43236-7;Q8WYJ6;Q8WYJ6-2;Q99719;Q99719-2	SEPT4_HUMAN;SEPT5_HUMAN	SEPTIN4;SEPTIN5		2.41724e+06	2.47346e+06	2.08452e+06	2.73323e+06	2.02628e+06	2.78054e+06	2.4601e+06	2.72893e+06	2.51772e+06	2.47201e+06	2.02998e+06	2.0256e+06	2.36999e+06	1.79012e+06	2.47677e+06	1.36211e+06
O43237	O43237;O43237-2	DC1L2_HUMAN	DYNC1LI2		3.70337e+07	3.2974e+07	3.44593e+07	3.64071e+07	3.55576e+07	3.62793e+07	3.66206e+07	3.61802e+07	3.37295e+07	3.84417e+07	3.67201e+07	3.51465e+07	3.90699e+07	3.7249e+07	3.6893e+07	3.60874e+07
O43237;Q9Y6G9	Q9Y6G9;O43237	DC1L1_HUMAN;DC1L2_HUMAN	DYNC1LI1;DYNC1LI2		4.23211e+06	4.08387e+06	4.01773e+06	6.23e+06	4.74316e+06	3.80087e+06	5.92956e+06	3.60545e+06	2.61373e+06	3.80647e+06	1.50069e+06	4.31624e+06	4.09343e+06	3.62241e+06	3.97956e+06	3.53236e+06
O43242	O43242;O43242-2	PSMD3_HUMAN	PSMD3		4.71386e+07	4.15433e+07	4.56395e+07	4.91001e+07	4.7037e+07	4.8881e+07	4.76319e+07	5.00103e+07	3.9274e+07	4.8334e+07	4.82646e+07	4.67307e+07	5.01479e+07	5.06562e+07	4.97294e+07	4.80203e+07
O43251-6;O43251-8	O43251;O43251-2;O43251-3;O43251-5;O43251-6;O43251-8;O43251-10	RFOX2_HUMAN	RBFOX2		1.20817e+07	1.45476e+07	1.31954e+07	1.1883e+07	1.3261e+07	1.41479e+07	1.33014e+07	1.46003e+07	1.57208e+07	1.40218e+07	1.50767e+07	1.50628e+07	1.50932e+07	1.75192e+07	1.73777e+07	1.64014e+07
O43252	O43252	PAPS1_HUMAN	PAPSS1		8.75403e+06	8.05375e+06	8.25668e+06	8.25946e+06	7.95479e+06	8.50324e+06	7.87777e+06	8.05471e+06	7.32965e+06	8.47824e+06	8.86363e+06	8.58365e+06	9.07023e+06	9.20317e+06	8.68966e+06	8.68699e+06
O43252;O95340;O95340-2	O95340;O95340-2;O43252	PAPS1_HUMAN;PAPS2_HUMAN	PAPSS1;PAPSS2		9.31718e+06	9.09269e+06	1.04771e+07	1.12826e+07	1.11796e+07	1.23914e+07	1.06373e+07	1.08788e+07	9.51642e+06	1.19907e+07	9.73312e+06	1.1108e+07	1.1828e+07	1.03459e+07	9.44423e+06	1.19176e+07
O43264	O43264;O43264-2	ZW10_HUMAN	ZW10		1.4505e+07	1.4693e+07	1.50333e+07	1.44958e+07	1.45971e+07	1.44051e+07	1.49225e+07	1.38476e+07	1.42787e+07	1.46068e+07	1.51254e+07	1.34821e+07	1.36906e+07	1.42994e+07	1.4884e+07	1.39501e+07
O43290	O43290	SNUT1_HUMAN	SART1		1.76444e+07	1.48249e+07	1.65274e+07	1.44294e+07	1.26916e+07	1.64604e+07	1.28246e+07	1.27006e+07	1.88622e+07	1.62686e+07	1.96316e+07	1.71693e+07	1.71629e+07	1.69976e+07	1.61368e+07	1.61085e+07
O43292	O43292;O43292-2	GPAA1_HUMAN	GPAA1		1.2847e+07	1.26146e+07	1.40389e+07	1.26538e+07	1.34458e+07	1.36475e+07	1.29896e+07	1.26977e+07	1.10888e+07	1.29478e+07	1.335e+07	1.31267e+07	1.33659e+07	1.37228e+07	1.43466e+07	1.25681e+07
O43293	O43293	DAPK3_HUMAN	DAPK3		3.14513e+07	2.88561e+07	2.90622e+07	2.84624e+07	2.7845e+07	2.96147e+07	2.90758e+07	3.14514e+07	2.76114e+07	3.32653e+07	2.8856e+07	3.16713e+07	3.19969e+07	3.34889e+07	3.04327e+07	3.40758e+07
O43294;O43294-2	O43294;O43294-2	TGFI1_HUMAN	TGFB1I1		1.76398e+06	1.87835e+06	1.81414e+06	1.77015e+06	1.89423e+06	1.81117e+06	1.99193e+06	1.68199e+06	2.09758e+06	1.68748e+06	1.85111e+06	1.8537e+06	1.84014e+06	1.84579e+06	2.05906e+06	1.83833e+06
O43298	O43298	ZBT43_HUMAN	ZBTB43		1.84403e+06	2.21239e+06	1.87528e+06	1.48314e+06	2.08299e+06	1.56924e+06	1.64922e+06	1.24449e+06	1.51741e+06	971711	1.72118e+06	1.40504e+06	1.66666e+06		1.25845e+06	1.14054e+06
O43299	O43299;O43299-2;O43299-3	AP5Z1_HUMAN	AP5Z1		584584	562802	441973	576453	622596	542315	618601	737756	584958	534133	625171	506721	466895	552830	581358	436628
O43301	O43301	HS12A_HUMAN	HSPA12A		1.07144e+07	1.02923e+07	1.10352e+07	1.02359e+07	1.06347e+07	1.10295e+07	1.02733e+07	1.06148e+07	9.68481e+06	9.67574e+06	1.03072e+07	9.75541e+06	1.04285e+07	9.65289e+06	1.07273e+07	1.00416e+07
O43303	O43303;O43303-2	CP110_HUMAN	CCP110		4.47079e+07	4.5837e+07	4.35331e+07	4.22133e+07	4.6846e+07	4.40032e+07	4.18305e+07	4.53334e+07	4.715e+07	5.0535e+07	4.4017e+07	4.92578e+07	4.5352e+07	4.80928e+07	4.75281e+07	4.78854e+07
O43306;O43306-2	O43306;O43306-2	ADCY6_HUMAN	ADCY6		343956	298662	291957	530025	511086	542680	280693	447260	264099	449883	441175	364772	364388		307756	231621
O43310;O43310-2	O43310;O43310-2	CTIF_HUMAN	CTIF		1.22408e+06	1.24465e+06	1.52573e+06	1.4344e+06	1.38766e+06	1.03993e+06	1.0739e+06	1.63023e+06	988470	1.35449e+06	1.11128e+06	1.14848e+06	1.04831e+06	1.49422e+06	1.09448e+06	1.14987e+06
O43312;O43312-2;O43312-4;O43312-5	O43312;O43312-2;O43312-4;O43312-5	MTSS1_HUMAN	MTSS1		509410	538742	498305	491251	467514	422651	413357	531566	534068	477188	128186	400809	533105	415178	392441	415745
O43313	O43313	ATMIN_HUMAN	ATMIN		2.42082e+06	2.3743e+06	2.14182e+06	2.52201e+06	2.39876e+06	2.35877e+06	2.48471e+06	2.1326e+06	2.46162e+06	2.19345e+06	1.89502e+06	2.32783e+06	2.36536e+06	1.67187e+06	2.25548e+06	2.21296e+06
O43314	O43314;O43314-2	VIP2_HUMAN	PPIP5K2		9.26742e+06	9.28735e+06	9.40872e+06	9.58002e+06	9.29699e+06	9.14791e+06	9.31304e+06	8.90237e+06	9.19866e+06	8.22072e+06	9.14695e+06	9.0847e+06	9.04556e+06	8.14789e+06	8.29904e+06	8.37609e+06
O43318	O43318;O43318-2	M3K7_HUMAN	MAP3K7		9.16271e+07	8.85751e+07	8.96901e+07	8.20163e+07	8.975e+07	8.92224e+07	8.60748e+07	9.01538e+07	9.79987e+07	1.09074e+08	9.49945e+07	9.24829e+07	1.00333e+08	1.03882e+08	1.01257e+08	8.5931e+07
O43347	O43347	MSI1H_HUMAN	MSI1		3.51609e+06	4.97777e+06	3.99717e+06	3.35497e+06	3.99865e+06	4.55472e+06	3.65344e+06	3.65611e+06	5.72673e+06	4.35195e+06	5.07683e+06	4.5739e+06	4.49048e+06	3.67423e+06	4.57881e+06	3.96666e+06
O43347;Q96DH6;Q96DH6-2	Q96DH6;Q96DH6-2;Q96DH6-3;O43347	MSI1H_HUMAN;MSI2H_HUMAN	MSI1;MSI2		446656		582763	411863	377805	371637	482672	671009		375470	511199	319496	663788	524325	299355	535429
O43353	O43353;O43353-2	RIPK2_HUMAN	RIPK2		4.21659e+07	4.22532e+07	4.17481e+07	4.07138e+07	4.32075e+07	4.41904e+07	4.08027e+07	4.08271e+07	4.10275e+07	4.201e+07	4.13492e+07	4.25895e+07	4.36274e+07	4.09788e+07	4.46556e+07	4.21257e+07
O43353;Q16566	O43353;O43353-2;Q16566	KCC4_HUMAN;RIPK2_HUMAN	CAMK4;RIPK2		2.84022e+07	2.46909e+07	2.92018e+07	3.05335e+07	2.90026e+07	2.97147e+07	2.9303e+07	2.60195e+07	2.12599e+07	2.70773e+07	2.76165e+07	2.41707e+07	2.5001e+07	2.80868e+07	2.72685e+07	2.66645e+07
O43374	C9J798;O43374;O43374-2	RASL2_HUMAN	RASA4		8.31958e+06	8.13112e+06	8.60982e+06	8.00684e+06	8.70998e+06	7.82469e+06	8.1704e+06	7.88198e+06	7.91061e+06	8.08119e+06	8.11359e+06	7.87314e+06	7.96458e+06	7.69015e+06	8.37582e+06	7.27743e+06
O43379;O43379-4	O43379;O43379-4	WDR62_HUMAN	WDR62		2.75201e+06	2.56153e+06	2.92231e+06	2.60383e+06	2.78877e+06	2.76571e+06	2.47582e+06	2.52441e+06	2.84212e+06	2.74062e+06	2.70492e+06	2.6454e+06	3.0504e+06	2.4128e+06	2.68891e+06	2.16855e+06
O43390	O43390;O43390-3	HNRPR_HUMAN	HNRNPR		4.01313e+07	2.93296e+07	4.14016e+07	3.97195e+07	2.88509e+07	3.28366e+07	4.25621e+07	4.21377e+07	2.37201e+07	3.54397e+07	3.19726e+07	3.60977e+07	3.74926e+07	4.10403e+07	3.33713e+07	4.32849e+07
O43390-4	O43390-2;O43390-4	HNRPR_HUMAN	HNRNPR			226592	223964	332813	157200		330316	173357	159799	376850	267087	199260	211848	186588	189199	205008
O43390;O43390-4	O43390;O43390-2;O43390-4	HNRPR_HUMAN	HNRNPR		8.03147e+07	7.50407e+07	7.94017e+07	7.91564e+07	7.63386e+07	8.64761e+07	8.1323e+07	8.31654e+07	6.37376e+07	8.28484e+07	8.16404e+07	8.39878e+07	8.01362e+07	8.16977e+07	7.90268e+07	8.3123e+07
O43390;O43390-4;O60506;O60506-4	O43390;O43390-2;O43390-4;O60506;O60506-2;O60506-3;O60506-4	HNRPQ_HUMAN;HNRPR_HUMAN	HNRNPR;SYNCRIP		1.50033e+08	1.47457e+08	1.52015e+08	1.46589e+08	1.42665e+08	1.53237e+08	1.46857e+08	1.53755e+08	1.4809e+08	1.49437e+08	1.50239e+08	1.5359e+08	1.48621e+08	1.46985e+08	1.55112e+08	1.5462e+08
O43390;O60506;O60506-4	O43390;O43390-2;O43390-3;O60506;O60506-2;O60506-3;O60506-4	HNRPQ_HUMAN;HNRPR_HUMAN	HNRNPR;SYNCRIP		8.65273e+06	6.63393e+06	1.28709e+07	1.02596e+07	1.41527e+07	1.24126e+07	1.10551e+07	1.06212e+07	1.31651e+07	1.2085e+07	9.53733e+06	1.30414e+07	1.14522e+07	1.11785e+07	1.25389e+07	1.3529e+07
O43395	O43395	PRPF3_HUMAN	PRPF3		7.08247e+06	7.78685e+06	7.38336e+06	6.9491e+06	7.52057e+06	7.59184e+06	7.97161e+06	7.40879e+06	8.03952e+06	7.74468e+06	7.22991e+06	7.88454e+06	7.0666e+06	6.41577e+06	7.52173e+06	7.74348e+06
O43396	O43396	TXNL1_HUMAN	TXNL1		6.99534e+06	7.12933e+06	6.96039e+06	6.65334e+06	6.72616e+06	7.54024e+06	7.40827e+06	6.93519e+06	6.4311e+06	7.01058e+06	6.87039e+06	7.65499e+06	7.45716e+06	7.22122e+06	7.12476e+06	6.66834e+06
O43399;O43399-5;O43399-7	O43399;O43399-2;O43399-3;O43399-4;O43399-5;O43399-6;O43399-7	TPD54_HUMAN	TPD52L2		2.9337e+06	3.57935e+06	3.12385e+06	3.26686e+06	3.37064e+06	3.24702e+06	2.58458e+06	2.4286e+06	2.92426e+06	2.19647e+06	2.8899e+06	2.90709e+06	2.49097e+06	3.02288e+06	2.76464e+06	3.29873e+06
O43402	O43402;O43402-2	EMC8_HUMAN	EMC8		3.61319e+06	3.17093e+06	2.91507e+06	3.59088e+06	3.37563e+06	3.57601e+06	2.50514e+06	2.63396e+06	3.83737e+06	2.30611e+06	3.43271e+06	2.78566e+06	3.38861e+06	2.55183e+06	3.47363e+06	2.8624e+06
O43414	O43414;O43414-2;O43414-3	ERI3_HUMAN	ERI3		6.7664e+06	6.77961e+06	6.19058e+06	8.02576e+06	7.04467e+06	7.71319e+06	7.27508e+06	7.10809e+06	6.27391e+06	7.10148e+06	7.41762e+06	7.89404e+06	7.21045e+06	8.12694e+06	6.78323e+06	7.4164e+06
O43422	O43422	P52K_HUMAN	THAP12		5.57491e+06	4.72274e+06	5.67986e+06	6.13366e+06	5.72654e+06	5.39393e+06	5.67018e+06	6.08006e+06	4.35413e+06	5.80338e+06	4.97308e+06	5.07902e+06	5.7146e+06	5.24738e+06	5.1284e+06	5.41521e+06
O43426	O43426	SYNJ1_HUMAN	SYNJ1		426875	695878	332879	616677	286031	271252	331546	72566.5	131822	90759.5	402027	159335	197883	95396.3	102203	155342
O43432;O43432-3	O43432;O43432-3;O43432-4	IF4G3_HUMAN	EIF4G3		3.86772e+07	3.60784e+07	3.74665e+07	3.88959e+07	3.62276e+07	3.67208e+07	3.81406e+07	3.95719e+07	3.28265e+07	3.74753e+07	3.61457e+07	3.66249e+07	3.74751e+07	3.7295e+07	3.54846e+07	3.7761e+07
O43432;O43432-3;Q04637-8	Q04637;Q04637-3;Q04637-4;Q04637-5;Q04637-6;Q04637-7;Q04637-8;Q04637-9;O43432;O43432-3;O43432-4	IF4G1_HUMAN;IF4G3_HUMAN	EIF4G1;EIF4G3		6.35147e+07	6.09931e+07	7.049e+07	6.9086e+07	6.92153e+07	6.74442e+07	6.69351e+07	6.84403e+07	6.20688e+07	6.73733e+07	6.48897e+07	6.6509e+07	6.19593e+07	6.60303e+07	7.00689e+07	6.33789e+07
O43447	O43447	PPIH_HUMAN	PPIH		1.39782e+07	1.4236e+07	1.46039e+07	1.33744e+07	1.37227e+07	1.4077e+07	1.44685e+07	1.39268e+07	1.2281e+07	1.37249e+07	1.37572e+07	1.33024e+07	1.39408e+07	1.22215e+07	1.36573e+07	1.27902e+07
O43464;O43464-3	O43464;O43464-2;O43464-3	HTRA2_HUMAN	HTRA2		1.76715e+06	2.03862e+06	2.01409e+06	1.28617e+06	1.7193e+06	1.48831e+06	1.96472e+06	1.58028e+06	2.1056e+06	2.03442e+06	2.10844e+06	1.52865e+06	1.62383e+06	1.37952e+06	2.03979e+06	931716
O43491	O43491	E41L2_HUMAN	EPB41L2		1.49111e+08	1.5085e+08	1.58292e+08	1.55822e+08	1.67997e+08	1.41117e+08	1.65323e+08	1.44237e+08	1.62987e+08	1.4145e+08	1.443e+08	1.53942e+08	1.51544e+08	1.23288e+08	1.46255e+08	1.46829e+08
O43491-4	O43491-4	E41L2_HUMAN	EPB41L2		1.43228e+07	1.588e+07	1.54576e+07	1.36433e+07	1.44646e+07	1.49173e+07	1.45269e+07	1.3426e+07	1.67998e+07	1.36486e+07	1.67563e+07	1.43684e+07	1.85768e+07	1.25169e+07	1.8099e+07	1.19237e+07
O43491;O43491-4	O43491;O43491-2;O43491-3;O43491-4	E41L2_HUMAN	EPB41L2		2.96945e+08	2.96257e+08	3.0421e+08	2.97741e+08	3.00736e+08	2.94787e+08	2.93107e+08	2.77387e+08	2.8432e+08	2.66674e+08	2.81105e+08	2.95837e+08	2.77257e+08	2.58431e+08	2.90415e+08	2.68946e+08
O43491;O43491-4;P11171-3;P11171-4;Q9Y2J2-2	O43491;O43491-2;O43491-3;O43491-4;P11171;P11171-2;P11171-3;P11171-4;P11171-5;P11171-6;Q9Y2J2;Q9Y2J2-2;Q9Y2J2-4	E41L2_HUMAN;E41L3_HUMAN;EPB41_HUMAN	EPB41;EPB41L2;EPB41L3		473090	2.4089e+06		129625		567893		1.13134e+06	5.68557e+06	3.03867e+06		3.75841e+06	2.1614e+06	1.19933e+06	3.65595e+06	1.4747e+06
O43491;O43491-4;Q9H4G0;Q9H4G0-2;Q9H4G0-4	O43491;O43491-2;O43491-3;O43491-4;Q9H4G0;Q9H4G0-2;Q9H4G0-3;Q9H4G0-4	E41L1_HUMAN;E41L2_HUMAN	EPB41L1;EPB41L2		4.4205e+06	4.0164e+06	4.59205e+06	5.31602e+06	5.14888e+06	6.0265e+06	4.55105e+06	5.3595e+06	4.21619e+06	5.02527e+06		3.42045e+06	4.87102e+06	4.63273e+06	4.22477e+06	4.06527e+06
O43491;O43491-4;Q9H4G0;Q9H4G0-2;Q9H4G0-4;Q9Y2J2-2	O43491;O43491-2;O43491-3;O43491-4;Q9Y2J2;Q9Y2J2-2;Q9Y2J2-3;Q9Y2J2-4;Q9H4G0;Q9H4G0-2;Q9H4G0-3;Q9H4G0-4	E41L1_HUMAN;E41L2_HUMAN;E41L3_HUMAN	EPB41L1;EPB41L2;EPB41L3		1.51695e+07	1.00488e+07	1.49562e+07	1.55828e+07	1.23313e+07	1.28684e+07	1.42045e+07	1.61085e+07	8.71099e+06	1.2877e+07	1.341e+07	1.18136e+07	1.27077e+07	2.95741e+07	1.06046e+07	1.58542e+07
O43491;O43491-4;Q9Y2J2-2	O43491;O43491-2;O43491-3;O43491-4;Q9Y2J2;Q9Y2J2-2;Q9Y2J2-3;Q9Y2J2-4	E41L2_HUMAN;E41L3_HUMAN	EPB41L2;EPB41L3		7.85505e+07	5.68123e+07	8.34899e+07	8.2732e+07	6.19135e+07	6.92553e+07	7.90682e+07	7.37673e+07	4.25388e+07	6.02224e+07	7.03473e+07	6.53723e+07	7.73645e+07	6.84743e+07	6.67179e+07	7.12861e+07
O43493;O43493-3;O43493-4;O43493-5;O43493-7	O43493;O43493-3;O43493-4;O43493-5;O43493-7	TGON2_HUMAN	TGOLN2						183106				854351	357090		1.16199e+06	444773	609188	1.2055e+06	170244
O43502	O43502	RA51C_HUMAN	RAD51C		1.06771e+06	247906	634620	477234	599786		1.06567e+06		826377			447345	455587	511799	435861	478268
O43513	O43513	MED7_HUMAN	MED7		3.15682e+06	3.18751e+06	3.83438e+06	3.80322e+06	3.71437e+06	3.68548e+06	3.00336e+06	3.80479e+06	3.21289e+06	3.93153e+06	3.26179e+06	3.45004e+06	3.3448e+06	4.11349e+06	3.00202e+06	4.35716e+06
O43521;O43521-10;O43521-11;O43521-12;O43521-14;O43521-19;O43521-4;O43521-8	O43521;O43521-4;O43521-8;O43521-10;O43521-11;O43521-12;O43521-14;O43521-19	B2L11_HUMAN	BCL2L11		398065	434031	387781	384851	457423	407713	382363	430294	421669	406268	414010	437839	417980	314147	283451	287112
O43542	O43542	XRCC3_HUMAN	XRCC3		2.69836e+06	2.91151e+06	3.20398e+06	2.99057e+06	2.7675e+06	2.91874e+06	3.13104e+06	3.14985e+06	2.37727e+06	2.92984e+06	2.67104e+06	2.72078e+06	2.65258e+06	2.62335e+06	2.74442e+06	2.43739e+06
O43572	O43572	AKA10_HUMAN	AKAP10		3.68039e+06	4.76728e+06	3.87487e+06	3.66477e+06	3.891e+06	4.1018e+06	3.77035e+06	3.91958e+06	3.73511e+06	3.66418e+06	2.90648e+06	4.31595e+06	3.57082e+06	3.12049e+06	3.09721e+06	3.55044e+06
O43592	O43592	XPOT_HUMAN	XPOT		1.4424e+07	1.12292e+07	1.54641e+07	1.57632e+07	1.36818e+07	1.42106e+07	1.38512e+07	1.69413e+07	1.13402e+07	1.51826e+07	1.32254e+07	1.41395e+07	1.45681e+07	1.78685e+07	1.34987e+07	1.42332e+07
O43615	O43615	TIM44_HUMAN	TIMM44		1.0762e+07	9.43296e+06	1.13271e+07	1.04305e+07	9.91593e+06	1.05433e+07	1.10091e+07	1.11018e+07	9.31386e+06	1.0065e+07	1.00084e+07	9.81148e+06	1.10196e+07	9.71981e+06	1.00475e+07	1.01535e+07
O43617;O43617-2	O43617;O43617-2	TPPC3_HUMAN	TRAPPC3		1.60564e+06	1.47646e+06	1.37918e+06	1.5782e+06	1.05895e+06	1.41359e+06	1.73497e+06	1.30695e+06	1.36398e+06	1.16119e+06	1.64054e+06	1.5326e+06	1.95572e+06	1.40027e+06	1.74448e+06	1.33616e+06
O43623	O43623	SNAI2_HUMAN	SNAI2		127401	83077.9	107263	50831.2	67779.8	73110.7	53923.2	66231.6	27689.8	60085.8	76045.4	36283	56748	48356	57445.3	45074.2
O43638	O43638	FOXS1_HUMAN	FOXS1		1.66811e+06	1.57886e+06	1.69234e+06	1.48773e+06	1.41591e+06	1.61054e+06	1.33908e+06	1.54236e+06	1.84264e+06	1.55752e+06		1.36778e+06	1.86088e+06	1.22112e+06	1.40075e+06	1.36721e+06
O43639	O43639	NCK2_HUMAN	NCK2		84898.4	106009	123570	106747	89084.1	92419.6	113803	90805.2	90339	153434	87056.1		103095		54576	77077.6
O43660;O43660-2	O43660;O43660-2	PLRG1_HUMAN	PLRG1		1.38388e+08	1.36729e+08	1.40446e+08	1.51527e+08	1.48513e+08	1.36562e+08	1.42156e+08	1.46283e+08	1.29283e+08	1.56487e+08	1.47115e+08	1.67267e+08	1.55973e+08	1.56455e+08	1.5895e+08	1.60887e+08
O43663-4	O43663;O43663-2;O43663-3;O43663-4	PRC1_HUMAN	PRC1		1.91805e+07	1.59565e+07	1.77879e+07	1.85499e+07	1.72311e+07	1.82978e+07	1.94071e+07	1.83288e+07	1.50727e+07	1.65289e+07	1.89023e+07	1.57531e+07	1.77787e+07	1.53398e+07	1.56827e+07	1.71691e+07
O43670;O43670-2;O43670-3;O43670-4	O43670;O43670-2;O43670-3;O43670-4	ZN207_HUMAN	ZNF207		4.80272e+06	5.06068e+06	4.78776e+06	4.26413e+06	5.07312e+06	4.91445e+06	5.00972e+06	4.07485e+06	5.72806e+06	4.17172e+06	4.43403e+06	4.60459e+06	3.9217e+06	3.5155e+06	4.43651e+06	2.58772e+06
O43674;O43674-2	O43674;O43674-2	NDUB5_HUMAN	NDUFB5		3.81196e+06	3.49603e+06	3.58452e+06	3.25051e+06	5.24417e+06	3.41985e+06	4.02366e+06	4.5683e+06	4.30756e+06	4.33612e+06	3.54291e+06	4.58031e+06	3.97034e+06	4.37315e+06	3.66252e+06	3.28213e+06
O43676	O43676	NDUB3_HUMAN	NDUFB3		2.21942e+06	1.81488e+06	2.22862e+06	2.28583e+06	2.28353e+06	2.68228e+06	2.73822e+06	2.42834e+06	1.66391e+06	1.92138e+06	2.47793e+06	2.38899e+06	2.51484e+06	1.91475e+06	2.45029e+06	1.98633e+06
O43678	O43678	NDUA2_HUMAN	NDUFA2		2.41098e+06	3.05748e+06	3.05818e+06	1.47487e+06	2.81831e+06	2.92711e+06	2.85421e+06	2.53981e+06	3.55491e+06	2.49444e+06	3.299e+06	3.09062e+06	3.23277e+06	1.90365e+06	3.52505e+06	3.29152e+06
O43681	O43681	GET3_HUMAN	GET3		5.24117e+06	6.29319e+06	5.47077e+06	5.41993e+06	6.15665e+06	4.52797e+06	5.1067e+06	4.83376e+06	5.86502e+06	5.04644e+06	5.71344e+06	4.97998e+06	4.64892e+06	3.34279e+06	6.33684e+06	5.68085e+06
O43683;O43683-2;O43683-3	O43683;O43683-2;O43683-3	BUB1_HUMAN	BUB1		1.35412e+06	1.23021e+06	1.31348e+06	1.24895e+06	1.22918e+06	1.29149e+06	1.20891e+06	1.24765e+06	1.2466e+06	1.22081e+06	1.24233e+06	1.3047e+06	1.22541e+06	1.35175e+06	1.14646e+06	1.1912e+06
O43684;O43684-2	O43684;O43684-2	BUB3_HUMAN	BUB3		2.7797e+07	2.62304e+07	2.79031e+07	2.72885e+07	2.76373e+07	2.84615e+07	2.65611e+07	2.73866e+07	2.65049e+07	2.91444e+07	2.92613e+07	2.71274e+07	2.93799e+07	2.8809e+07	2.85219e+07	2.55271e+07
O43707	O43707;O43707-2;O43707-3	ACTN4_HUMAN	ACTN4		3.33614e+06	2.81373e+06	3.39731e+06	3.3211e+06	3.17655e+06	3.16193e+06	3.37379e+06	3.24579e+06	2.69131e+06	3.24396e+06	3.34152e+06	3.20109e+06	3.42932e+06	3.53648e+06	3.42454e+06	3.1766e+06
O43707;P12814	O43707;O43707-2;O43707-3;P12814;P12814-2;P12814-3;P12814-4	ACTN1_HUMAN;ACTN4_HUMAN	ACTN1;ACTN4		9.94222e+06	8.09367e+06	9.28488e+06	1.02777e+07	8.52667e+06	1.00665e+07	1.02055e+07	9.28908e+06	8.84903e+06	9.28362e+06	9.19691e+06	8.80869e+06	1.00065e+07	9.09502e+06	8.02986e+06	9.52625e+06
O43707;Q9H254	Q9H254;Q9H254-2;Q9H254-4;O43707	ACTN4_HUMAN;SPTN4_HUMAN	ACTN4;SPTBN4		1.29179e+06	1.02603e+06	1.41319e+06	1.49675e+06	1.24902e+06	1.51358e+06	1.5111e+06	1.29769e+06	762796	1.29166e+06	1.23667e+06	1.02347e+06	1.25999e+06	1.40602e+06	1.17896e+06	1.52693e+06
O43708	O43708;O43708-2;O43708-3	MAAI_HUMAN	GSTZ1		1.03171e+08	8.79558e+07	9.93863e+07	9.71577e+07	9.15655e+07	9.7507e+07	9.7574e+07	9.45895e+07	8.30971e+07	9.80191e+07	9.55319e+07	9.83336e+07	1.0112e+08	1.02415e+08	9.49321e+07	1.02573e+08
O43709	O43709;O43709-3	BUD23_HUMAN	BUD23		3.0009e+06	3.80027e+06	3.14565e+06	2.98605e+06	3.42606e+06	3.80476e+06	3.10252e+06	2.88965e+06	4.14109e+06	3.90629e+06	3.86347e+06	4.35576e+06	3.68622e+06	4.30554e+06	3.98798e+06	3.65443e+06
O43711	O43711	TLX3_HUMAN	TLX3		610080	507040		231300		161634		604302	508416					201758		580797
O43719	O43719	HTSF1_HUMAN	HTATSF1		2.58798e+06	2.24213e+06	2.54216e+06	1.75503e+06	1.77332e+06	2.1216e+06	1.78731e+06	1.25506e+06	1.46535e+06	1.69927e+06	2.29193e+06	1.07681e+06	1.53645e+06	1.01043e+06	1.45823e+06	1.39724e+06
O43731	O43731	ERD23_HUMAN	KDELR3		1.07392e+06	1.10606e+06	1.17602e+06	1.24578e+06	1.17036e+06	1.20899e+06	972074	1.05037e+06	1.08163e+06	1.21187e+06	933986	1.04712e+06	883396	1.35008e+06	1.23201e+06	1.25017e+06
O43734;O43734-2;O43734-3;O43734-4;O43734-5	O43734;O43734-2;O43734-3;O43734-4;O43734-5	CIKS_HUMAN	TRAF3IP2		733381	796969	685195	801548	780137	784395	705526	673145	551550	878786	873147	952374	851681	768394	743924	803895
O43739;O43739-2	O43739;O43739-2	CYH3_HUMAN	CYTH3		4.49097e+06	4.79524e+06	4.99602e+06	4.99103e+06	4.3064e+06	4.98518e+06	4.78809e+06	4.97167e+06	3.56449e+06	4.78381e+06	4.39415e+06	4.41436e+06	4.48117e+06	5.05152e+06	4.38719e+06	4.60414e+06
O43739;O43739-2;Q15438;Q15438-2;Q15438-3;Q99418;Q99418-2	Q9UIA0;Q99418;Q99418-2;Q15438;Q15438-2;Q15438-3;O43739;O43739-2	CYH1_HUMAN;CYH2_HUMAN;CYH3_HUMAN	CYTH1;CYTH2;CYTH3		1.50259e+07	1.15494e+07	1.64955e+07	1.64439e+07	1.31248e+07	1.48805e+07	1.67869e+07	1.53862e+07	9.22747e+06	1.42398e+07	9.65894e+06	1.30201e+07	1.55008e+07	1.82665e+07	1.405e+07	1.83435e+07
O43739;O43739-2;Q99418;Q99418-2	Q99418;Q99418-2;O43739;O43739-2	CYH2_HUMAN;CYH3_HUMAN	CYTH2;CYTH3		7.63537e+06	8.07485e+06	8.26576e+06	7.90799e+06	5.78914e+06	6.5776e+06	4.42586e+06	1.02102e+07	3.8014e+06	8.02321e+06	7.72526e+06	6.8566e+06	7.80342e+06	9.68619e+06	7.28066e+06	6.57507e+06
O43741	O43741	AAKB2_HUMAN	PRKAB2		2.99962e+06	2.28686e+06	2.92036e+06	2.91814e+06	2.55995e+06	2.92334e+06	3.05251e+06	3.28047e+06	2.40352e+06	2.92824e+06	2.24938e+06	2.73062e+06	2.01245e+06	2.18584e+06	2.04949e+06	2.26037e+06
O43741;Q9Y478	O43741;O43741-2;Q9Y478	AAKB1_HUMAN;AAKB2_HUMAN	PRKAB1;PRKAB2		1.6345e+06	1.2963e+06	1.83509e+06	2.3816e+06	1.64677e+06	1.62775e+06	1.60218e+06	1.73379e+06	829317	1.22418e+06	1.39866e+06	1.19723e+06	1.46939e+06	1.46885e+06	1.21738e+06	1.84486e+06
O43747	O43747;O43747-2	AP1G1_HUMAN	AP1G1		9.18357e+06	8.01643e+06	9.42505e+06	9.77962e+06	9.54803e+06	9.49569e+06	9.16823e+06	1.01654e+07	8.7134e+06	9.66997e+06	9.62634e+06	9.55025e+06	1.00216e+07	1.00897e+07	8.87304e+06	9.3305e+06
O43759;O43759-2	O43759;O43759-2	SNG1_HUMAN	SYNGR1		2.2015e+06	1.73191e+06	2.01908e+06	2.08864e+06	1.90154e+06	2.30585e+06	1.97504e+06	1.93426e+06	1.85831e+06		2.00258e+06	2.15529e+06	2.08802e+06	2.10515e+06	2.19201e+06	2.06668e+06
O43760;O43760-2	O43760;O43760-2	SNG2_HUMAN	SYNGR2		2.52772e+06	2.54848e+06	2.91833e+06	3.02991e+06	1.50928e+06	2.42574e+06	2.55781e+06	1.88138e+06	2.51779e+06	3.1832e+06	2.46111e+06	2.11674e+06		2.76277e+06	2.94401e+06	2.73314e+06
O43761	O43761	SNG3_HUMAN	SYNGR3		7.73732e+06	8.91023e+06	7.86735e+06	7.17105e+06	8.43967e+06	8.19316e+06	7.19911e+06	7.80247e+06	9.08866e+06	8.61251e+06	9.0804e+06	8.70318e+06	8.65792e+06	8.0499e+06	9.41194e+06	7.95386e+06
O43776	O43776	SYNC_HUMAN	NARS1		5.69402e+07	5.00258e+07	5.66838e+07	5.40683e+07	5.67415e+07	5.84844e+07	5.72613e+07	5.64248e+07	4.79832e+07	5.65627e+07	5.81841e+07	5.79823e+07	5.86992e+07	6.29625e+07	6.03056e+07	6.21801e+07
O43790;Q14533	Q14533;O43790;P78385	KRT81_HUMAN;KRT86_HUMAN	KRT81;KRT86		3.05116e+06	1.99204e+06	2.98914e+06	2.54283e+06	2.17701e+06	2.80123e+06	2.91504e+06	2.75433e+06	2.02156e+06	2.65505e+06	2.84694e+06	2.25605e+06	3.25649e+06	2.6956e+06	2.84985e+06	2.80336e+06
O43795	O43795	MYO1B_HUMAN	MYO1B		3.10703e+06	2.12591e+06	2.63303e+06	2.92417e+06	2.3588e+06	3.459e+06	2.98184e+06	2.73241e+06	2.02655e+06	3.00001e+06	2.52639e+06	2.54072e+06	3.39064e+06	3.12261e+06	2.94657e+06	3.40323e+06
O43795;O43795-2	O43795;O43795-2	MYO1B_HUMAN	MYO1B		3.31366e+07	3.04654e+07	3.36996e+07	3.31796e+07	3.27455e+07	3.42885e+07	3.40139e+07	3.27217e+07	2.96693e+07	3.17746e+07	3.32715e+07	3.16326e+07	3.38366e+07	3.27456e+07	3.3885e+07	3.33018e+07
O43808	O43808	PM34_HUMAN	SLC25A17		401808	423617	325508	479261	648589	350462	379650	388552	515577	563350	295433	278343	340384		443107
O43809	O43809	CPSF5_HUMAN	NUDT21		1.49048e+07	1.29719e+07	1.47847e+07	1.52901e+07	1.36632e+07	1.44788e+07	1.55342e+07	1.35606e+07	1.40282e+07	1.40294e+07	1.45304e+07	1.32789e+07	1.42506e+07	1.41863e+07	1.47753e+07	1.42067e+07
O43813	O43813	LANC1_HUMAN	LANCL1		1.57775e+07	1.5321e+07	1.58449e+07	1.60757e+07	1.6002e+07	1.66313e+07	1.55165e+07	1.56082e+07	1.42236e+07	1.61367e+07	1.52036e+07	1.5452e+07	1.55878e+07	1.56508e+07	1.57042e+07	1.59247e+07
O43815	O43815;O43815-2	STRN_HUMAN	STRN		3.13792e+06	2.82343e+06	3.12286e+06	3.09471e+06	3.01196e+06	3.08953e+06	2.87158e+06	3.00732e+06	3.32422e+06	3.21041e+06	3.03802e+06	3.04102e+06	3.00529e+06	2.80513e+06	2.98311e+06	2.81917e+06
O43818	O43818	U3IP2_HUMAN	RRP9		7.19731e+06	6.76962e+06	5.96615e+06	6.97952e+06	6.08195e+06	6.87716e+06	6.72402e+06	6.34106e+06	5.68897e+06	6.34303e+06	6.08718e+06	6.06323e+06	6.0112e+06	6.27748e+06	5.56598e+06	6.12206e+06
O43819	O43819	SCO2_HUMAN	SCO2		2.0937e+06	2.34938e+06	2.15418e+06	2.42829e+06	2.31512e+06	2.04496e+06	2.42866e+06	1.81993e+06	2.40092e+06	2.09274e+06	1.35515e+06	2.2244e+06	2.187e+06	1.59994e+06	2.42761e+06	1.98011e+06
O43822;O43822-2;O43822-3;O43822-4	O43822;O43822-2;O43822-3;O43822-4	CF410_HUMAN	CFAP410		2.66165e+06	2.40629e+06	2.35801e+06	2.38963e+06	2.58737e+06	2.42504e+06	2.87604e+06	2.22466e+06	1.40061e+06	2.26495e+06	2.67566e+06	2.52708e+06	2.37284e+06	2.12352e+06	2.10432e+06	2.45112e+06
O43823	O43823	AKAP8_HUMAN	AKAP8		8.58206e+06	9.41284e+06	9.15969e+06	8.44001e+06	8.84425e+06	8.90169e+06	9.14025e+06	8.22442e+06	9.37944e+06	8.24097e+06	9.06675e+06	9.10747e+06	7.89762e+06	8.61033e+06	9.35547e+06	8.1326e+06
O43824	O43824	GTPB6_HUMAN	GTPBP6		3.65077e+06	3.50793e+06	3.7555e+06	3.97657e+06	3.74912e+06	3.97394e+06	3.65147e+06	3.73729e+06	3.36562e+06	3.80604e+06	3.89121e+06	3.53808e+06	3.65679e+06	3.29218e+06	3.52105e+06	3.17187e+06
O43826;O43826-2	O43826;O43826-2	G6PT1_HUMAN	SLC37A4		1.77823e+06	1.90826e+06	1.88018e+06	1.92413e+06	1.89444e+06	1.77835e+06	1.63209e+06	1.83761e+06	1.82063e+06	1.99232e+06	1.46444e+06	1.91819e+06	1.93663e+06	2.09508e+06	2.00974e+06	1.89786e+06
O43829	O43829	ZBT14_HUMAN	ZBTB14		317455	478679	406458	489070	531637	408320	287603		537274	367813	509232	411518	295760	74510.7		445678
O43837	O43837;O43837-3	IDH3B_HUMAN	IDH3B		1.25334e+07	1.18974e+07	1.22127e+07	1.31426e+07	1.30335e+07	1.2168e+07	1.22776e+07	1.23809e+07	1.01216e+07	1.20195e+07	1.20322e+07	1.17703e+07	1.26784e+07	1.15417e+07	1.18916e+07	1.25657e+07
O43847;O43847-2	O43847;O43847-2	NRDC_HUMAN	NRDC		669900	593537	800120	743006	746843	678054	699088	758834	681335	651783	648560	612053	610510	592329	582287	458703
O43852;O43852-3	O43852;O43852-2;O43852-3;O43852-4;O43852-5;O43852-6;O43852-8;O43852-9;O43852-15	CALU_HUMAN	CALU		4.58474e+07	3.16868e+07	4.2785e+07	3.72508e+07	3.09737e+07	4.2507e+07	4.17416e+07	3.73463e+07	2.62178e+07	3.78398e+07	4.20079e+07	3.60132e+07	4.21652e+07	3.49685e+07	3.61326e+07	4.00605e+07
O43854;O43854-2	O43854;O43854-2	EDIL3_HUMAN	EDIL3		1.92549e+07	1.94301e+07	1.82833e+07	1.92673e+07	2.00522e+07	2.02674e+07	1.92071e+07	1.86193e+07	1.86823e+07	1.95058e+07	1.90773e+07	1.86931e+07	1.9957e+07	1.90423e+07	2.02625e+07	1.83822e+07
O43861;O43861-2	O43861;O43861-2	ATP9B_HUMAN	ATP9B		625061	463943	589531	760703	503809	541088	296817	782991	806123	622857	849600	258272	582089	240828	221430	365205
O43865	O43865	SAHH2_HUMAN	AHCYL1		4.82322e+06	4.08461e+06	4.30066e+06	4.81095e+06	4.59982e+06	4.75943e+06	4.25021e+06	4.82557e+06	4.01326e+06	5.37775e+06	4.33347e+06	4.554e+06	4.79395e+06	4.82022e+06	4.45384e+06	3.90202e+06
O43896	O43896	KIF1C_HUMAN	KIF1C		2.1252e+06	2.13076e+06	1.91075e+06	1.84826e+06	2.07363e+06	1.93061e+06	1.93856e+06	2.07392e+06	2.02208e+06	1.87144e+06	1.88621e+06	1.9361e+06	1.56779e+06	1.62381e+06	1.57949e+06	1.69642e+06
O43896;O60333;O60333-3;O60333-4;Q12756;Q12756-2;Q12756-3	O60333;O60333-2;O60333-3;O60333-4;O43896;Q12756;Q12756-2;Q12756-3	KIF1A_HUMAN;KIF1B_HUMAN;KIF1C_HUMAN	KIF1A;KIF1B;KIF1C		3.22798e+06	2.16407e+06	3.25913e+06	3.82392e+06	2.96477e+06	3.34596e+06	4.38313e+06	3.07588e+06	3.64744e+06	3.25043e+06	1.97482e+06	5.53508e+06	3.70296e+06	3.96764e+06	4.35654e+06	3.09586e+06
O43900	O43900;O43900-2	PRIC3_HUMAN	PRICKLE3		2.15663e+06	2.63513e+06	2.48293e+06	2.27614e+06	2.47041e+06	2.67853e+06	2.54209e+06	2.32966e+06	2.5343e+06	2.32981e+06	2.23042e+06	2.68003e+06	2.1126e+06	1.89607e+06	2.40085e+06	2.53602e+06
O43903	O43903	GAS2_HUMAN	GAS2		3.71878e+06	2.9494e+06	3.27311e+06	3.12663e+06	3.58664e+06	3.30318e+06	3.28663e+06	3.60293e+06	3.10076e+06	3.48595e+06	2.7084e+06	3.4924e+06	3.65466e+06	3.58216e+06	3.34244e+06	3.34015e+06
O43909	O43909	EXTL3_HUMAN	EXTL3		1.1263e+06	1.06803e+06	1.41556e+06	1.51547e+06	1.19408e+06	1.29433e+06	1.52137e+06	1.57244e+06	1.28885e+06	1.72549e+06	1.70538e+06	1.24056e+06	1.41269e+06	1.84315e+06	1.55457e+06	1.73034e+06
O43913	O43913;O43913-2	ORC5_HUMAN	ORC5		2.17549e+06	2.15478e+06	1.51702e+06	2.40975e+06	1.74977e+06	2.04467e+06	2.39012e+06	3.08307e+06	2.726e+06	3.45456e+06	2.49488e+06	2.69416e+06	3.2144e+06	3.12867e+06	2.91446e+06	2.79368e+06
O43920	O43920	NDUS5_HUMAN	NDUFS5		5.61609e+06	4.8397e+06	4.64834e+06	5.27093e+06	4.74685e+06	4.90572e+06	5.12109e+06	5.21503e+06	4.35659e+06	5.20952e+06	4.81534e+06	4.4603e+06	4.58262e+06	5.22769e+06	4.28697e+06	4.77132e+06
O43924	O43924	PDE6D_HUMAN	PDE6D		2.30134e+06		2.01887e+06	1.84292e+06		2.19606e+06	3.67957e+06	1.98127e+06	2.28584e+06	2.50214e+06	2.22324e+06	2.1931e+06	2.09358e+06	2.22839e+06	2.23224e+06	2.23589e+06
O43929	O43929;O43929-2;O43929-3	ORC4_HUMAN	ORC4		1.22827e+06	1.57207e+06	1.58181e+06	1.43689e+06	1.52835e+06	1.57735e+06	1.4814e+06	1.383e+06	1.42358e+06	1.27086e+06	1.2642e+06	1.41352e+06	1.34514e+06	1.28133e+06	1.22917e+06	1.27981e+06
O43933	O43933;O43933-2	PEX1_HUMAN	PEX1		3.00946e+06	3.18872e+06	2.71934e+06	2.9837e+06	3.07058e+06	2.97578e+06	2.29157e+06	2.98938e+06	3.36179e+06	3.15673e+06	3.04744e+06	2.90258e+06	2.98104e+06	3.65956e+06	3.39106e+06	3.1784e+06
O60216	O60216	RAD21_HUMAN	RAD21		3.26169e+06	3.94676e+06	3.45891e+06	3.20757e+06	3.80763e+06	3.11028e+06	3.24696e+06	3.86473e+06	3.39616e+06	2.97883e+06	3.14062e+06	3.43292e+06	2.37685e+06	3.54883e+06	3.61946e+06	3.30785e+06
O60229	O60229;O60229-4;O60229-5;O60229-6	KALRN_HUMAN	KALRN		3.43617e+06	2.60101e+06	1.16214e+06		3.10986e+06	2.63239e+06	2.72012e+06	3.53526e+06	1.77146e+06	4.80096e+06	2.31873e+06	2.80079e+06	3.50522e+06	2.90509e+06	2.56483e+06	2.76222e+06
O60231	O60231	DHX16_HUMAN	DHX16		8.5565e+06	8.86787e+06	8.88327e+06	8.8998e+06	8.88122e+06	8.9999e+06	8.89761e+06	8.7147e+06	8.54943e+06	8.9574e+06	8.6556e+06	8.76926e+06	8.16489e+06	8.29024e+06	8.39592e+06	8.57156e+06
O60237;O60237-6	O60237;O60237-2;O60237-5;O60237-6	MYPT2_HUMAN	PPP1R12B		296043	197188	346286	270539	295743		316876	325193	203394	278385	197273	261537	134473	389060	336327	246215
O60238;O60238-2	O60238;O60238-2	BNI3L_HUMAN	BNIP3L		1.3777e+06	1.51597e+06	1.06552e+06	1.44679e+06	1.2659e+06	1.21854e+06	1.57389e+06	1.37528e+06	1.03188e+06	1.46077e+06	1.25554e+06	750267	990150	1.09007e+06	837704	839172
O60244	O60244	MED14_HUMAN	MED14		2.18908e+07	2.04283e+07	2.22039e+07	2.40527e+07	2.16027e+07	2.31561e+07	2.24724e+07	2.3998e+07	2.03581e+07	2.42335e+07	2.2415e+07	2.33079e+07	2.33735e+07	2.45904e+07	2.29309e+07	2.37196e+07
O60256	O60256;O60256-3	KPRB_HUMAN	PRPSAP2		6.40881e+07	6.44559e+07	6.50352e+07	7.06718e+07	7.16523e+07	6.84206e+07	6.51611e+07	6.8839e+07	6.61805e+07	7.25043e+07	7.05553e+07	7.06353e+07	7.05605e+07	6.85698e+07	6.59904e+07	6.43208e+07
O60256;Q14558;Q14558-2	Q14558;Q14558-2;O60256;O60256-2;O60256-3;O60256-4	KPRA_HUMAN;KPRB_HUMAN	PRPSAP1;PRPSAP2		6.49278e+07	7.12105e+07	6.40798e+07	6.51336e+07	6.79301e+07	6.13794e+07	6.8213e+07	6.35408e+07	7.40507e+07	6.3569e+07	6.28715e+07	6.81637e+07	6.81089e+07	5.9256e+07	6.76851e+07	6.9285e+07
O60264	O60264	SMCA5_HUMAN	SMARCA5		1.68369e+07	1.54167e+07	1.72767e+07	1.72088e+07	1.65494e+07	1.64509e+07	1.7359e+07	1.69815e+07	1.39643e+07	1.61666e+07	1.62698e+07	1.67466e+07	1.6506e+07	1.68549e+07	1.67038e+07	1.66387e+07
O60264;P28370;P28370-2	P28370;P28370-2;O60264	SMCA1_HUMAN;SMCA5_HUMAN	SMARCA1;SMARCA5		1.8766e+07	1.89052e+07	1.92448e+07	1.9293e+07	2.03601e+07	1.99076e+07	1.92301e+07	2.01622e+07	1.83762e+07	2.02895e+07	2.03818e+07	1.99219e+07	1.9225e+07	1.82361e+07	1.95618e+07	1.84135e+07
O60281;O60281-2	O60281;O60281-2	ZN292_HUMAN	ZNF292		5.07412e+06	4.09131e+06	5.0749e+06	4.88053e+06	4.06986e+06	4.47992e+06	5.08555e+06	4.22413e+06	3.59479e+06	4.2379e+06	3.47593e+06	4.12245e+06	4.2032e+06	3.97875e+06	3.10176e+06	4.72314e+06
O60282	O60282;O60282-2	KIF5C_HUMAN	KIF5C		668119	516772	802906	1.02624e+06	490472	709134	1.15317e+06	1.09907e+06		273058	239538	792075	461028	276004	407892	902487
O60282;P33176	P33176;O60282;Q12840	KIF5C_HUMAN;KINH_HUMAN	KIF5B;KIF5C		4.10827e+06	4.09191e+06	4.44552e+06	4.32256e+06	4.37652e+06	3.95298e+06	4.62272e+06	3.98066e+06	3.97913e+06	3.79156e+06	4.39827e+06	3.38633e+06	3.97191e+06	3.86645e+06	3.68409e+06	3.62472e+06
O60282;P33176;Q12840	P33176;O60282;O60282-2;Q12840	KIF5A_HUMAN;KIF5C_HUMAN;KINH_HUMAN	KIF5A;KIF5B;KIF5C		1.0921e+08	9.43817e+07	1.06441e+08	1.02073e+08	1.03349e+08	9.80385e+07	1.13659e+08	1.05112e+08	9.21185e+07	9.26533e+07	1.01136e+08	1.02488e+08	1.06318e+08	1.02137e+08	1.0566e+08	1.0567e+08
O60282;Q12840	O60282;Q12840	KIF5A_HUMAN;KIF5C_HUMAN	KIF5A;KIF5C		719628	746799	953370	852449	798933	885787	728166	975181	591286	486791	886779	979964	764398	1.01652e+06	820485	898378
O60285	O60285	NUAK1_HUMAN	NUAK1		5.93973e+06	7.06074e+06	6.53701e+06	6.34942e+06	6.69681e+06	6.54523e+06	6.07098e+06	6.08404e+06	7.14181e+06	5.77596e+06	6.01283e+06	5.94031e+06	5.03932e+06	4.75599e+06	5.11172e+06	4.95453e+06
O60287	O60287	NPA1P_HUMAN	URB1		2.55893e+06	2.23764e+06	2.89518e+06	3.104e+06	2.48028e+06	2.49726e+06	2.50347e+06	2.77272e+06	2.34277e+06	2.50051e+06	2.59769e+06	2.43157e+06	2.49238e+06	2.6938e+06	2.15148e+06	2.51744e+06
O60292	O60292	SI1L3_HUMAN	SIPA1L3		2.68806e+06	2.77156e+06	2.62684e+06	2.63448e+06	2.65645e+06	2.48283e+06	2.65017e+06	2.40921e+06	2.54818e+06	2.42496e+06	2.47371e+06	2.18712e+06	2.56181e+06	2.11966e+06	2.40731e+06	2.33481e+06
O60293;O60293-2	O60293;O60293-2	ZC3H1_HUMAN	ZFC3H1		6.36067e+06	6.19408e+06	6.52493e+06	6.56358e+06	5.94041e+06	6.29635e+06	6.4471e+06	6.48656e+06	5.2808e+06	5.91836e+06	6.23189e+06	5.84236e+06	5.92662e+06	5.6979e+06	5.9868e+06	6.44432e+06
O60296	O60296	TRAK2_HUMAN	TRAK2		794029	788422	1.02681e+06	932011	818034	814286	787523	770351	748984	698721	784573	642652	853240	877471	939691	653790
O60299	O60299;O60299-2	LZTS3_HUMAN	LZTS3		1.32809e+07	1.24179e+07	1.2427e+07	1.21261e+07	1.27293e+07	1.25103e+07	1.27239e+07	1.32603e+07	1.31532e+07	1.36197e+07	1.2161e+07	1.28053e+07	1.36661e+07	1.3366e+07	1.24198e+07	1.33423e+07
O60303	O60303	KATIP_HUMAN	KATNIP		1.99541e+06	2.23782e+06	1.9885e+06	1.87766e+06	1.95256e+06	2.1924e+06	1.84499e+06	1.66366e+06	1.76433e+06	2.01812e+06	1.7597e+06	1.74321e+06	1.55338e+06	1.85454e+06	1.81268e+06	1.80414e+06
O60306	O60306	AQR_HUMAN	AQR		5.77869e+06	5.9178e+06	5.98044e+06	6.40975e+06	6.32235e+06	5.96104e+06	5.74506e+06	6.18628e+06	5.78175e+06	6.19167e+06	5.58301e+06	6.13834e+06	5.77586e+06	6.09889e+06	5.82159e+06	5.86028e+06
O60307	O60307	MAST3_HUMAN	MAST3		2.51371e+06	2.56477e+06	2.52195e+06	2.35179e+06	2.53249e+06	2.5405e+06	2.52907e+06	2.29126e+06	2.60694e+06	2.51599e+06	2.47639e+06	2.5335e+06	2.39229e+06	2.09184e+06	2.12945e+06	2.1681e+06
O60307;Q6P0Q8;Q96GX5;Q96GX5-2;Q96GX5-3;Q9Y2H9	O15021;O15021-2;O15021-3;O15021-6;Q9Y2H9;Q9UK32;Q9UK32-2;Q96GX5;Q96GX5-2;Q96GX5-3;Q6P0Q8;Q6P0Q8-2;Q15418;Q15418-2;Q15418-3;Q15418-4;P51812;O60307	GWL_HUMAN;MAST1_HUMAN;MAST2_HUMAN;MAST3_HUMAN	MAST1;MAST2;MAST3;MASTL			6.47913e+06	7.73815e+06		6.883e+06		4.57677e+06	6.75978e+06	4.37702e+06	6.03554e+06	5.84665e+06	4.14305e+06	5.53811e+06	6.65261e+06	6.27513e+06
O60307;Q6P0Q8;Q9Y2H9	O15021;O15021-2;O15021-3;O15021-6;Q9Y2H9;Q6P0Q8;Q6P0Q8-2;O60307	MAST1_HUMAN;MAST2_HUMAN;MAST3_HUMAN	MAST1;MAST2;MAST3		90238.3	118653	48916.7	75354.3	96581	88929.5	62859.1	85051.1	103584	60427.5	83036.9	305828	326574	281940	364998
O60313-10;O60313-2;O60313-9	O60313;O60313-2;O60313-9;O60313-10;O60313-11;O60313-13	OPA1_HUMAN	OPA1		7.75014e+06	7.24564e+06	7.65251e+06	7.61746e+06	7.78675e+06	7.6079e+06	7.60897e+06	7.86154e+06	6.45267e+06	7.99954e+06	7.98591e+06	7.81905e+06	7.76033e+06	7.61264e+06	7.45163e+06	7.37831e+06
O60318	O60318	GANP_HUMAN	MCM3AP		1.25816e+07	1.16702e+07	1.23444e+07	1.2919e+07	1.21739e+07	1.22931e+07	1.20972e+07	1.23519e+07	1.20006e+07	1.12421e+07	1.19481e+07	1.22676e+07	1.1302e+07	1.11944e+07	1.18153e+07	1.14783e+07
O60333-3	O60333-3	KIF1B_HUMAN	KIF1B		8.03466e+06	8.3575e+06	8.18861e+06	8.15384e+06	8.95784e+06	8.54164e+06	8.1682e+06	7.7587e+06	8.81654e+06	7.44195e+06	8.10218e+06	8.75602e+06	7.49007e+06	7.34753e+06	7.74839e+06	7.62358e+06
O60333;O60333-3;O60333-4	O60333;O60333-2;O60333-3;O60333-4	KIF1B_HUMAN	KIF1B		1.14476e+07	1.23401e+07	1.14856e+07	1.21143e+07	1.24506e+07	1.22204e+07	1.14018e+07	1.11468e+07	1.29337e+07	1.1503e+07	1.21251e+07	1.19938e+07	1.16106e+07	9.95652e+06	1.15834e+07	1.02754e+07
O60333;O60333-3;O60333-4;Q12756;Q12756-2;Q12756-3	O60333;O60333-2;O60333-3;O60333-4;Q12756;Q12756-2;Q12756-3	KIF1A_HUMAN;KIF1B_HUMAN	KIF1A;KIF1B		2.56506e+06	2.42453e+06	2.44135e+06	2.79915e+06	2.44967e+06	2.46684e+06	2.43291e+06	2.41159e+06	1.64102e+06	1.39047e+06	2.49119e+06	1.64364e+06	2.19149e+06	1.74903e+06	1.21323e+06	1.81395e+06
O60333;O60333-4	O60333;O60333-2;O60333-4	KIF1B_HUMAN	KIF1B		365939	631380	579099	676612	563815	579019	453238	755707	658195	793473	658524	640679	871658	723818	726261	876172
O60333;O60333-4;Q12756;Q12756-2;Q12756-3	O60333;O60333-2;O60333-4;Q12756;Q12756-2;Q12756-3	KIF1A_HUMAN;KIF1B_HUMAN	KIF1A;KIF1B		1.83866e+06	3.43756e+06	2.14533e+06	2.09664e+06	1.85387e+06	2.39493e+06	2.81485e+06	1.83893e+06	1.20357e+06	1.52396e+06	2.6558e+06	1.21439e+06	2.13878e+06	1.66124e+06	1.62263e+06	2.41844e+06
O60341	O60341;O60341-2	KDM1A_HUMAN	KDM1A		3.71065e+07	3.55955e+07	3.81133e+07	4.03154e+07	3.76284e+07	3.82616e+07	3.89324e+07	3.74787e+07	3.479e+07	3.69094e+07	3.59408e+07	3.96157e+07	3.98061e+07	4.00048e+07	4.25898e+07	3.99108e+07
O60343;O60343-2;O60343-3	O60343;O60343-2;O60343-3	TBCD4_HUMAN	TBC1D4		2.33702e+06	2.25431e+06	2.15416e+06	2.33504e+06	2.05845e+06	2.14305e+06	2.14224e+06	1.99707e+06	1.89475e+06	2.30917e+06	2.54295e+06	2.21152e+06	1.81586e+06	2.31059e+06	2.10137e+06	1.99463e+06
O60343;O60343-2;O60343-3;Q86TI0-2	Q86TI0;Q86TI0-2;O60343;O60343-2;O60343-3	TBCD1_HUMAN;TBCD4_HUMAN	TBC1D1;TBC1D4														168137	495746	764604	900226
O60347	O60347	TBC12_HUMAN	TBC1D12		650586	689305	759609	895944	996087	648130	682915	537933	616369	662440						262923
O60353;O60353-2	O60353;O60353-2	FZD6_HUMAN	FZD6		2.49498e+06	2.38782e+06	2.48542e+06	2.49287e+06	2.47672e+06	2.46138e+06	2.58191e+06	2.25723e+06	2.75381e+06	2.18007e+06	2.49626e+06	2.30807e+06	2.04855e+06	1.98237e+06	2.32739e+06	2.21834e+06
O60381;O60381-3	O60381;O60381-2;O60381-3	HBP1_HUMAN	HBP1		1.31128e+07	1.21441e+07	1.21265e+07	1.22503e+07	1.21394e+07	1.22937e+07	1.14451e+07	1.33361e+07	1.19719e+07	1.43433e+07	1.16871e+07	1.27416e+07	1.33447e+07	1.4662e+07	1.22118e+07	1.34581e+07
O60427	O60427	FADS1_HUMAN	FADS1		5.34669e+06	5.13177e+06	5.22297e+06	5.21188e+06	5.20177e+06	5.74089e+06	5.6134e+06	4.73395e+06	5.08833e+06	4.78044e+06	5.76576e+06	5.39254e+06	5.34665e+06	5.42793e+06	5.57132e+06	5.25475e+06
O60443	O60443	GSDME_HUMAN	GSDME		1.83184e+06	1.91638e+06	1.97755e+06	2.12113e+06	1.82682e+06	1.86377e+06	1.73862e+06	1.84698e+06	1.54408e+06	1.61965e+06	1.40714e+06	1.54435e+06	1.40313e+06	1.85069e+06	1.67665e+06	1.6563e+06
O60476	O60476	MA1A2_HUMAN	MAN1A2		2.26401e+06	2.36046e+06	2.24833e+06	2.19485e+06	2.54842e+06	2.27486e+06	2.53929e+06	2.39018e+06	2.63144e+06	2.26528e+06	1.91714e+06	2.20642e+06	1.89511e+06	1.701e+06	1.84418e+06	1.68622e+06
O60488;O60488-2	O60488;O60488-2	ACSL4_HUMAN	ACSL4		5.16971e+06	5.24395e+06	5.08853e+06	5.6597e+06	5.50916e+06	5.29589e+06	5.24483e+06	5.56083e+06	4.83189e+06	5.5799e+06	5.6496e+06	5.98967e+06	5.87074e+06	6.15057e+06	5.82237e+06	5.71229e+06
O60488;O60488-2;O95573	O60488;O60488-2;O95573	ACSL3_HUMAN;ACSL4_HUMAN	ACSL3;ACSL4		2.22702e+07	2.63748e+07	2.28347e+07	2.06899e+07	2.29222e+07	2.22884e+07	2.29745e+07	2.66722e+07	2.83912e+07	2.69105e+07	2.38398e+07	2.56671e+07	2.28389e+07	2.43028e+07	2.5248e+07	2.10898e+07
O60502-4	O60502;O60502-2;O60502-4	OGA_HUMAN	OGA		4.32857e+06	4.63569e+06	4.31996e+06	4.26004e+06	4.66132e+06	4.6246e+06	4.32866e+06	4.1666e+06	3.9211e+06	4.19274e+06	4.71454e+06	4.3454e+06	4.24014e+06	4.25409e+06	4.16213e+06	3.45418e+06
O60506	O60506;O60506-3;O60506-5	HNRPQ_HUMAN	SYNCRIP		6.01847e+06	7.03466e+06	6.44523e+06	5.58172e+06	6.98936e+06	6.80431e+06	6.97705e+06	5.64798e+06	6.96632e+06	5.45492e+06	5.52808e+06	6.95765e+06	6.30256e+06	6.86095e+06	7.81325e+06	5.79464e+06
O60506-4	O60506-3;O60506-4;O60506-5	HNRPQ_HUMAN	SYNCRIP		8.2736e+06	9.1843e+06	7.87716e+06	7.07618e+06	7.90204e+06	8.85049e+06	8.643e+06	7.63381e+06	1.21099e+07	9.88605e+06	1.05292e+07	9.72097e+06	8.35307e+06	7.0251e+06	8.13406e+06	9.56171e+06
O60506;O60506-4	O60506;O60506-2;O60506-3;O60506-4	HNRPQ_HUMAN	SYNCRIP		5.25698e+07	4.26506e+07	4.74543e+07	4.90546e+07	4.34773e+07	4.79231e+07	5.05163e+07	5.05079e+07	3.82638e+07	4.78862e+07	4.76694e+07	4.83877e+07	4.91979e+07	5.11403e+07	4.6985e+07	5.40815e+07
O60507	O60507	TPST1_HUMAN	TPST1		582198	688312	635200	653148	580029	686296	579983	375279	827738	463180	701110	587944	636262	647230	740892	692185
O60508	O60508	PRP17_HUMAN	CDC40		7.63914e+06	6.94306e+06	7.46059e+06	7.47055e+06	7.56622e+06	8.03337e+06	7.8114e+06	7.92052e+06	6.59983e+06	7.71795e+06	7.64578e+06	7.83023e+06	7.69873e+06	8.82642e+06	7.27566e+06	7.5441e+06
O60513	O60513	B4GT4_HUMAN	B4GALT4		2.2916e+06	3.25138e+06	2.44492e+06	1.79574e+06	2.5708e+06	2.92112e+06	2.30047e+06	2.36359e+06	2.95202e+06	2.75137e+06	2.27277e+06	2.78683e+06	2.27928e+06	2.38934e+06	2.82411e+06	2.60576e+06
O60524;O60524-3;O60524-4	O60524;O60524-2;O60524-3;O60524-4;O60524-5	NEMF_HUMAN	NEMF		5.35368e+06	4.84932e+06	5.53073e+06	5.47254e+06	5.21237e+06	5.249e+06	4.84465e+06	4.98916e+06	4.33622e+06	5.13088e+06	4.73585e+06	4.95976e+06	5.02885e+06	5.03224e+06	4.61526e+06	4.84718e+06
O60547;O60547-2	O60547;O60547-2	GMDS_HUMAN	GMDS		4.81483e+06	5.00555e+06	4.85102e+06	4.39809e+06	4.64972e+06	5.36083e+06	4.30199e+06	4.34306e+06	3.53877e+06	4.63938e+06	4.67812e+06	4.29971e+06	4.63683e+06	4.02633e+06	4.25847e+06	4.62714e+06
O60563	O60563	CCNT1_HUMAN	CCNT1		2.04801e+07	2.01313e+07	2.07576e+07	2.21003e+07	2.02578e+07	2.06073e+07	2.0953e+07	2.08667e+07	1.92519e+07	2.04792e+07	1.92781e+07	2.05692e+07	2.09533e+07	2.07222e+07	2.02903e+07	2.13064e+07
O60563;O60583;O60583-2	O60583;O60583-2;O60563;O60563-2	CCNT1_HUMAN;CCNT2_HUMAN	CCNT1;CCNT2		3.5114e+06	3.85993e+06	3.47772e+06	4.35565e+06	3.67523e+06	3.96465e+06	3.51603e+06	2.71904e+06	4.06044e+06	4.41704e+06	3.66291e+06	4.61514e+06	4.75596e+06	5.87175e+06	4.98271e+06	2.18816e+06
O60566;O60566-3	O60566;O60566-2;O60566-3	BUB1B_HUMAN	BUB1B		4.7454e+06	4.17934e+06	4.86668e+06	4.89815e+06	4.43245e+06	4.64653e+06	5.20261e+06	4.89183e+06	4.39274e+06	4.64339e+06	4.57149e+06	4.96689e+06	4.80791e+06	4.5226e+06	4.73211e+06	4.62348e+06
O60568	O60568	PLOD3_HUMAN	PLOD3		7.37742e+06	7.75127e+06	7.12693e+06	7.57111e+06	7.24167e+06	7.51614e+06	8.15746e+06	7.51605e+06	7.71855e+06	6.88279e+06	7.67496e+06	7.40889e+06	7.45757e+06	6.7739e+06	7.34184e+06	6.49703e+06
O60573	O60573;O60573-2	IF4E2_HUMAN	EIF4E2		1.21458e+06	1.11264e+06	1.1193e+06	1.13213e+06	1.23104e+06	1.23916e+06	1.20045e+06	1.21109e+06	1.1221e+06	1.14346e+06	1.14618e+06	900293	1.19161e+06	912364	1.03524e+06	775283
O60583;O60583-2	O60583;O60583-2	CCNT2_HUMAN	CCNT2		3.85268e+06	3.64292e+06	3.95135e+06	3.77376e+06	3.65693e+06	3.90501e+06	4.07803e+06	3.68082e+06	3.47857e+06	3.00101e+06	3.24713e+06	3.56548e+06	3.74837e+06	3.62544e+06	3.91867e+06	3.78325e+06
O60610	O60610;O60610-2;O60610-3	DIAP1_HUMAN	DIAPH1		5.05738e+06	5.07375e+06	5.10267e+06	5.37864e+06	5.10924e+06	5.25461e+06	4.61019e+06	5.18826e+06	4.54955e+06	5.52309e+06	4.72187e+06	4.742e+06	4.61797e+06	5.04579e+06	4.38712e+06	4.63321e+06
O60645	O60645	EXOC3_HUMAN	EXOC3		3.44371e+06	3.2089e+06	3.54349e+06	3.58748e+06	3.27437e+06	3.42335e+06	4.0135e+06	3.83914e+06	3.01602e+06	3.67069e+06	3.59206e+06	3.34516e+06	3.2946e+06	3.41306e+06	3.50365e+06	3.81564e+06
O60664;O60664-3	O60664;O60664-3;O60664-4	PLIN3_HUMAN	PLIN3		3.2189e+06	2.90499e+06	3.44425e+06	3.42024e+06	3.23969e+06	2.98716e+06	3.41603e+06	3.06037e+06	2.64311e+06	2.82627e+06	2.58765e+06	2.87792e+06	2.88962e+06	3.54501e+06	2.73495e+06	3.12274e+06
O60669	O60669	MOT2_HUMAN	SLC16A7		899899	1.20165e+06	926904	954292	1.26564e+06	1.05936e+06	1.02645e+06	954352	1.30604e+06	1.16556e+06	1.08951e+06	1.16e+06	1.23651e+06	948285	1.32331e+06	1.08719e+06
O60674;P23458	P23458;O60674	JAK1_HUMAN;JAK2_HUMAN	JAK1;JAK2			2.72434e+06						2.53191e+06	3.08753e+06	3.09486e+06		2.95262e+06	3.21011e+06	2.93889e+06	3.73767e+06	2.95608e+06
O60675	O60675	MAFK_HUMAN	MAFK		2.70976e+06	2.41797e+06	2.2988e+06	2.61622e+06	2.05929e+06	2.99629e+06	3.20824e+06	2.51393e+06	2.75539e+06	2.38774e+06	3.15376e+06	3.29598e+06	3.17589e+06	1.29683e+06	3.07421e+06	2.44218e+06
O60678	O60678;O60678-2	ANM3_HUMAN	PRMT3		6.49752e+06	5.89001e+06	6.14392e+06	6.02556e+06	5.93115e+06	6.27965e+06	5.95975e+06	6.29352e+06	5.00065e+06	6.47722e+06	5.16833e+06	6.172e+06	6.09857e+06	6.49332e+06	5.55762e+06	6.45962e+06
O60683;O60683-2	O60683;O60683-2	PEX10_HUMAN	PEX10		793977	805102	768946	882376	1.02044e+06	729514	792633	451323	1.08712e+06	1.02229e+06	1.04431e+06	769478	874932	1.0104e+06	1.17861e+06	1.16555e+06
O60684	O60684	IMA7_HUMAN	KPNA6		5.5124e+06	5.53549e+06	5.74741e+06	5.56182e+06	6.24093e+06	6.01425e+06	5.32746e+06	5.66917e+06	6.19575e+06	6.26189e+06	6.26343e+06	6.054e+06	6.41624e+06	6.03482e+06	6.26356e+06	6.06714e+06
O60684;P52294	O60684;P52294;O15131	IMA5_HUMAN;IMA7_HUMAN	KPNA1;KPNA6		4.89899e+06	4.39228e+06	4.66075e+06	4.93938e+06	4.82043e+06	4.6701e+06	4.89243e+06	5.54044e+06	4.44799e+06	5.48707e+06	4.98512e+06	5.03861e+06	5.15799e+06	5.04061e+06	5.26468e+06	4.91963e+06
O60701	O60701;O60701-2;O60701-3	UGDH_HUMAN	UGDH		7.16939e+07	7.46685e+07	7.39067e+07	7.35187e+07	7.49565e+07	7.5418e+07	7.18013e+07	6.66574e+07	7.15128e+07	7.19471e+07	7.50099e+07	7.24823e+07	7.4113e+07	6.5398e+07	7.00407e+07	6.54435e+07
O60704	O60704	TPST2_HUMAN	TPST2		9.65816e+06	1.09487e+07	1.01509e+07	1.01578e+07	1.12619e+07	1.07678e+07	1.04542e+07	1.06384e+07	1.16038e+07	1.1176e+07	1.09877e+07	1.1573e+07	1.11325e+07	1.08442e+07	1.13181e+07	1.04961e+07
O60711;O60711-2	O60711;O60711-2	LPXN_HUMAN	LPXN		709512	578264	635476	737908	596960	600038	671636	468620	600365	544639	590530	742551	620107	619683	809072	717187
O60716-3;O60716-5	O60716;O60716-2;O60716-3;O60716-4;O60716-5;O60716-6;O60716-7;O60716-8;O60716-9;O60716-10;O60716-11;O60716-12;O60716-13;O60716-14;O60716-15;O60716-16;O60716-17;O60716-18;O60716-19;O60716-20;O60716-21;O60716-22;O60716-23;O60716-24	CTND1_HUMAN	CTNND1		3.24089e+07	3.43552e+07	3.3714e+07	3.14271e+07	3.48282e+07	3.13911e+07	3.28706e+07	3.25212e+07	3.28241e+07	3.26438e+07	3.29303e+07	3.27497e+07	3.00163e+07	2.94929e+07	3.14636e+07	3.007e+07
O60721;O60721-3	O60721;O60721-2;O60721-3	NCKX1_HUMAN	SLC24A1		1.16739e+06		1.41396e+06	1.01961e+06	967826	1.05689e+06	1.04112e+06	719276	325728
O60725	O60725	ICMT_HUMAN	ICMT		6.41238e+06	5.16324e+06	5.8916e+06	5.6306e+06	6.23555e+06	6.28159e+06	4.60482e+06	5.8743e+06	5.45477e+06	5.93637e+06	6.71375e+06	5.73529e+06	6.0751e+06	5.77273e+06	5.64079e+06	5.85964e+06
O60732	O60732;O60732-2	MAGC1_HUMAN	MAGEC1		8.96279e+07	8.77771e+07	9.37485e+07	9.4955e+07	9.578e+07	9.09209e+07	9.32598e+07	8.96626e+07	8.86663e+07	8.93518e+07	9.80973e+07	9.4006e+07	9.2446e+07	8.47589e+07	9.71193e+07	8.62093e+07
O60732;P43355;P43358;P43361	Q8TD91-2;O15480;P43363;Q96M61;P43358;A8MXT2;P43355;P43361;A2A368;O60732;O60732-2	MAGA1_HUMAN;MAGA4_HUMAN;MAGA8_HUMAN;MAGC1_HUMAN	MAGEA1;MAGEA4;MAGEA8;MAGEC1		1.05862e+08	6.71412e+07	9.2127e+07	9.22052e+07	7.98818e+07	9.15199e+07	9.78019e+07	1.00049e+08	6.32341e+07	8.16335e+07	8.85845e+07	8.59909e+07	9.28024e+07	1.02591e+08	8.81446e+07	9.30873e+07
O60733;O60733-2	O60733;O60733-2	PLPL9_HUMAN	PLA2G6		647063	771182	877985	831218	301715	664115	773351	720507	1.38845e+06	1.00143e+06	890390	745197	606204	170883	820664	481653
O60749	O60749;O60749-2	SNX2_HUMAN	SNX2		2.82738e+06	2.96036e+06	3.07077e+06	2.98791e+06	3.5122e+06	2.94768e+06	3.15045e+06	2.6265e+06	3.06398e+06	2.52816e+06	3.21383e+06	2.97729e+06	3.10375e+06	2.47213e+06	2.62417e+06	2.79243e+06
O60749;Q13596;Q13596-2	Q13596;Q13596-2;O60749;O60749-2	SNX1_HUMAN;SNX2_HUMAN	SNX1;SNX2		1.71075e+06	1.39852e+06	2.08292e+06	2.2473e+06	1.70449e+06	1.92448e+06	2.44857e+06	1.90874e+06	1.17236e+06	1.95909e+06	1.93341e+06	1.64441e+06	1.94546e+06	1.95235e+06	1.83927e+06	1.98249e+06
O60762	O60762	DPM1_HUMAN	DPM1		3.03809e+07	2.7017e+07	3.17674e+07	3.32026e+07	3.07322e+07	2.98401e+07	3.09847e+07	3.32171e+07	2.14336e+07	3.08053e+07	2.86754e+07	2.88729e+07	3.16747e+07	3.36092e+07	3.17206e+07	3.51417e+07
O60763;O60763-2	O60763;O60763-2	USO1_HUMAN	USO1		2.25289e+06	2.29373e+06	2.47424e+06	2.35032e+06	2.51263e+06	2.13222e+06	2.46945e+06	2.2076e+06	2.0432e+06	2.14068e+06	2.09683e+06	2.05233e+06	2.08901e+06	1.99727e+06	1.9632e+06	2.11772e+06
O60765;Q6P3V2	O60765;Q52M93;Q6P3V2	Z354A_HUMAN;Z585A_HUMAN	ZNF354A;ZNF585A		43932.7	67931.7				50106			31350	59189.7					48757.8
O60783	O60783	RT14_HUMAN	MRPS14		1.72641e+07	1.83459e+07	1.83721e+07	1.72287e+07	1.85608e+07	1.70935e+07	1.70214e+07	1.66659e+07	1.91182e+07	1.81302e+07	1.92258e+07	1.84669e+07	1.57927e+07	1.64493e+07	1.73418e+07	1.71315e+07
O60784	O60784;O60784-2;O60784-3;O60784-4	TOM1_HUMAN	TOM1		2.41058e+07	1.8498e+06	6.50125e+07	2.16405e+06	2.32606e+07	1.54995e+06	5.91035e+07	1.86218e+06	2.27729e+07	2.20688e+06	6.00873e+07	1.2066e+06	2.32018e+07	5.16578e+06	5.45501e+07	602465
O60825	O60825	F262_HUMAN	PFKFB2											585670					323335	447447
O60825;Q16875;Q16875-2	O60825;O60825-2;Q16875;Q16875-2;Q16875-3;Q16875-4	F262_HUMAN;F263_HUMAN	PFKFB2;PFKFB3		1.50175e+07	1.71011e+07	1.45305e+07	1.58179e+07	1.49123e+07	1.5231e+07	1.44925e+07	1.50418e+07	1.30349e+07	1.54539e+07	1.47801e+07	1.61412e+07	1.54683e+07	1.48789e+07	1.59083e+07	1.25258e+07
O60825;Q16875;Q16875-2;Q16877;Q16877-2;Q16877-3	O60825;O60825-2;Q16877;Q16877-2;Q16877-3;P16118;P16118-2;Q16875;Q16875-2;Q16875-3;Q16875-4	F262_HUMAN;F263_HUMAN;F264_HUMAN	PFKFB2;PFKFB3;PFKFB4		7.31187e+06	2.87485e+06	7.31353e+06	6.30146e+06	7.28633e+06	5.63508e+06	8.07787e+06	5.28313e+06	4.2512e+06	6.06452e+06	6.60271e+06	7.6948e+06	8.48342e+06	9.01691e+06	7.50413e+06	8.56985e+06
O60826	O60826	CCD22_HUMAN	CCDC22		1.06372e+07	1.08479e+07	1.05605e+07	9.80663e+06	1.07659e+07	1.06115e+07	1.05108e+07	1.00968e+07	1.04593e+07	1.00495e+07	1.0487e+07	1.01737e+07	1.0325e+07	1.05601e+07	1.04747e+07	1.01584e+07
O60826;Q7Z401	O60826;Q7Z401;Q7Z401-2	CCD22_HUMAN;MYCPP_HUMAN	CCDC22;DENND4A		656279		524239	324430	417059	194652	499220	314759				715507	1.20403e+06	1.49122e+06	1.16002e+06
O60828;O60828-2;O60828-5	O60828;O60828-2;O60828-4;O60828-5	PQBP1_HUMAN	PQBP1		3.64608e+06	3.752e+06	3.05886e+06	4.13265e+06	3.86708e+06	3.51052e+06	2.9809e+06	3.72231e+06	5.06674e+06	4.32947e+06	4.22194e+06	4.26691e+06	3.89621e+06	3.34293e+06	3.79162e+06	3.74928e+06
O60830;O60830-2	O60830;O60830-2	TI17B_HUMAN	TIMM17B		7.5186e+06	5.61076e+06	7.12362e+06	7.20299e+06	6.08213e+06	7.49695e+06	7.58503e+06	6.97764e+06	5.97266e+06	6.23021e+06	7.80204e+06	7.47258e+06	7.45952e+06	6.63065e+06	5.75663e+06	7.30977e+06
O60831	O60831	PRAF2_HUMAN	PRAF2		1.82075e+07	1.7709e+07	1.35078e+07	1.67132e+07	1.71628e+07	1.87705e+07	1.37036e+07	1.47923e+07	1.06476e+07	1.55271e+07	1.18292e+07	1.55533e+07	1.65451e+07	1.31751e+07	1.48195e+07	1.53396e+07
O60832	O60832;O60832-2	DKC1_HUMAN	DKC1		1.3139e+07	1.24418e+07	1.34564e+07	1.31706e+07	1.244e+07	1.36181e+07	1.30889e+07	1.41037e+07	1.11699e+07	1.40923e+07	1.38307e+07	1.39177e+07	1.31639e+07	1.36256e+07	1.30793e+07	1.36278e+07
O60841	O60841	IF2P_HUMAN	EIF5B		316620	541286	659622		672139	597506	452295	599849	979741	392442	517425	648214	583909	519765	696524	479828
O60870;O60870-2	O60870;O60870-2	KIN17_HUMAN	KIN		1.6358e+06	1.38025e+06	1.66024e+06	1.71809e+06	1.65482e+06	1.56472e+06	1.5129e+06	1.32915e+06	1.10843e+06	1.12715e+06	1.78866e+06	1.84046e+06	1.42842e+06	1.73711e+06	1.12204e+06	1.8294e+06
O60879-2	O60879;O60879-2;O60879-3	DIAP2_HUMAN	DIAPH2		3.63152e+06	3.78291e+06	3.24283e+06	3.0281e+06	3.50411e+06	3.49748e+06	3.3854e+06	3.40923e+06	3.48817e+06	3.23878e+06	3.68562e+06	3.22486e+06	3.08235e+06	3.11433e+06	3.02663e+06	2.89806e+06
O60884	O60884	DNJA2_HUMAN	DNAJA2		1.48517e+07	1.27454e+07	1.41061e+07	1.35556e+07	1.36457e+07	1.39195e+07	1.39215e+07	1.37358e+07	1.26904e+07	1.34862e+07	1.01759e+07	1.50929e+07	1.29827e+07	1.5024e+07	1.39253e+07	1.26468e+07
O60890	O60890	OPHN1_HUMAN	OPHN1		1.62152e+06	1.89352e+06	1.78446e+06	1.92799e+06	1.89512e+06	1.40329e+06	1.71466e+06	1.82675e+06	1.37518e+06	1.99529e+06	1.47051e+06	1.52372e+06	1.70805e+06	1.81199e+06	1.82354e+06	1.65366e+06
O60906	O60906	NSMA_HUMAN	SMPD2													47513.1
O60907	O60907;O60907-2	TBL1X_HUMAN	TBL1X		7.00034e+06	6.50865e+06	6.86858e+06	7.0629e+06	7.01573e+06	6.85898e+06	7.19218e+06	7.34051e+06	6.4214e+06	7.16966e+06	7.5302e+06	7.69859e+06	7.74837e+06	7.58986e+06	8.08941e+06	7.58494e+06
O60907;Q9BZK7	Q9BQ87;Q9BZK7;O60907;O60907-2	TBL1R_HUMAN;TBL1X_HUMAN	TBL1X;TBL1XR1		2.68262e+07	1.68672e+07	2.43275e+07	2.85649e+07	2.07046e+07	2.61719e+07	2.70659e+07	2.77325e+07	1.39684e+07	2.58144e+07	2.36698e+07	2.30075e+07	2.71336e+07	2.9535e+07	2.42641e+07	2.83119e+07
O60925	O60925	PFD1_HUMAN	PFDN1		1.30606e+06	1.43802e+06	1.90382e+06	1.20142e+06	1.81763e+06	1.24361e+06	1.21598e+06	1.51959e+06		1.74473e+06	1.50011e+06	2.40178e+06	1.38401e+06	2.34476e+06		1.87287e+06
O60930	O60930	RNH1_HUMAN	RNASEH1		1.56678e+06	1.71023e+06	1.44956e+06	1.91978e+06	2.11279e+06	1.3345e+06	1.68149e+06	1.89863e+06	1.71046e+06	1.81934e+06	1.31145e+06	1.85037e+06	1.93087e+06	1.1677e+06	2.0047e+06	1.62006e+06
O60934	O60934	NBN_HUMAN	NBN		1.41143e+07	1.43134e+07	1.454e+07	1.38016e+07	1.40182e+07	1.39193e+07	1.3782e+07	1.34936e+07	1.35347e+07	1.2904e+07	1.4767e+07	1.4021e+07	1.35896e+07	1.25365e+07	1.46562e+07	1.32985e+07
O60941;O60941-3;O60941-4;O60941-7	O60941;O60941-2;O60941-3;O60941-4;O60941-5;O60941-7	DTNB_HUMAN	DTNB		805595	940054	763641	842155	1.02046e+06	1.15125e+06	579097	870120	1.16073e+06	1.36402e+06		1.08457e+06	503176	582293	629520
O60941;O60941-3;O60941-4;O60941-7;Q9Y4J8-13;Q9Y4J8-14;Q9Y4J8-15;Q9Y4J8-2	Q9Y4J8;Q9Y4J8-2;Q9Y4J8-3;Q9Y4J8-4;Q9Y4J8-5;Q9Y4J8-6;Q9Y4J8-8;Q9Y4J8-10;Q9Y4J8-11;Q9Y4J8-12;Q9Y4J8-13;Q9Y4J8-14;Q9Y4J8-15;Q9Y4J8-16;O60941;O60941-2;O60941-3;O60941-4;O60941-5;O60941-6;O60941-7	DTNA_HUMAN;DTNB_HUMAN	DTNA;DTNB		943724	859609	1.0411e+06	868964	922317	952374	1.08031e+06	865422	820123	818544	977524	886172	923588	987817	835741	926799
O60942	O60942;O60942-2;O60942-3;O60942-4	MCE1_HUMAN	RNGTT		5.50929e+06	5.79011e+06	5.82024e+06	5.7682e+06	6.02243e+06	5.88255e+06	5.88896e+06	5.81961e+06	6.05622e+06	6.04305e+06	5.80599e+06	5.67318e+06	5.88698e+06	5.6215e+06	5.61491e+06	5.12004e+06
O75027;O75027-2	O75027;O75027-2;O75027-3	ABCB7_HUMAN	ABCB7		2.73673e+06	2.39398e+06	2.844e+06	2.976e+06	2.64311e+06	2.90015e+06	2.64984e+06	2.96196e+06	2.39281e+06	2.76053e+06	2.74885e+06	2.87589e+06	2.76713e+06	3.08785e+06	2.72576e+06	2.58099e+06
O75044	O75044	SRGP2_HUMAN	SRGAP2		3.1493e+07	3.11161e+07	3.27923e+07	3.25997e+07	3.30539e+07	3.23658e+07	3.32024e+07	3.20966e+07	2.94552e+07	3.21085e+07	3.26334e+07	3.15487e+07	3.16325e+07	3.16701e+07	3.23124e+07	3.23813e+07
O75044;Q7Z6B7;Q7Z6B7-2	O75044;Q7Z6B7;Q7Z6B7-2	SRGP1_HUMAN;SRGP2_HUMAN	SRGAP1;SRGAP2		9.9284e+06	8.23096e+06	8.81281e+06	1.04554e+07	7.9403e+06	9.6574e+06	1.0158e+07	1.03342e+07	6.6982e+06	9.82577e+06	8.37224e+06	8.21365e+06	8.9464e+06	1.21281e+07	9.53517e+06	1.04928e+07
O75054	O75054;O75054-2	IGSF3_HUMAN	IGSF3		234605	230829	201814	318164	306464	350579	272978	265080	198449	224366	301567	317530	220973	140094	158835	284015
O75063	O75063	XYLK_HUMAN	FAM20B		1.47984e+07	1.47219e+07	1.44525e+07	1.48435e+07	1.53933e+07	1.57374e+07	1.46161e+07	1.44583e+07	1.48757e+07	1.65076e+07	1.46856e+07	1.50338e+07	1.45309e+07	1.61704e+07	1.56727e+07	1.5045e+07
O75064	O75064	DEN4B_HUMAN	DENND4B		2.8482e+06	4.01336e+06	2.24231e+06	3.48178e+06	7.16377e+06	4.05523e+06	3.93167e+06	4.21995e+06	4.43527e+06	3.71256e+06	6.01913e+06	5.12715e+06	5.4362e+06	4.19207e+06		3.46823e+06
O75083	O75083;O75083-3	WDR1_HUMAN	WDR1		5.48043e+07	4.89258e+07	5.4661e+07	5.60269e+07	5.3773e+07	5.60757e+07	5.49908e+07	5.67691e+07	4.25524e+07	5.7125e+07	5.55494e+07	5.36429e+07	5.97539e+07	6.01855e+07	5.64073e+07	5.79998e+07
O75110	O75110	ATP9A_HUMAN	ATP9A		4.59026e+06	4.08437e+06	3.90326e+06	4.64244e+06	4.19895e+06	4.414e+06	4.19377e+06	4.53986e+06	4.25996e+06	4.6108e+06	4.71969e+06	4.29587e+06	4.15551e+06	4.02337e+06	4.32842e+06	4.19221e+06
O75113	O75113	N4BP1_HUMAN	N4BP1		1.88676e+06	1.29828e+06	1.8872e+06	1.29639e+06	1.82044e+06	1.33942e+06	1.90226e+06	1.58113e+06	1.57106e+06	1.10814e+06	1.8294e+06	1.33756e+06	1.76978e+06	977587	1.66997e+06	1.12415e+06
O75116	O75116	ROCK2_HUMAN	ROCK2		2.23892e+06	2.23902e+06	1.61652e+06	2.1373e+06	2.28129e+06	2.15839e+06	1.60831e+06	2.11372e+06	2.27002e+06	2.28575e+06	1.69452e+06	1.95483e+06	2.19415e+06	2.13417e+06	1.6998e+06	2.03795e+06
O75116;Q13464	O75116;Q13464	ROCK1_HUMAN;ROCK2_HUMAN	ROCK1;ROCK2		1.42943e+06	1.35385e+06	1.37672e+06	1.76666e+06	1.81542e+06	2.03549e+06	1.54423e+06	1.95477e+06	1.95613e+06	2.19038e+06	1.97233e+06	1.67951e+06	2.22719e+06	2.04541e+06	2.0336e+06	2.04941e+06
O75122	O75122	CLAP2_HUMAN	CLASP2		6.41301e+06	4.51619e+06	5.88333e+06	5.57296e+06	4.39759e+06	4.61746e+06	6.23705e+06	5.23926e+06	4.2338e+06	4.60636e+06	4.47945e+06	4.00997e+06	4.57134e+06	4.85781e+06	4.55836e+06	5.58479e+06
O75122-3	O75122-3	CLAP2_HUMAN	CLASP2		1.53982e+07	1.53265e+07	1.6214e+07	1.66589e+07	1.57945e+07	1.68836e+07	1.64858e+07	1.7274e+07	1.38769e+07	1.64022e+07	1.61609e+07	1.61382e+07	1.69033e+07	1.7556e+07	1.51935e+07	1.67186e+07
O75122;O75122-3	O75122;O75122-3	CLAP2_HUMAN	CLASP2		3.85918e+07	4.13671e+07	4.1116e+07	3.97724e+07	4.02088e+07	4.02551e+07	4.02008e+07	3.95034e+07	4.01364e+07	3.80344e+07	4.0421e+07	4.04235e+07	3.88781e+07	3.90997e+07	4.09869e+07	3.83661e+07
O75122;O75122-3;Q7Z460;Q7Z460-2;Q7Z460-3;Q7Z460-4;Q7Z460-5	Q7Z460;Q7Z460-2;Q7Z460-3;Q7Z460-4;Q7Z460-5;O75122;O75122-3	CLAP1_HUMAN;CLAP2_HUMAN	CLASP1;CLASP2		1.75311e+07	1.58729e+07	1.79657e+07	1.80153e+07	1.64981e+07	1.49805e+07	1.95887e+07	1.81091e+07	1.38628e+07	1.69918e+07	1.22748e+07	1.35011e+07	1.31296e+07	1.28905e+07	1.25712e+07	1.19698e+07
O75123;O75123-2	O75123;O75123-2	ZN623_HUMAN	ZNF623		912575	947028	1.38026e+06	1.08315e+06	1.38145e+06	1.85998e+06	1.25457e+06	1.08761e+06	622484	1.30072e+06	1.3819e+06	1.00748e+06	1.2214e+06	883886	1.68052e+06	1.21537e+06
O75127	O75127	PTCD1_HUMAN	PTCD1		3.3403e+06	3.10994e+06	3.42368e+06	3.45121e+06	3.38446e+06	3.39483e+06	3.27996e+06	3.18078e+06	2.96692e+06	3.19718e+06	3.21148e+06	3.00394e+06	2.77626e+06	2.72347e+06	3.16022e+06	3.15402e+06
O75128	O75128;O75128-2;O75128-3;O75128-6;O75128-7	COBL_HUMAN	COBL		2.36199e+07	2.3939e+07	2.18483e+07	2.12637e+07	2.26407e+07	2.21612e+07	2.11095e+07	2.33612e+07	2.46033e+07	2.56823e+07	2.06036e+07	2.45319e+07	2.39447e+07	2.51307e+07	2.26384e+07	2.45148e+07
O75131	O75131	CPNE3_HUMAN	CPNE3		1.80445e+08	1.62917e+08	1.79503e+08	1.94432e+08	1.78204e+08	1.97866e+08	1.81064e+08	1.73544e+08	1.42856e+08	1.70613e+08	1.79903e+08	1.79323e+08	1.94816e+08	1.85335e+08	1.71139e+08	1.87206e+08
O75131;Q96FN4	Q8IYJ1;Q86YQ8;Q86YQ8-2;O95741;O95741-2;Q96FN4;Q96FN4-2;Q96A23;Q96A23-2;O75131;Q9UBL6;Q9UBL6-2;Q9HCH3;Q9HCH3-2	CPNE2_HUMAN;CPNE3_HUMAN	CPNE2;CPNE3		6.23854e+07	4.50588e+07	5.74425e+07	6.0823e+07	4.50786e+07	6.10401e+07	5.97743e+07	5.71316e+07	3.0864e+07	5.14431e+07	6.05757e+07	6.01093e+07	7.06935e+07	7.18664e+07	5.7102e+07	7.75071e+07
O75132	O75132	ZBED4_HUMAN	ZBED4		1.98622e+06	2.24926e+06	2.15942e+06	2.54736e+06	2.80179e+06	2.52162e+06	1.71021e+06	2.45695e+06	1.82612e+06	1.91962e+06	2.24235e+06	2.51466e+06	2.79331e+06	1.99326e+06	1.65111e+06	2.09525e+06
O75146	O75146;O75146-2	HIP1R_HUMAN	HIP1R		9.43549e+07	9.71605e+07	9.2985e+07	9.77896e+07	9.06722e+07	9.69429e+07	9.51241e+07	9.88587e+07	8.88056e+07	9.59665e+07	9.11308e+07	9.57265e+07	9.40373e+07	9.10253e+07	9.56699e+07	9.71836e+07
O75147;O75147-1;O75147-4	O75147;O75147-2;O75147-1;O75147-4	OBSL1_HUMAN	OBSL1		3.06001e+06	2.89846e+06	3.32263e+06	3.22826e+06	3.53533e+06	3.85951e+06	3.72479e+06	3.38684e+06	3.77015e+06	3.60631e+06	3.61519e+06	3.71077e+06	3.58304e+06	3.08594e+06	2.99493e+06	3.04979e+06
O75150	O75150;O75150-3;O75150-4	BRE1B_HUMAN	RNF40		5.1514e+06	5.51525e+06	5.4279e+06	5.16821e+06	5.72277e+06	5.08268e+06	5.19291e+06	4.9969e+06	5.1166e+06	4.8907e+06	4.77884e+06	5.04683e+06	4.82538e+06	4.43373e+06	4.75679e+06	4.77592e+06
O75150;Q5VTR2	Q5VTR2;O75150;O75150-3;O75150-4	BRE1A_HUMAN;BRE1B_HUMAN	RNF20;RNF40		5.36285e+06	4.26601e+06	4.88368e+06	6.03814e+06	4.63552e+06	5.43617e+06	5.93843e+06	6.48027e+06	4.63103e+06	5.4503e+06	4.71834e+06	4.32938e+06	4.86769e+06	5.6202e+06	4.49923e+06	5.59384e+06
O75152	A0A1B0GTU1;O75152	ZC11A_HUMAN	ZC3H11A		1.62643e+07	1.63918e+07	1.74699e+07	1.56417e+07	1.75837e+07	1.60558e+07	1.67501e+07	1.56979e+07	1.78448e+07	1.49384e+07	1.60744e+07	1.72765e+07	1.56507e+07	1.49405e+07	1.68095e+07	1.61031e+07
O75153	O75153	CLU_HUMAN	CLUH		1.68775e+06	1.34397e+06	1.5792e+06	1.78407e+06	1.61178e+06	1.61119e+06	1.77036e+06	1.72331e+06	1.46459e+06	1.50769e+06	1.48299e+06	1.47445e+06	1.59349e+06	1.26333e+06	1.69147e+06	1.75056e+06
O75157;O75157-2	O75157;O75157-2	T22D2_HUMAN	TSC22D2		6.52203e+07	8.92956e+07	6.82342e+07	7.39961e+07	8.59139e+07	7.35933e+07	6.75504e+07	7.59309e+07	9.34354e+07	9.11391e+07	8.09723e+07	9.21955e+07	8.15344e+07	7.90735e+07	9.1627e+07	7.22703e+07
O75157;O75157-2;Q15714	Q15714;Q15714-2;Q15714-3;O75157;O75157-2	T22D1_HUMAN;T22D2_HUMAN	TSC22D1;TSC22D2		2.20336e+07	1.26839e+07	1.60574e+07	1.8305e+07	1.26697e+07	1.38824e+07	2.01777e+07	2.10375e+07	1.08982e+07	1.65171e+07	1.15359e+07	1.38933e+07	1.79075e+07	2.22014e+07	1.49595e+07	1.90108e+07
O75157;O75157-2;Q15714;Q9Y3Q8	Q9Y3Q8;Q9Y3Q8-2;Q99576;Q99576-3;Q99576-4;Q15714;Q15714-2;Q15714-3;O75157;O75157-2	T22D1_HUMAN;T22D2_HUMAN;T22D4_HUMAN	TSC22D1;TSC22D2;TSC22D4		2.36513e+07	1.44202e+07	1.20009e+07	1.32299e+07	5.97048e+06	1.58557e+07	1.60124e+07	1.52775e+07	7.70539e+06	1.77722e+07	1.27205e+07	1.90813e+07	2.19228e+07	1.7242e+07	1.7701e+07	1.95943e+07
O75161	O75161;O75161-2	NPHP4_HUMAN	NPHP4		2.41991e+06	2.51922e+06	2.5149e+06	2.51905e+06	2.36267e+06	2.53696e+06	2.40396e+06	2.38468e+06	2.6012e+06	2.67893e+06	2.5905e+06	2.35277e+06	2.31552e+06	2.27256e+06	2.6371e+06	2.45973e+06
O75164	O75164	KDM4A_HUMAN	KDM4A		1.61976e+07	1.6402e+07	1.57314e+07	1.63744e+07	1.69796e+07	1.67472e+07	1.57897e+07	1.5945e+07	1.59624e+07	1.65676e+07	1.65146e+07	1.6492e+07	1.62633e+07	1.52433e+07	1.55725e+07	1.60441e+07
O75164;O94953	O94953;O94953-2;O75164	KDM4A_HUMAN;KDM4B_HUMAN	KDM4A;KDM4B		1.17367e+07	1.27786e+07	1.18811e+07	1.28513e+07	1.34065e+07	1.31364e+07	1.22113e+07	1.24049e+07	1.38939e+07	1.37522e+07	1.32823e+07	1.33045e+07	1.27319e+07	1.19684e+07	1.32017e+07	1.22429e+07
O75165	O75165	DJC13_HUMAN	DNAJC13		9.24642e+06	8.34125e+06	9.42616e+06	9.87716e+06	8.86887e+06	9.64555e+06	9.33307e+06	9.71413e+06	6.97493e+06	9.15098e+06	9.09971e+06	8.85101e+06	8.69746e+06	9.32291e+06	8.54638e+06	9.56264e+06
O75170;O75170-2;O75170-3;O75170-4;O75170-5;O75170-6	O75170;O75170-2;O75170-3;O75170-4;O75170-5;O75170-6	PP6R2_HUMAN	PPP6R2		8.09814e+06	6.64286e+06	7.54042e+06	6.73153e+06	7.23028e+06	7.23557e+06	6.76705e+06	6.62944e+06	6.42275e+06	6.10462e+06	6.03301e+06	6.36268e+06	6.77318e+06	6.57545e+06	6.70732e+06	5.56602e+06
O75175	O75175	CNOT3_HUMAN	CNOT3		7.12337e+06	7.12581e+06	7.60491e+06	7.12284e+06	7.53602e+06	7.36149e+06	6.71007e+06	6.35855e+06	6.66221e+06	6.06281e+06	7.4893e+06	6.59276e+06	6.17396e+06	6.23578e+06	6.7056e+06	5.38443e+06
O75179;O75179-2	O75179;O75179-2;O75179-6;O75179-7	ANR17_HUMAN	ANKRD17		9.64428e+07	9.46001e+07	9.63664e+07	9.45787e+07	9.65024e+07	9.57876e+07	9.16835e+07	9.67944e+07	9.32313e+07	9.78726e+07	9.02412e+07	9.96427e+07	9.56796e+07	9.83327e+07	9.522e+07	9.88566e+07
O75179;O75179-2;Q8IWZ3-6	O75179;O75179-2;O75179-6;O75179-7;Q8IWZ3;Q8IWZ3-4;Q8IWZ3-6	ANKH1_HUMAN;ANR17_HUMAN	ANKHD1;ANKRD17		7.73635e+07	7.55945e+07	7.71149e+07	7.45772e+07	7.72349e+07	7.555e+07	7.49606e+07	7.92884e+07	7.52768e+07	8.04684e+07	7.4828e+07	8.22018e+07	7.77647e+07	7.91268e+07	8.10345e+07	8.32953e+07
O75182-2	O75182;O75182-2	SIN3B_HUMAN	SIN3B		1.03249e+07	8.99733e+06	9.40112e+06	9.48838e+06	9.10651e+06	9.7327e+06	9.07118e+06	9.74895e+06	7.99214e+06	1.02061e+07	8.50817e+06	9.80814e+06	8.98545e+06	9.86898e+06	8.81802e+06	9.37723e+06
O75182-2;Q96ST3	Q96ST3;O75182-2	SIN3A_HUMAN;SIN3B_HUMAN	SIN3A;SIN3B		3.53335e+06	4.13535e+06	3.85539e+06	3.42633e+06	4.84982e+06	6.31039e+06	4.78982e+06	5.66693e+06	5.07951e+06	6.23284e+06	6.32113e+06	7.78775e+06	4.85586e+06
O75185-3	O75185-3	AT2C2_HUMAN	ATP2C2			8891.99	55524.7		47874	63748.9	40633.6	54333.6	34675.9	46869.2	84528	128866	126556		149669	74227.1
O75190	O75190;O75190-3;O75190-4	DNJB6_HUMAN	DNAJB6		2.54309e+06	1.68432e+06	2.75538e+06	1.79872e+06	1.95488e+06	2.679e+06		2.33093e+06		1.6553e+06	1.8332e+06	1.8919e+06	1.53421e+06	2.25612e+06	1.8468e+06	1.95037e+06
O75190-2	O75190-2	DNJB6_HUMAN	DNAJB6		737351		239167	241939		261657	396482							157887		252605
O75190;O75190-2	O75190;O75190-2;O75190-3	DNJB6_HUMAN	DNAJB6		7.6339e+06	5.82484e+06	5.66924e+06	5.5078e+06	4.8778e+06	6.86341e+06	5.98896e+06	5.6097e+06	4.89927e+06	6.09379e+06	5.34883e+06	6.37043e+06	6.08378e+06	6.23927e+06	5.09044e+06	5.4838e+06
O75190;O75190-2;P25686	P25686;P25686-2;O75190;O75190-2;O75190-3;O75190-4;Q8NHS0	DNJB2_HUMAN;DNJB6_HUMAN	DNAJB2;DNAJB6		2.66838e+07	1.44179e+07	1.05214e+07	1.20691e+07	1.69293e+07	2.16879e+07	9.26946e+06	1.18525e+07	1.18799e+07	1.76338e+07	3.5554e+06	1.07659e+07	2.96967e+07	2.30662e+07	1.17545e+07	1.40596e+07
O75223	O75223;O75223-3	GGCT_HUMAN	GGCT		987169	628883	1.22017e+06	1.46992e+06			1.27781e+06	230284	397408	1.16911e+06	698090	61872.1	1.88844e+06	606408	864177	182023
O75251;O75251-2	O75251;O75251-2	NDUS7_HUMAN	NDUFS7		6.19308e+06	7.03599e+06	7.18711e+06	6.94448e+06	7.58646e+06	6.74619e+06	6.97711e+06	6.73746e+06	7.72883e+06	7.17659e+06	6.47107e+06	7.46248e+06	6.68028e+06	6.75936e+06	7.98241e+06	6.09027e+06
O75306;O75306-2	O75306;O75306-2	NDUS2_HUMAN	NDUFS2		8.30377e+06	7.94674e+06	8.04832e+06	8.13533e+06	8.36982e+06	8.23377e+06	8.45555e+06	8.29024e+06	8.44038e+06	8.3298e+06	8.65844e+06	8.93476e+06	8.91751e+06	8.29776e+06	8.80627e+06	8.45943e+06
O75312	O75312	ZPR1_HUMAN	ZPR1		279275	239187	254077	207638	192270	225708	178551	168350	384477	282199	306971		165119	224356		224103
O75319	O75319;O75319-2	DUS11_HUMAN	DUSP11		1.53648e+06	1.6464e+06	1.82788e+06	1.68783e+06	1.98391e+06	1.4509e+06	1.93789e+06	1.64201e+06	1.76548e+06	1.2424e+06	1.81838e+06	1.53135e+06	1.34762e+06	1.74374e+06	1.51897e+06	1.62529e+06
O75323	O75323	NIPS2_HUMAN	NIPSNAP2		1.71967e+07	1.78378e+07	1.48795e+07	2.45262e+07	1.61143e+07	1.77988e+07	1.64984e+07	2.39729e+07	1.4659e+07	1.77446e+07	1.64389e+07	2.53188e+07	1.88032e+07	1.91378e+07	2.00126e+07	2.52594e+07
O75324	O75324	SNN_HUMAN	SNN		2.63849e+06	4.37452e+06	3.15081e+06	2.566e+06	3.46497e+06	3.1776e+06	2.18216e+06	2.93986e+06	3.74957e+06	3.13621e+06	3.08841e+06	3.51157e+06	2.75757e+06	3.61698e+06	3.85661e+06	2.854e+06
O75330;O75330-2;O75330-3;O75330-4	O75330;O75330-2;O75330-3;O75330-4	HMMR_HUMAN	HMMR		714209	804229	634842	562791	699926	658658	753909	510260	803450	628575	672842	478583	512688	513177	618041	336874
O75340;O75340-2	O75340;O75340-2	PDCD6_HUMAN	PDCD6		700868	564111	807584	768133	475094	697690	625237	639813	434536	540088	589918	558258	487608	428103	478466	495773
O75347	O75347;O75347-2	TBCA_HUMAN	TBCA		1.28638e+06	1.72323e+06	1.55062e+06	1.22795e+06	1.52176e+06	1.51397e+06	1.21053e+06	945904	2.18023e+06	1.59802e+06	1.3599e+06	1.13064e+06	1.24354e+06	865179	1.56911e+06	1.2459e+06
O75351	O75351	VPS4B_HUMAN	VPS4B		8.84615e+06	9.20054e+06	8.87471e+06	8.64037e+06	9.69296e+06	9.2204e+06	9.17114e+06	8.72356e+06	8.85699e+06	9.2354e+06	9.48837e+06	9.87865e+06	9.0652e+06	8.8494e+06	9.11992e+06	9.09476e+06
O75351;Q6PIW4;Q6PIW4-2;Q9UN37	O75351;Q6PIW4;Q6PIW4-2;Q9UN37	FIGL1_HUMAN;VPS4A_HUMAN;VPS4B_HUMAN	FIGNL1;VPS4A;VPS4B		2.41483e+07	2.44628e+07	2.41109e+07	2.05878e+07	2.37595e+07	2.5714e+07	2.38914e+07	2.1339e+07	2.69517e+07	2.56753e+07	2.62582e+07	2.48007e+07	2.47043e+07	2.49547e+07	2.72546e+07	2.46088e+07
O75351;Q9UN37	O75351;Q9UN37	VPS4A_HUMAN;VPS4B_HUMAN	VPS4A;VPS4B		2.00852e+06	1.34764e+06	1.72777e+06	1.91846e+06	1.75231e+06	1.45396e+06	2.22935e+06	2.14919e+06	1.74008e+06	1.77928e+06	1.37717e+06	1.45423e+06	1.63837e+06	1.45678e+06	1.19054e+06	1.45988e+06
O75352;O75352-2	O75352;O75352-2	MPU1_HUMAN	MPDU1		2.5272e+06	2.3013e+06	2.91594e+06	3.53117e+06	2.7509e+06	2.2539e+06	2.77903e+06	2.61068e+06	2.29839e+06	2.43021e+06	1.90667e+06	2.09635e+06	2.30752e+06	2.87249e+06	2.3567e+06	3.17425e+06
O75362	O75362	ZN217_HUMAN	ZNF217		2.29948e+06	2.21027e+06	2.46515e+06	2.46536e+06	2.15982e+06	2.16993e+06	2.16667e+06	2.02275e+06	2.29932e+06	2.20588e+06	1.85661e+06	1.95003e+06	1.96228e+06	1.93863e+06	2.06152e+06	2.03501e+06
O75367;O75367-2;O75367-3	O75367;O75367-2;O75367-3	H2AY_HUMAN	MACROH2A1		1.26014e+07	1.21544e+07	1.26432e+07	1.20254e+07	1.13482e+07	1.23598e+07	1.13672e+07	1.26259e+07	1.16088e+07	1.22547e+07	1.22746e+07	1.24389e+07	1.17324e+07	1.12689e+07	1.19593e+07	1.18222e+07
O75367;O75367-2;O75367-3;Q9P0M6	Q9P0M6;O75367;O75367-2;O75367-3	H2AW_HUMAN;H2AY_HUMAN	MACROH2A1;MACROH2A2		1.4303e+07	1.78976e+07	1.7927e+07	1.82038e+07	1.77564e+07	1.24407e+07	1.84908e+07	1.79274e+07	1.81251e+07	1.67495e+07	1.55232e+07	1.64099e+07	1.44871e+07	1.13376e+07	1.58026e+07	1.35764e+07
O75369;O75369-2;O75369-8;O75369-9	O75369;O75369-2;O75369-3;O75369-7;O75369-4;O75369-5;O75369-6;O75369-8;O75369-9	FLNB_HUMAN	FLNB		2.51839e+07	2.65352e+07	2.57076e+07	2.53738e+07	2.58106e+07	2.54263e+07	2.47201e+07	2.26394e+07	2.4651e+07	2.21302e+07	2.43857e+07	2.42646e+07	2.33015e+07	2.13378e+07	2.35577e+07	2.31189e+07
O75369;O75369-2;O75369-8;O75369-9;P21333;P21333-2;Q14315	Q14315;Q14315-2;O75369;O75369-2;O75369-3;O75369-4;O75369-5;O75369-6;O75369-8;O75369-9;P21333;P21333-2	FLNA_HUMAN;FLNB_HUMAN;FLNC_HUMAN	FLNA;FLNB;FLNC		3.69369e+07	3.98776e+07	4.27246e+07	3.82669e+07	4.01182e+07	3.95589e+07	4.12541e+07	3.51696e+07	3.15773e+07	3.51891e+07	4.12214e+07	3.97817e+07	4.16109e+07	3.92787e+07	4.18698e+07	4.22956e+07
O75369;O75369-2;O75369-8;O75369-9;Q14315	Q14315;Q14315-2;O75369;O75369-2;O75369-3;O75369-4;O75369-5;O75369-6;O75369-8;O75369-9	FLNB_HUMAN;FLNC_HUMAN	FLNB;FLNC		3.19382e+07	3.30493e+07	3.1589e+07	3.2788e+07	3.4892e+07	2.9722e+07	3.31668e+07	2.83671e+07	2.69255e+07	3.11492e+07	2.67503e+07	2.78995e+07	2.82472e+07	2.25893e+07	2.46588e+07	2.61265e+07
O75376	O75376;O75376-2	NCOR1_HUMAN	NCOR1		2.41856e+07	2.674e+07	2.43901e+07	2.35202e+07	2.49224e+07	2.43519e+07	2.35925e+07	2.4648e+07	2.7607e+07	2.51946e+07	2.4733e+07	2.60137e+07	2.3805e+07	2.32655e+07	2.54416e+07	2.45024e+07
O75376;Q9Y618;Q9Y618-4;Q9Y618-5	O75376;O75376-2;O75376-3;Q9Y618;Q9Y618-4;Q9Y618-5	NCOR1_HUMAN;NCOR2_HUMAN	NCOR1;NCOR2		8.55009e+06	8.27749e+06	9.06055e+06	8.75636e+06	9.23849e+06	8.86254e+06	9.0356e+06	9.1301e+06	8.76587e+06	9.06722e+06	1.03543e+07	9.76628e+06	9.07635e+06	8.82313e+06	9.52719e+06	9.45614e+06
O75380	O75380	NDUS6_HUMAN	NDUFS6		5.33217e+06	5.72246e+06	4.88589e+06	5.31602e+06	5.55066e+06	5.04164e+06	5.74419e+06	4.44858e+06	4.76272e+06	5.04996e+06	5.02336e+06	6.20479e+06	6.06845e+06	5.28713e+06	6.19806e+06	4.88567e+06
O75382	O75382;O75382-2;O75382-3;O75382-4	TRIM3_HUMAN	TRIM3		7.47253e+06	6.95331e+06	7.33933e+06	6.94135e+06	7.32531e+06	7.02064e+06	7.18935e+06	6.87903e+06	6.62521e+06	6.73581e+06	6.66539e+06	7.1088e+06	7.24421e+06	6.31669e+06	6.88923e+06	7.44357e+06
O75382;Q9C040;Q9C040-2	Q9C040;Q9C040-2;O75382;O75382-2;O75382-3	TRIM2_HUMAN;TRIM3_HUMAN	TRIM2;TRIM3		2.55193e+06	2.75283e+06	2.58129e+06	2.59792e+06	2.71625e+06	2.62811e+06	2.75475e+06	1.91042e+06	2.31977e+06	2.87863e+06	2.31158e+06	2.42629e+06	2.5846e+06	2.96093e+06	2.68327e+06	2.48214e+06
O75390	O75390	CISY_HUMAN	CS		2.13098e+06	2.34434e+06	2.70496e+06	2.29449e+06	2.12211e+06	2.57253e+06	1.91059e+06	1.71137e+06	3.20928e+06	2.03702e+06	2.28009e+06	2.20327e+06	2.38257e+06	1.7279e+06	2.14279e+06	1.72482e+06
O75394	O75394	RM33_HUMAN	MRPL33		2.92816e+07	3.40738e+07	2.97897e+07	2.88058e+07	3.297e+07	3.09905e+07	2.90726e+07	3.10693e+07	3.57806e+07	3.66817e+07	2.95479e+07	3.59669e+07	3.43537e+07	3.41192e+07	3.52931e+07	3.40329e+07
O75396	O75396	SC22B_HUMAN	SEC22B		1.94786e+08	2.01104e+08	1.93716e+08	1.97302e+08	2.00061e+08	1.95478e+08	1.97003e+08	1.91635e+08	2.03703e+08	1.86642e+08	2.03582e+08	2.00277e+08	1.90594e+08	1.83162e+08	2.0901e+08	1.86636e+08
O75400-2	O75400-2;O75400-5	PR40A_HUMAN	PRPF40A		1.46838e+06	2.00927e+06	1.82244e+06	1.67919e+06	2.24502e+06	1.43879e+06	1.8113e+06	804292	2.7668e+06	1.47506e+06	2.21361e+06	1.23712e+06	1.4568e+06		1.39292e+06
O75400-3	O75400-3	PR40A_HUMAN	PRPF40A		2.52179e+06	1.93497e+06	2.78426e+06	2.10635e+06	1.38721e+06	2.01575e+06	1.63768e+06				1.28785e+06	1.32771e+06		1.21933e+06	1.21127e+06	204871
O75400;O75400-2	O75400;O75400-2	PR40A_HUMAN	PRPF40A		1.32274e+07	1.13667e+07	1.39862e+07	1.26631e+07	1.04646e+07	1.35925e+07	1.0236e+07	9.40622e+06	1.43286e+07	1.3226e+07	1.21889e+07	1.48976e+07	1.48283e+07	1.42855e+07	1.45539e+07	1.33575e+07
O75400;O75400-2;O75400-3	O75400;O75400-2;O75400-3	PR40A_HUMAN	PRPF40A		1.13485e+08	8.83313e+07	1.10911e+08	9.61662e+07	8.30772e+07	1.01605e+08	7.83927e+07	7.6536e+07	1.03439e+08	1.16624e+08	1.21115e+08	1.09081e+08	1.16139e+08	1.22584e+08	1.12306e+08	9.8644e+07
O75400;O75400-3	O75400;O75400-3	PR40A_HUMAN	PRPF40A		1.14892e+07	1.22453e+07	1.21854e+07	1.02451e+07	1.02103e+07	1.07465e+07	6.96793e+06	1.12831e+07	1.64995e+07	1.24568e+07	1.42339e+07	1.24191e+07	1.07341e+07	1.25876e+07	1.19865e+07	1.00075e+07
O75410;O75410-2;O75410-9	O75410;O75410-2;O75410-6;O75410-9;O75410-10	TACC1_HUMAN	TACC1		2.49788e+07	2.23524e+07	2.46147e+07	2.32878e+07	2.28043e+07	2.35872e+07	2.54896e+07	2.24292e+07	2.09906e+07	2.09777e+07	2.36416e+07	2.15429e+07	2.38946e+07	2.1383e+07	2.17165e+07	2.26709e+07
O75417	O75417	DPOLQ_HUMAN	POLQ		353541	473215	368399	312491	286354	344373	393803	482162	280489	207243	241590	193354	86376.4	108753	155668	39893
O75419;O75419-2;O75419-3	O75419;O75419-2;O75419-3	CDC45_HUMAN	CDC45		5.46537e+06	4.79135e+06	5.25835e+06	6.07517e+06	5.58205e+06	5.57349e+06	5.74481e+06	5.91802e+06	4.31676e+06	6.20913e+06	5.51074e+06	5.01599e+06	5.64741e+06	5.35956e+06	5.13895e+06	4.93614e+06
O75425	O75425;O75425-2;O75425-3	MSPD3_HUMAN	MOSPD3		131720	92013.8	28056.6	140627	52341.2	127892	133510	136576	136608	250969	273212	166323	257208	153816	243796	308703
O75427	O75427	LRCH4_HUMAN	LRCH4		4.17727e+06	4.05058e+06	4.2169e+06	3.86731e+06	4.52064e+06	4.48985e+06	4.48337e+06	4.346e+06	4.9993e+06	4.56528e+06	4.55134e+06	5.40922e+06	4.58775e+06	4.2205e+06	4.46497e+06	4.30792e+06
O75431;O75431-2	O75431;O75431-2	MTX2_HUMAN	MTX2		9.64678e+06	8.16857e+06	1.07504e+07	1.02344e+07	9.42341e+06	8.98236e+06	1.096e+07	1.01805e+07	9.24738e+06	1.025e+07	1.08672e+07	1.02438e+07	1.03845e+07	9.78695e+06	1.03916e+07	1.04448e+07
O75436	O75436	VP26A_HUMAN	VPS26A		2.80453e+07	2.27135e+07	2.53366e+07	3.01958e+07	2.60598e+07	2.85756e+07	2.8821e+07	2.87755e+07	2.36446e+07	3.18683e+07	2.60708e+07	2.86511e+07	3.2104e+07	3.10616e+07	2.92434e+07	2.9784e+07
O75436;Q4G0F5	O75436;O75436-2;Q4G0F5	VP26A_HUMAN;VP26B_HUMAN	VPS26A;VPS26B		1.47173e+06	1.24892e+06	1.62372e+06	3.11479e+06	1.79338e+06	1.9876e+06	1.91589e+06	2.93675e+06	805121	2.46298e+06	1.86449e+06	2.00141e+06	2.25622e+06	2.80569e+06	2.00651e+06	2.69824e+06
O75439	O75439	MPPB_HUMAN	PMPCB		1.29287e+07	1.24397e+07	1.23856e+07	1.25354e+07	1.30733e+07	1.27805e+07	1.26009e+07	1.22093e+07	1.35784e+07	1.33399e+07	1.2871e+07	1.3312e+07	1.40107e+07	1.35116e+07	1.39752e+07	1.42541e+07
O75446	O75446	SAP30_HUMAN	SAP30		7.82002e+07	7.39611e+07	7.46455e+07	7.86667e+07	8.0009e+07	7.55215e+07	7.42511e+07	8.14547e+07	6.58119e+07	8.28471e+07	8.24139e+07	9.15571e+07	7.94378e+07	9.12683e+07	7.64199e+07	9.78174e+07
O75449;Q9BW62	Q9BW62;O75449;O75449-2	KATL1_HUMAN;KTNA1_HUMAN	KATNA1;KATNAL1		6.18545e+06	6.20493e+06	6.21625e+06	5.9834e+06	7.33984e+06	6.46207e+06	6.57788e+06	7.39377e+06	6.94427e+06	7.60435e+06	7.46713e+06	6.40933e+06	6.79551e+06	7.59517e+06	7.17693e+06	6.59434e+06
O75461	O75461;O75461-2;O75461-3	E2F6_HUMAN	E2F6		1.68152e+06	1.99571e+06	2.00088e+06	2.11666e+06	1.50845e+06	1.18191e+06		1.71984e+06	2.63445e+06	2.57179e+06	680560	2.33197e+06	1.27372e+06	1.07666e+06	2.52456e+06	1.36375e+06
O75462	O75462	CRLF1_HUMAN	CRLF1		849891	759598	891567	621643	750533	849202	832694	666513	1.10808e+06	738859	642392	740838	654897	368812	916934	790801
O75475	O75475	PSIP1_HUMAN	PSIP1		4.63298e+06	4.37894e+06	4.14581e+06	4.05287e+06	3.49433e+06	4.16492e+06	3.70747e+06	4.22702e+06	3.80792e+06	4.43229e+06	4.07664e+06	4.50649e+06	4.60064e+06	3.96301e+06	3.8489e+06	3.99545e+06
O75477	O75477	ERLN1_HUMAN	ERLIN1		1.01269e+07	9.16211e+06	9.44104e+06	9.28812e+06	9.52307e+06	9.67717e+06	9.86778e+06	9.48578e+06	9.07902e+06	9.53627e+06	1.04711e+07	9.64849e+06	9.75766e+06	1.02165e+07	9.38689e+06	1.05381e+07
O75477;O94905	O94905;O75477	ERLN1_HUMAN;ERLN2_HUMAN	ERLIN1;ERLIN2		3.1453e+07	3.21605e+07	2.98547e+07	2.9723e+07	3.24378e+07	3.12783e+07	2.78862e+07	3.10128e+07	2.70909e+07	2.96691e+07	3.19642e+07	3.57494e+07	3.22633e+07	3.18915e+07	3.86718e+07	2.78515e+07
O75478	O75478	TAD2A_HUMAN	TADA2A		8.81043e+06	9.11068e+06	8.61581e+06	8.06173e+06	8.63687e+06	8.91767e+06	7.26438e+06	8.83415e+06	8.74167e+06	9.85967e+06	8.75002e+06	9.37946e+06	9.0738e+06	8.9986e+06	8.76776e+06	8.97231e+06
O75487	O75487;O75487-2	GPC4_HUMAN	GPC4		3.98234e+06	4.47136e+06	4.24919e+06	4.72913e+06	4.44584e+06	4.73832e+06	4.16957e+06	4.16545e+06	3.95542e+06	4.01976e+06	4.29652e+06	4.76041e+06	3.86626e+06	4.61844e+06	4.25998e+06	4.24161e+06
O75489	O75489	NDUS3_HUMAN	NDUFS3		6.27063e+06	7.01652e+06	6.2659e+06	6.33318e+06	6.81504e+06	6.70172e+06	6.49277e+06	6.50054e+06	6.87284e+06	6.68566e+06	7.43831e+06	7.25556e+06	7.45011e+06	7.28481e+06	7.9312e+06	7.04025e+06
O75494;O75494-2;O75494-3;O75494-4;O75494-5;O75494-6	O75494;O75494-2;O75494-3;O75494-4;O75494-5;O75494-6	SRS10_HUMAN	SRSF10		9.66884e+06	1.01467e+07	9.60393e+06	9.42262e+06	9.08082e+06	1.04434e+07	1.04288e+07	9.415e+06	1.13467e+07	1.02447e+07	1.10616e+07	1.0801e+07	9.37334e+06	7.95975e+06	9.48933e+06	8.60743e+06
O75496	O75496	GEMI_HUMAN	GMNN		833437	1.12913e+06	1.09235e+06	1.07288e+06	1.20196e+06	854872	1.08454e+06	367328		379994	1.3015e+06	525271	843535	1.09846e+06	1.05443e+06	1.54333e+06
O75521;O75521-2	O75521;O75521-2	ECI2_HUMAN	ECI2		2.30836e+06	2.50531e+06	2.58072e+06	2.41826e+06	2.44149e+06	2.68304e+06	1.79574e+06	2.03351e+06	2.33397e+06	2.17604e+06	2.36718e+06	2.51273e+06	2.24884e+06	2.39257e+06	2.62295e+06	1.99418e+06
O75525;O75525-2	O75525;O75525-2	KHDR3_HUMAN	KHDRBS3		2.41756e+07	2.53911e+07	2.67983e+07	2.54235e+07	2.53439e+07	2.59189e+07	2.50136e+07	2.70608e+07	2.43566e+07	2.6694e+07	2.46971e+07	2.94119e+07	2.82281e+07	2.88175e+07	2.70894e+07	2.68156e+07
O75525;O75525-2;Q07666	Q5VWX1;Q07666;Q07666-2;Q07666-3;O75525;O75525-2	KHDR1_HUMAN;KHDR3_HUMAN	KHDRBS1;KHDRBS3		9.001e+06	6.27996e+06	9.11681e+06	6.48648e+06	4.90072e+06	8.81358e+06	5.0043e+06	5.3708e+06	4.7095e+06	6.64034e+06	7.93246e+06	6.9433e+06	5.95737e+06	5.47292e+06	6.79295e+06	6.3189e+06
O75528	O75528;O75528-2	TADA3_HUMAN	TADA3		5.83119e+06	5.65357e+06	5.63156e+06	5.48943e+06	5.98626e+06	5.75071e+06	5.5713e+06	5.87015e+06	6.02267e+06	5.51099e+06	5.54804e+06	6.19083e+06	5.48656e+06	5.36725e+06	5.65063e+06	5.77783e+06
O75529	O75529;O75529-2	TAF5L_HUMAN	TAF5L		1.02215e+07	1.01209e+07	1.02926e+07	1.03769e+07	1.01784e+07	1.04825e+07	1.08151e+07	1.08136e+07	9.98144e+06	1.12969e+07	1.13077e+07	1.0704e+07	1.11319e+07	1.04064e+07	1.07595e+07	1.17227e+07
O75530;O75530-2;O75530-3	O75530;O75530-2;O75530-3	EED_HUMAN	EED		5.272e+06	4.67164e+06	5.1969e+06	5.83469e+06	5.1058e+06	5.36585e+06	5.31962e+06	5.50944e+06	3.69849e+06	5.20796e+06	5.08462e+06	4.79794e+06	5.1661e+06	5.57273e+06	4.53709e+06	5.47366e+06
O75533	O75533	SF3B1_HUMAN	SF3B1		2.82465e+07	2.57402e+07	2.83348e+07	2.77215e+07	2.56943e+07	2.63816e+07	2.74971e+07	2.70286e+07	2.39959e+07	2.55927e+07	2.55684e+07	2.54399e+07	2.52743e+07	2.68922e+07	2.56777e+07	2.64227e+07
O75534;O75534-4	O75534;O75534-2;O75534-3;O75534-4	CSDE1_HUMAN	CSDE1		1.49656e+07	1.43726e+07	1.44842e+07	1.41548e+07	1.46348e+07	1.47922e+07	1.43823e+07	1.36141e+07	1.35406e+07	1.4164e+07	1.45522e+07	1.4116e+07	1.42384e+07	1.3975e+07	1.40261e+07	1.39722e+07
O75564;O75564-2	O75564;O75564-2	JERKY_HUMAN	JRK		647961	583916	539826	673390	679318		498564	520091	470442	410783	510627	456230	669863	444693	445809	443798
O75569	O75569;O75569-2;O75569-3	PRKRA_HUMAN	PRKRA		2.17172e+07	2.13141e+07	2.21047e+07	2.16372e+07	2.23702e+07	2.1938e+07	2.19498e+07	2.23507e+07	2.18936e+07	2.32632e+07	2.26346e+07	2.35146e+07	2.28657e+07	2.10051e+07	2.16404e+07	2.27571e+07
O75575	O75575	RPC9_HUMAN	CRCP		364219			489963	262708	323882	253020	456503	330008		460058	448269				464299
O75581	O75581	LRP6_HUMAN	LRP6		3.10499e+06	3.21204e+06	2.85408e+06	2.82078e+06	3.03222e+06	2.76599e+06	2.87073e+06	2.9033e+06	3.48264e+06	3.03726e+06	2.94894e+06	2.65434e+06	3.02102e+06	3.17598e+06	3.38373e+06	2.91038e+06
O75581;Q07954	Q07954;O75197;O75581	LRP1_HUMAN;LRP6_HUMAN	LRP1;LRP6		1.123e+06					1.27754e+06	1.79002e+06	1.65665e+06	2.10801e+06	1.2519e+06	2.00523e+06	1.50292e+06		1.27303e+06	2.17524e+06	1.95257e+06
O75582	O75582;O75582-2	KS6A5_HUMAN	RPS6KA5					318501				953348	576062	513257	831076			1.15285e+06		1.51838e+06
O75586	O75586;O75586-3	MED6_HUMAN	MED6		1.22455e+07	1.27217e+07	1.18513e+07	1.17887e+07	1.18541e+07	1.13959e+07	1.18784e+07	1.26308e+07	1.13696e+07	1.2626e+07	1.15167e+07	1.22875e+07	1.17727e+07	1.15452e+07	1.34338e+07	1.22178e+07
O75592;O75592-2	O75592;O75592-2	MYCB2_HUMAN	MYCBP2		6.78838e+06	6.68209e+06	7.17722e+06	7.3723e+06	6.67077e+06	7.01558e+06	7.02518e+06	6.68201e+06	6.15731e+06	6.10569e+06	6.47875e+06	6.55784e+06	6.3488e+06	6.28107e+06	6.4101e+06	6.50267e+06
O75600;O75600-2	O75600;O75600-2	KBL_HUMAN	GCAT		999193	568696	764742	1.0614e+06	714889	1.09451e+06	962431	1.05571e+06	466388	719300	1.41689e+06	1.24128e+06	920194	1.16078e+06	752386	909984
O75607	O75607	NPM3_HUMAN	NPM3		2.07669e+07	2.3477e+07	2.10412e+07	2.2709e+07	2.50757e+07	2.02788e+07	2.31043e+07	1.85912e+07	2.66186e+07	2.04722e+07	2.40063e+07	2.43213e+07	2.13639e+07	1.60964e+07	2.17797e+07	2.40018e+07
O75608;O75608-2	O75608;O75608-2	LYPA1_HUMAN	LYPLA1		2.87083e+06	2.12246e+06	2.69548e+06	2.27024e+06	2.36052e+06	2.33806e+06	3.29489e+06	1.87347e+06	1.87821e+06	1.96328e+06	2.44686e+06	1.55095e+06	2.84134e+06	1.99418e+06	2.23435e+06	2.06421e+06
O75616	O75616;O75616-2	ERAL1_HUMAN	ERAL1		1.01769e+07	1.11264e+07	1.04605e+07	1.01584e+07	1.08377e+07	1.02523e+07	1.08299e+07	9.97317e+06	1.08743e+07	1.03685e+07	1.07953e+07	1.10579e+07	1.11026e+07	1.01723e+07	1.04529e+07	1.03352e+07
O75618;O75618-2	O75618;O75618-2	DEDD_HUMAN	DEDD		498523		377405	370405	402777	261019	230652	290204		383897		359835	283192
O75618;O75618-2;Q9NWM3	Q9NWM3;O75618;O75618-2	CUED1_HUMAN;DEDD_HUMAN	CUEDC1;DEDD		1.3593e+06		4.3153e+06		735575	358713	4.27249e+06	507240	804252	506681	3.74286e+06	240506	1.2076e+06	242933	2.40173e+06	275109
O75635;O75635-2	O75635;O75635-2	SPB7_HUMAN	SERPINB7		737894		428760	1.41559e+06			1.23618e+06						1.10097e+06
O75643	O75643	U520_HUMAN	SNRNP200		2.61464e+07	2.25316e+07	2.64075e+07	2.77714e+07	2.48996e+07	2.71338e+07	2.61425e+07	2.84602e+07	2.01909e+07	2.68488e+07	2.59484e+07	2.54711e+07	2.56945e+07	2.71197e+07	2.56344e+07	2.66134e+07
O75676;O75676-2	O75676;O75676-2	KS6A4_HUMAN	RPS6KA4		366632	490244	617956	508752	454623	582919	683407	616846	193664	599777		570868	419010	311976	495057	445405
O75683	O75683	SURF6_HUMAN	SURF6		5.53888e+06	5.49282e+06	5.61008e+06	5.46739e+06	4.94594e+06	5.27083e+06	5.64622e+06	5.34804e+06	4.69675e+06	5.00179e+06	5.69606e+06	5.85557e+06	5.41794e+06	5.70892e+06	5.2011e+06	5.7849e+06
O75688	O75688;O75688-3	PPM1B_HUMAN	PPM1B																	14979.6
O75688;P35813;P35813-3	P35813;P35813-2;P35813-3;O75688;O75688-2;O75688-4;O75688-5	PPM1A_HUMAN;PPM1B_HUMAN	PPM1A;PPM1B		3.31962e+06	3.9513e+06	3.40726e+06	3.43593e+06	3.58291e+06	3.60751e+06	2.92365e+06	3.46903e+06	4.0412e+06	3.40103e+06	3.1384e+06	3.55361e+06	3.23342e+06	2.65204e+06	2.34535e+06	2.11203e+06
O75691	O75691	UTP20_HUMAN	UTP20		1.74471e+07	1.5117e+07	1.73025e+07	1.99888e+07	1.59273e+07	1.72551e+07	1.75064e+07	1.85341e+07	1.20148e+07	1.71687e+07	1.46939e+07	1.61568e+07	1.44712e+07	1.66849e+07	1.43262e+07	1.72897e+07
O75694;O75694-2	O75694;O75694-2	NU155_HUMAN	NUP155		5.49524e+07	4.733e+07	5.61969e+07	6.12329e+07	5.61517e+07	5.75416e+07	6.0799e+07	5.92363e+07	4.81933e+07	6.03995e+07	5.65987e+07	5.59311e+07	5.88315e+07	5.87171e+07	5.84858e+07	6.49707e+07
O75695	O75695	XRP2_HUMAN	RP2		1.36077e+06	1.49233e+06	1.55053e+06	1.55485e+06	1.44003e+06	1.44376e+06	1.57456e+06	1.28194e+06	1.22463e+06	1.45267e+06	1.80702e+06	1.24465e+06	1.40321e+06	1.39442e+06	1.56651e+06	1.54825e+06
O75717	O75717;O75717-2	WDHD1_HUMAN	WDHD1		3.05757e+07	2.88128e+07	3.14899e+07	3.05647e+07	3.06463e+07	3.09283e+07	3.12037e+07	2.97173e+07	2.81587e+07	2.8391e+07	2.98579e+07	3.06995e+07	2.99409e+07	2.83736e+07	3.05303e+07	2.90783e+07
O75718	O75718	CRTAP_HUMAN	CRTAP		1.09296e+07	1.03167e+07	1.03037e+07	1.03358e+07	1.00782e+07	1.06711e+07	1.03642e+07	9.9887e+06	8.72032e+06	9.8587e+06	1.06923e+07	1.00083e+07	1.0979e+07	9.43288e+06	1.01108e+07	9.49375e+06
O75746	O75746	CMC1_HUMAN	SLC25A12		6.2128e+06	5.71729e+06	6.22727e+06	5.93664e+06	6.15889e+06	6.26362e+06	6.27553e+06	6.1445e+06	5.53609e+06	6.41111e+06	6.35569e+06	6.2031e+06	6.26592e+06	6.02033e+06	6.2739e+06	5.93476e+06
O75746;Q9UJS0;Q9UJS0-2	O75746;O75746-2;Q9UJS0;Q9UJS0-2	CMC1_HUMAN;CMC2_HUMAN	SLC25A12;SLC25A13		3.47392e+07	3.26488e+07	3.33752e+07	3.84596e+07	3.39675e+07	3.6464e+07	3.30217e+07	3.519e+07	3.02961e+07	3.75887e+07	3.58647e+07	3.78768e+07	3.90208e+07	3.92383e+07	3.8293e+07	3.99118e+07
O75781	O75781;O75781-2	PALM_HUMAN	PALM		7.14657e+07	5.74392e+07	6.47368e+07	6.41448e+07	6.03736e+07	6.43848e+07	6.65849e+07	6.67192e+07	5.08649e+07	5.87003e+07	5.69039e+07	5.94957e+07	6.40973e+07	5.99042e+07	6.12665e+07	5.99645e+07
O75781;Q8IXS6;Q8IXS6-2;Q9Y2D5-6	O75781;O75781-2;Q9Y2D5-4;Q9Y2D5-6;Q8IXS6;Q8IXS6-2	AKAP2_HUMAN;PALM2_HUMAN;PALM_HUMAN	AKAP2;PALM;PALM2													474060		97478.5
O75787;O75787-2	O75787;O75787-2	RENR_HUMAN	ATP6AP2		1.12324e+06	887074	1.15365e+06	1.554e+06	1.18845e+06	1.12612e+06	1.73343e+06	1.2921e+06	1.01841e+06	1.14686e+06	899984	1.06604e+06	1.27129e+06	1.04243e+06	885477	1.14286e+06
O75794	O75794	CD123_HUMAN	CDC123		1.38743e+06	1.64249e+06	1.49093e+06	1.85566e+06	1.71332e+06	1.79648e+06	1.37653e+06	1.47709e+06	1.53057e+06	1.90824e+06	2.13447e+06	1.7738e+06	1.8402e+06	2.24928e+06	2.26193e+06	1.87569e+06
O75795;P54855	O75795;P54855	UDB15_HUMAN;UDB17_HUMAN	UGT2B15;UGT2B17		5.03789e+07	3.42532e+07	4.26016e+07	4.37608e+07	3.41295e+07	3.94136e+07	4.41284e+07	3.47654e+07			3.73235e+07
O75808	O75808;O75808-2	CAN15_HUMAN	CAPN15		2.61084e+07	2.52038e+07	2.30603e+07	2.24338e+07	2.61598e+07	2.54498e+07	2.26345e+07	2.19822e+07	2.47905e+07	2.75503e+07	2.23381e+07	2.32215e+07	2.72518e+07	2.58152e+07	2.41998e+07	2.2669e+07
O75817	O75817	POP7_HUMAN	POP7		6.07172e+06	6.80565e+06	5.87248e+06	5.82204e+06	6.3763e+06	6.61275e+06	5.97896e+06	5.85265e+06	6.85617e+06	6.63195e+06	6.53177e+06	6.70342e+06	5.12641e+06	5.54635e+06	5.78323e+06	5.26971e+06
O75820;O75820-2	O75820;O75820-2;O75820-3;O75820-4	ZN189_HUMAN	ZNF189		364505	272780	225387	262797	265678	249258	297897	197216	176119	123969		122609	263548	153400	181743	119456
O75821	O75821	EIF3G_HUMAN	EIF3G		4.15336e+06	5.04903e+06	3.93728e+06	4.60974e+06	4.11728e+06	5.01307e+06	4.01284e+06	4.55759e+06	4.84539e+06	4.65093e+06	4.50424e+06	4.13822e+06	4.13352e+06	4.08109e+06	4.47884e+06	4.41713e+06
O75828;P16152	O75828;P16152;P16152-2	CBR1_HUMAN;CBR3_HUMAN	CBR1;CBR3		2.51062e+06	3.14464e+06	2.36556e+06	2.71775e+06	2.70333e+06	2.48968e+06	2.93867e+06	2.56818e+06	2.98704e+06	2.91499e+06	2.7399e+06	2.80071e+06	3.28643e+06	2.57384e+06	3.22361e+06	2.96608e+06
O75832	O75832	PSD10_HUMAN	PSMD10		1.53491e+06	2.2424e+06	1.77821e+06	1.22639e+06	1.77712e+06	1.52781e+06	1.71806e+06	1.95779e+06	2.50232e+06	1.88784e+06	2.01226e+06	2.01963e+06	2.78147e+06	1.57479e+06	1.82508e+06	2.48151e+06
O75843	O75843	AP1G2_HUMAN	AP1G2		5.09061e+06	4.66165e+06	4.93069e+06	4.90508e+06	5.2585e+06	5.10222e+06	5.18388e+06	5.45722e+06	5.59112e+06	5.74287e+06	5.69351e+06	5.87165e+06	5.73511e+06	4.84028e+06	4.93821e+06	5.73664e+06
O75844	O75844	FACE1_HUMAN	ZMPSTE24		5.79873e+06	4.83708e+06	5.2816e+06	5.64352e+06	5.38412e+06	5.29768e+06	4.75534e+06	4.86899e+06	4.40297e+06	5.33181e+06	5.23415e+06	5.3532e+06	5.4556e+06	5.86154e+06	5.19871e+06	5.69306e+06
O75864	O75864	PPR37_HUMAN	PPP1R37		1.3507e+06	1.20534e+06	1.25599e+06	1.73704e+06	1.53125e+06	1.39263e+06	1.27306e+06	1.76729e+06	1.09111e+06	1.63937e+06	891518	1.50536e+06	1.34072e+06	1.20056e+06	1.05625e+06	1.11508e+06
O75874	O75874	IDHC_HUMAN	IDH1		2.08371e+06	1.73481e+06	1.90793e+06	2.79972e+06	1.9122e+06	2.255e+06	1.65704e+06	1.92311e+06	1.82178e+06	2.22984e+06	2.0803e+06	1.83959e+06	2.26168e+06	2.53795e+06	1.83749e+06	2.14396e+06
O75874;P48735	O75874;P48735;P48735-2	IDHC_HUMAN;IDHP_HUMAN	IDH1;IDH2			2.67743e+06	3.22711e+06	3.14144e+06	3.07025e+06	2.45593e+06	3.21468e+06	2.80434e+06	3.0721e+06	3.56291e+06	3.67866e+06	3.12849e+06	2.42997e+06	2.80276e+06	3.61798e+06	3.70465e+06
O75879	O75879	GATB_HUMAN	GATB		2.56689e+06	3.46603e+06	3.24823e+06	3.0622e+06	3.24952e+06	2.71414e+06	2.89577e+06	3.29023e+06	2.85724e+06	2.52498e+06	3.03822e+06	2.73337e+06	2.95903e+06	2.91862e+06	3.05963e+06	2.35037e+06
O75880	O75880	SCO1_HUMAN	SCO1		2.80854e+07	2.68184e+07	2.70579e+07	3.10302e+07	2.17038e+07	2.64681e+07	2.92749e+07	2.98283e+07	2.46651e+07	2.64161e+07	2.78628e+07	2.90999e+07	3.11546e+07	2.73156e+07	2.68633e+07	2.97063e+07
O75882	O75882;O75882-2;O75882-3	ATRN_HUMAN	ATRN		1.83848e+06	1.30124e+06	1.38862e+06	1.40497e+06	1.45513e+06	1.8157e+06	1.35202e+06	1.49889e+06	1.64279e+06	1.84272e+06	1.6971e+06	1.39898e+06	1.68203e+06	1.86634e+06	1.6659e+06	1.45341e+06
O75884;O75884-2	O75884;O75884-2	RBBP9_HUMAN	RBBP9		2.39716e+06	2.38247e+06	2.35274e+06	2.45556e+06	2.52969e+06	2.28343e+06	2.15881e+06	2.10126e+06	2.60663e+06	2.21225e+06	2.77886e+06	3.03192e+06	2.89588e+06	1.51872e+06	2.31728e+06	2.04349e+06
O75886	O75886	STAM2_HUMAN	STAM2		4.6829e+07	2.11526e+07	5.18617e+07	1.51768e+07	4.0507e+07	2.33102e+07	5.29234e+07	1.5565e+07	3.611e+07	2.30749e+07	5.55829e+07	1.56998e+07	4.61853e+07	2.39176e+07	5.21063e+07	1.61062e+07
O75886;Q92783;Q92783-2	O75886;Q92783;Q92783-2	STAM1_HUMAN;STAM2_HUMAN	STAM;STAM2		5.34939e+07	1.03997e+07	8.16336e+07	6.14695e+06	5.057e+07	1.20352e+07	9.09178e+07	8.30828e+06	3.91456e+07	1.2226e+07	8.04495e+07	8.68016e+06	5.65465e+07	1.35738e+07	7.799e+07	1.05899e+07
O75891;O75891-3	O75891;O75891-2;O75891-3;O75891-4	AL1L1_HUMAN	ALDH1L1		3.32819e+07	3.14971e+07	3.12588e+07	3.22606e+07	3.17234e+07	3.35579e+07	3.23202e+07	3.39741e+07	2.85371e+07	3.54287e+07	3.21189e+07	3.40765e+07	3.52049e+07	3.64264e+07	3.46125e+07	3.58588e+07
O75891;O75891-3;Q3SY69	Q3SY69;O75891;O75891-2;O75891-3	AL1L1_HUMAN;AL1L2_HUMAN	ALDH1L1;ALDH1L2		2.45913e+07	1.68769e+07	2.21655e+07	2.43543e+07	1.89021e+07	2.3632e+07	2.26271e+07	2.35617e+07	1.57249e+07	2.39157e+07	2.11964e+07	2.07276e+07	2.46769e+07	2.57213e+07	2.02934e+07	2.54436e+07
O75907	O75907	DGAT1_HUMAN	DGAT1		1.54349e+06	976808	1.29417e+06	965576	1.03974e+06	1.10796e+06	1.22366e+06	989784	633180	986309	1.29631e+06	850411	1.26993e+06	903508	979986	1.14678e+06
O75909-4	O75909;O75909-2;O75909-1;O75909-4	CCNK_HUMAN	CCNK		2.64735e+06	2.31008e+06	2.95271e+06	2.66561e+06	2.37101e+06	2.66438e+06	2.83939e+06	2.59596e+06	2.42139e+06	2.88329e+06	2.75266e+06	2.92574e+06	2.78461e+06	2.34494e+06	2.65138e+06	2.69967e+06
O75915	O75915	PRAF3_HUMAN	ARL6IP5		1.0215e+07	8.07963e+06	7.86014e+06	1.00181e+07	7.33653e+06	1.08219e+07	8.07211e+06	8.8969e+06	6.12257e+06	7.82887e+06	8.82252e+06	8.27553e+06	1.01602e+07	1.28637e+07	1.01014e+07	1.00155e+07
O75923-10;O75923-14;O75923-8	O75923;O75923-2;O75923-3;O75923-4;O75923-5;O75923-6;O75923-7;O75923-8;O75923-9;O75923-10;O75923-11;O75923-12;O75923-13;O75923-14;O75923-15	DYSF_HUMAN	DYSF		3.57941e+06	3.53832e+06	3.46101e+06	3.6318e+06	3.673e+06	3.59343e+06	3.3785e+06	3.48614e+06	3.95776e+06	3.44551e+06	3.30415e+06	3.59363e+06	3.67119e+06	3.41506e+06	3.3727e+06	3.5995e+06
O75923-10;O75923-14;O75923-8;Q9NZM1;Q9NZM1-2;Q9NZM1-3;Q9NZM1-6	O75923;O75923-2;O75923-3;O75923-4;O75923-5;O75923-6;O75923-7;O75923-8;O75923-9;O75923-10;O75923-11;O75923-12;O75923-13;O75923-14;O75923-15;Q9NZM1;Q9NZM1-2;Q9NZM1-3;Q9NZM1-5;Q9NZM1-6;Q9NZM1-7;Q9NZM1-8	DYSF_HUMAN;MYOF_HUMAN	DYSF;MYOF		1.42607e+06		1.50534e+06	1.71665e+06	1.85498e+06	703104	1.61954e+06	900378	1.13242e+06	1.28353e+06	1.1034e+06	1.47137e+06	639022	1.78432e+06		232069
O75925;O75925-2	O75925;O75925-2;O75925-3	PIAS1_HUMAN	PIAS1		1.71987e+06	1.63978e+06	1.75667e+06	1.59486e+06	1.76249e+06	1.64075e+06	1.66903e+06	1.60691e+06	1.29073e+06	1.49976e+06	1.38187e+06	1.25333e+06	1.36432e+06	1.4561e+06	1.31086e+06	1.49781e+06
O75925;O75925-2;O75928-2	O75928;O75928-2;O75928-3;O75925;O75925-2	PIAS1_HUMAN;PIAS2_HUMAN	PIAS1;PIAS2		1.67132e+07	1.86093e+07	1.70825e+07	1.64287e+07	1.70776e+07	1.79519e+07	1.68466e+07	1.63511e+07	1.66576e+07	1.87836e+07	1.69548e+07	2.0565e+07	2.0042e+07	1.78275e+07	1.99943e+07	1.72838e+07
O75928-2	O75928;O75928-2;O75928-3	PIAS2_HUMAN	PIAS2		6.40899e+06	6.69718e+06	6.81275e+06	7.88289e+06	6.84068e+06	7.43288e+06	7.04711e+06	7.34454e+06	7.16671e+06	7.48683e+06	6.97241e+06	7.07251e+06	7.2122e+06	7.33869e+06	7.12748e+06	7.11441e+06
O75928-2;Q9Y6X2	Q9Y6X2;O75928;O75928-2;O75928-3	PIAS2_HUMAN;PIAS3_HUMAN	PIAS2;PIAS3		2.03829e+06	2.17405e+06	2.21362e+06	2.14306e+06	2.02602e+06	3.54216e+06	2.43885e+06	2.70184e+06	4.11518e+06	3.00732e+06	3.20688e+06	3.22698e+06	3.3376e+06	2.48058e+06	2.83972e+06	3.66847e+06
O75934	O75934	SPF27_HUMAN	BCAS2		2.92463e+08	3.11227e+08	3.05024e+08	2.98205e+08	2.93604e+08	2.70732e+08	2.51353e+08	3.1944e+08	2.57032e+08	3.26685e+08	2.84396e+08	3.09091e+08	3.10722e+08	2.9282e+08	3.00538e+08	3.13422e+08
O75935;O75935-2;O75935-3	O75935;O75935-2;O75935-3	DCTN3_HUMAN	DCTN3		4.76582e+06	5.37159e+06	4.52846e+06	4.53489e+06	4.50535e+06	4.52956e+06	3.96103e+06	5.09998e+06	4.19462e+06	4.25569e+06	4.17921e+06	4.32663e+06	4.31211e+06	5.11472e+06	4.11131e+06	4.78859e+06
O75943;O75943-2;O75943-4	O75943;O75943-2;O75943-3;O75943-4	RAD17_HUMAN	RAD17		6.46656e+06	5.18362e+06	6.05498e+06	6.2446e+06	5.87586e+06	6.73056e+06	7.05433e+06	6.53848e+06	5.26573e+06	5.9674e+06	6.56565e+06	5.7965e+06	6.95638e+06	7.10979e+06	6.30342e+06	6.79557e+06
O75947	O75947	ATP5H_HUMAN	ATP5PD		3.00621e+07	2.85424e+07	2.72596e+07	2.62694e+07	2.74622e+07	2.86145e+07	2.85334e+07	2.8365e+07	2.46523e+07	2.72919e+07	2.82369e+07	2.86584e+07	2.8474e+07	3.14872e+07	2.87156e+07	3.07709e+07
O75953;O75953-4;O75953-5	O75953;O75953-4;O75953-5	DNJB5_HUMAN	DNAJB5		8.19154e+06	7.59712e+06	7.78132e+06	7.78261e+06	7.80121e+06	7.82055e+06	8.606e+06	7.89964e+06	7.42245e+06	7.61667e+06	7.58822e+06	8.03863e+06	7.30955e+06	7.20609e+06	7.97774e+06	8.05595e+06
O75955	O75955;O75955-2	FLOT1_HUMAN	FLOT1		8.48933e+07	9.16722e+07	8.35736e+07	9.13181e+07	9.20996e+07	8.97118e+07	8.24761e+07	9.25947e+07	8.73943e+07	9.23481e+07	8.9325e+07	9.87491e+07	1.02402e+08	1.03457e+08	9.84415e+07	9.75524e+07
O75962;O75962-4	Q86VW2;Q86VW2-2;Q86VW2-3;O75962;O75962-2;O75962-4;O75962-5	TRIO_HUMAN	TRIO		9.83206e+06	9.67554e+06	1.01826e+07	1.00236e+07	9.76387e+06	9.45171e+06	1.00422e+07	9.8533e+06	9.05747e+06	9.12694e+06	1.02387e+07	8.53575e+06	9.42213e+06	8.4188e+06	8.52739e+06	8.86158e+06
O75964	O75964	ATP5L_HUMAN	ATP5MG		5.96994e+07	6.3126e+07	5.97161e+07	6.38097e+07	6.17882e+07	6.66983e+07	6.09146e+07	6.02551e+07	5.87088e+07	6.00662e+07	6.09498e+07	6.08682e+07	6.68627e+07	5.89784e+07	6.51628e+07	6.0849e+07
O75973	O75973	C1QRF_HUMAN	C1QL1		2.52484e+06	2.09764e+06	1.88866e+06	2.67489e+06	2.01797e+06	2.83877e+06	2.68669e+06	2.25982e+06	1.22084e+06	2.49162e+06	1.32553e+06	2.64457e+06	2.77161e+06	2.44975e+06	2.05792e+06	2.49067e+06
O75976	O75976	CBPD_HUMAN	CPD		1.25751e+06	1.42836e+06	1.28068e+06	1.44891e+06	1.34201e+06	1.36334e+06	1.28659e+06	1.27401e+06	1.66151e+06	1.45798e+06	1.19027e+06	1.03452e+06	1.09699e+06	1.2505e+06	1.1824e+06	995402
O76003	O76003	GLRX3_HUMAN	GLRX3		2.04048e+07	1.73383e+07	1.89814e+07	2.1177e+07	1.99326e+07	1.87627e+07	2.19416e+07	1.93378e+07	1.75103e+07	1.80277e+07	1.96332e+07	1.98458e+07	2.03898e+07	1.76157e+07	1.95011e+07	1.97648e+07
O76009;Q15323	Q15323;O76009	K1H1_HUMAN;KT33A_HUMAN	KRT31;KRT33A		4.55011e+06	2.9319e+06	4.44455e+06	3.05822e+06	2.78439e+06	2.03616e+06	3.96828e+06	4.86546e+06	3.96071e+06	4.85112e+06	6.6922e+06	2.90102e+06		2.22578e+06	3.24929e+06	3.05994e+06
O76011	Q15323;O76011;Q14525;O76009	KRT34_HUMAN	KRT34		3.69241e+06	2.98168e+06	2.87525e+06	2.95897e+06	2.42946e+06	1.66009e+06	2.57245e+06	2.73608e+06	3.7279e+06	3.70404e+06	3.37274e+06	2.67912e+06	3.63367e+06	2.69855e+06	2.77399e+06	1.94562e+06
O76015	O76015;O76014	KRT38_HUMAN	KRT38		709555		832143	791639	1.11031e+06	625874	1.76755e+06	668382	1.14325e+06	1.32606e+06	1.46721e+06	1.50555e+06	1.49701e+06		1.97795e+06
O76021	O76021	RL1D1_HUMAN	RSL1D1		3.85694e+07	3.71645e+07	3.82898e+07	3.77019e+07	3.62537e+07	3.72254e+07	3.83528e+07	4.07955e+07	3.40249e+07	4.01076e+07	3.83072e+07	4.05079e+07	3.81525e+07	4.3895e+07	4.04442e+07	4.25095e+07
O76024	O76024	WFS1_HUMAN	WFS1		2.46716e+06	2.09927e+06	2.3585e+06	2.69594e+06	2.29247e+06	2.33132e+06	2.31245e+06	2.5168e+06	2.1193e+06	2.32178e+06	2.09328e+06	2.03728e+06	2.42262e+06	2.26305e+06	2.28727e+06	2.35248e+06
O76031	O76031	CLPX_HUMAN	CLPX		1.34138e+07	1.39375e+07	1.37171e+07	1.27831e+07	1.35988e+07	1.34334e+07	1.41564e+07	1.31928e+07	1.37915e+07	1.3392e+07	1.39542e+07	1.37793e+07	1.40325e+07	1.33466e+07	1.47085e+07	1.33593e+07
O76039	O76039;O76039-1	CDKL5_HUMAN	CDKL5		1.82122e+06	2.14853e+06	1.65606e+06	1.76834e+06	1.81522e+06	2.0684e+06	1.72763e+06	1.76745e+06	2.28058e+06	1.99008e+06	1.89857e+06	2.00179e+06	1.88339e+06	1.85206e+06	2.02145e+06	1.83964e+06
O76039;Q15139;Q9BZL6;Q9BZL6-3	Q9NRP7;Q9NRP7-2;Q9BZL6;Q9BZL6-2;Q9BZL6-3;Q92772;O76039;O76039-1;Q8IVW4;Q8IVW4-2;O94806;Q15139;Q00532;Q00532-2;Q00532-3	CDKL5_HUMAN;KPCD1_HUMAN;KPCD2_HUMAN	CDKL5;PRKD1;PRKD2								2.20091e+06	2.53875e+06	2.57029e+06	2.60456e+06	2.53954e+06	2.29885e+06	2.75446e+06	1.87817e+06	1.23387e+06	3.11086e+06
O76041-2	O76041-2	NEBL_HUMAN	NEBL		503527	590667	668733	742285	772701	678157	822692	619634	474129	606912	704487	605004	605965	698293	365103	932963
O76041-2;Q14847;Q14847-2	O76041-2;Q14847;Q14847-2	LASP1_HUMAN;NEBL_HUMAN	LASP1;NEBL		99975.8				81272	71282.2	62968.1	32609.6	18026.5			96731.7		87006.9	56263.3
O76071	O76071	CIAO1_HUMAN	CIAO1		2.17246e+07	1.71408e+07	2.17628e+07	2.07401e+07	2.09099e+07	2.1766e+07	2.07937e+07	2.22196e+07	1.72872e+07	2.26033e+07	2.15217e+07	2.2117e+07	2.42896e+07	2.22025e+07	2.19059e+07	2.28928e+07
O76074;O76074-2	O76074;O76074-2	PDE5A_HUMAN	PDE5A		3.13585e+07	2.60271e+07	3.01696e+07	3.12048e+07	2.67474e+07	3.04727e+07	3.04564e+07	2.99283e+07	2.38302e+07	2.86951e+07	2.89391e+07	2.83314e+07	3.02178e+07	3.09961e+07	2.9754e+07	3.00762e+07
O76080	O76080	ZFAN5_HUMAN	ZFAND5		3.47599e+06	5.60244e+06	1.92107e+06	5.17972e+06	4.25439e+06	4.08471e+06	1.38883e+06	5.83509e+06	4.42162e+06	5.83939e+06	1.92757e+06	6.53387e+06	3.55514e+06	4.54115e+06	2.63627e+06	5.75412e+06
O76080;Q6FIF0;Q6FIF0-2	Q6FIF0;Q6FIF0-2;O76080	ZFAN5_HUMAN;ZFAN6_HUMAN	ZFAND5;ZFAND6		856701	2.0517e+06	671273	1.5591e+06	1.6525e+06	1.60834e+06	567978	1.55614e+06	1.78443e+06	1.68875e+06	1.10804e+06	1.96287e+06	1.18958e+06	1.36527e+06	649987	1.55558e+06
O76082;O76082-2;O76082-3	O76082;O76082-2;O76082-3	S22A5_HUMAN	SLC22A5		178474	229874		275920	64403.8	93429.2	42623.4	236334	223333	254744			64229.8	187466	219016
O76094	O76094;O76094-2	SRP72_HUMAN	SRP72		2.75768e+07	2.47118e+07	2.81417e+07	2.78288e+07	2.6488e+07	2.80783e+07	2.79628e+07	2.87971e+07	2.29404e+07	2.79781e+07	2.64848e+07	2.8976e+07	2.93207e+07	3.15448e+07	2.92489e+07	3.0927e+07
O76095;O76095-2	O76095;O76095-2	JTB_HUMAN	JTB		4.1375e+06	4.7919e+06	4.27454e+06	4.47656e+06	4.5315e+06	3.24387e+06	4.10567e+06	3.33656e+06	3.79618e+06	3.75065e+06	4.41865e+06	3.59992e+06	2.87908e+06	3.00673e+06	4.41612e+06	4.43453e+06
O94761	O94761	RECQ4_HUMAN	RECQL4		4.94935e+06	5.25804e+06	4.80817e+06	4.78728e+06	4.83822e+06	4.91986e+06	4.64424e+06	5.04637e+06	5.1549e+06	4.74995e+06	4.57925e+06	5.06931e+06	4.59335e+06	4.62454e+06	4.50445e+06	4.54717e+06
O94762;O94762-4	O94762;O94762-2;O94762-3;O94762-4	RECQ5_HUMAN	RECQL5		1.58606e+06	1.16508e+06	1.44264e+06	1.75239e+06	1.42534e+06	1.40569e+06	1.24876e+06	1.36718e+06	969838	1.16152e+06	1.45041e+06	1.36272e+06	1.23969e+06	1.02248e+06	1.09937e+06	1.35029e+06
O94763;O94763-3;O94763-4	O94763;O94763-2;O94763-3;O94763-4	RMP_HUMAN	URI1		2.22895e+06	2.13713e+06	1.98808e+06	1.89289e+06	1.90823e+06	2.13348e+06	2.1114e+06	2.01513e+06	1.81526e+06	2.13091e+06	2.22232e+06	1.90571e+06	2.18896e+06	1.72903e+06	1.99169e+06	1.67625e+06
O94766	O94766;O94766-2	B3GA3_HUMAN	B3GAT3		1.58887e+06	1.38512e+06	1.47984e+06	1.36874e+06	1.42943e+06	1.20667e+06	1.46739e+06	1.32617e+06	1.33763e+06	963171	1.26792e+06	1.45016e+06	1.41414e+06	1.62805e+06	1.66838e+06	1.75297e+06
O94768	O94768	ST17B_HUMAN	STK17B		804799	756992	720571	826517	740534	649440	810498	808482	660874	912444	521705	743169	889405	865156	578750	631035
O94776	O94776	MTA2_HUMAN	MTA2		1.69112e+07	1.64792e+07	1.83514e+07	1.66361e+07	1.73715e+07	1.69208e+07	1.89564e+07	1.56444e+07	1.60055e+07	1.53248e+07	1.77254e+07	1.66557e+07	1.7396e+07	1.6561e+07	1.83914e+07	1.54736e+07
O94776;Q13330-3;Q9BTC8;Q9BTC8-2	Q13330;Q13330-2;Q13330-3;Q9BTC8;Q9BTC8-2;O94776;O94776-2	MTA1_HUMAN;MTA2_HUMAN;MTA3_HUMAN	MTA1;MTA2;MTA3		9.30309e+06	6.88564e+06	9.65731e+06	8.22277e+06	7.27023e+06	7.36742e+06	8.55884e+06	7.3118e+06	6.96947e+06	6.56402e+06	2.86066e+06	8.91888e+06	8.98912e+06	7.41472e+06	8.39103e+06	8.92997e+06
O94776;Q9BTC8;Q9BTC8-2	Q9BTC8;Q9BTC8-2;O94776;O94776-2	MTA2_HUMAN;MTA3_HUMAN	MTA2;MTA3		235724		364495						388665	698047				657750	1.0179e+06	799592
O94782	O94782	UBP1_HUMAN	USP1		2.14034e+06	2.04998e+06	2.22754e+06	1.97398e+06	2.21448e+06	1.88127e+06	2.37785e+06	2.14268e+06	2.15242e+06	1.89428e+06	1.74526e+06	2.03618e+06	1.89933e+06	1.67854e+06	2.01541e+06	1.83694e+06
O94788;O94788-2;O94788-3;O94788-4;P05091;P05091-2;P30837	P05091;P05091-2;P00352;P30837;P47895;O94788;O94788-2;O94788-3;O94788-4	AL1A2_HUMAN;AL1B1_HUMAN;ALDH2_HUMAN	ALDH1A2;ALDH1B1;ALDH2		1.41994e+07			1.44741e+07	8.10823e+06	1.32275e+07	1.43976e+07		8.31358e+06	1.32497e+07	1.16707e+07	1.06804e+07	1.10084e+07	1.18468e+07	1.13382e+07	1.14243e+07
O94804	O94804	STK10_HUMAN	STK10		1.02148e+06	1.02149e+06	1.11457e+06	732721	1.08554e+06	987893	1.09518e+06	1.0222e+06	924773	1.00603e+06	770972	1.04332e+06	1.09276e+06	1.0479e+06	1.01857e+06	1.11134e+06
O94804;Q9H2G2;Q9H2G2-2	O94804;Q9H2G2;Q9H2G2-2	SLK_HUMAN;STK10_HUMAN	SLK;STK10		2.27833e+07	1.81146e+07	2.14868e+07	2.23945e+07	1.68298e+07	1.70657e+07	2.63317e+07	2.21173e+07	1.78562e+07	2.20046e+07	1.98936e+07	2.01317e+07	2.22642e+07	2.08464e+07	2.01827e+07	2.47248e+07
O94806-2	O94806;O94806-2	KPCD3_HUMAN	PRKD3		1.87657e+06	1.0455e+06	2.07829e+06	1.82104e+06	1.50442e+06	1.58774e+06	1.97979e+06	1.38514e+06	1.23509e+06	1.55272e+06	1.97003e+06	1.64669e+06	1.94305e+06	1.95643e+06	1.90843e+06	1.7907e+06
O94808	O94808	GFPT2_HUMAN	GFPT2		3.55796e+06	3.16821e+06	3.77845e+06	3.42081e+06	3.38725e+06	3.41824e+06	3.36537e+06	3.5951e+06	2.8063e+06	3.46442e+06	3.29611e+06	3.43493e+06	3.27837e+06	3.52652e+06	3.38216e+06	3.50339e+06
O94808;Q06210;Q06210-2	Q06210;Q06210-2;O94808	GFPT1_HUMAN;GFPT2_HUMAN	GFPT1;GFPT2		5.08821e+07	5.11558e+07	5.19538e+07	5.55353e+07	5.47313e+07	5.42207e+07	5.29339e+07	5.69971e+07	4.86837e+07	6.21492e+07	5.41471e+07	5.56474e+07	6.12596e+07	6.02875e+07	6.02027e+07	6.39791e+07
O94813	O94813;O94813-2;O94813-3	SLIT2_HUMAN	SLIT2		557206	684037	746405	562581	632576	712119	652074	593165	561695	558128	599853	650380	559083	308065	522347	440984
O94817	O94817	ATG12_HUMAN	ATG12		3.12508e+06	2.5218e+06	2.46374e+06	2.7685e+06	2.39569e+06	3.48456e+06	2.51619e+06	2.46001e+06	3.18072e+06	3.34613e+06	1.64381e+06	2.30928e+06	2.33473e+06	2.42425e+06	2.753e+06	1.33269e+06
O94818;O94818-3;O94818-4	O94818;O94818-2;O94818-3;O94818-4	NOL4_HUMAN	NOL4		2.81458e+06	1.84776e+06	4.18521e+06	2.70145e+06	5.01651e+06	2.0324e+06	2.61358e+06	2.76943e+06	2.12332e+06	2.60379e+06	2.19776e+06	2.01223e+06	2.19398e+06	3.30519e+06	2.33198e+06	2.45434e+06
O94819	O94819	KBTBB_HUMAN	KBTBD11		886761	843086	1.17189e+06	1.31404e+06	1.07853e+06	1.25946e+06	580550	1.27463e+06	880264	1.06e+06	798096	879207	959114	355880	693440	451380
O94822;O94822-3	O94822;O94822-2;O94822-3	LTN1_HUMAN	LTN1		6.56945e+06	5.72972e+06	7.1161e+06	7.58444e+06	6.78718e+06	6.8733e+06	6.62199e+06	6.80156e+06	4.43293e+06	6.47077e+06	6.33383e+06	6.76582e+06	6.35477e+06	6.80037e+06	5.91544e+06	6.55968e+06
O94826	O94826	TOM70_HUMAN	TOMM70		4.1948e+06	4.29842e+06	4.14195e+06	4.0854e+06	4.28688e+06	3.9642e+06	3.97533e+06	4.51157e+06	3.56458e+06	4.0536e+06	4.03802e+06	3.94863e+06	3.89974e+06	3.75803e+06	4.36742e+06	3.70364e+06
O94829	O94829	IPO13_HUMAN	IPO13		809042	676900	841805	1.01181e+06	820279	896493	819672	711327	776707	637645	931007	1.06178e+06	913509	1.04968e+06	880619	972354
O94832	O94832	MYO1D_HUMAN	MYO1D		1.24859e+06	1.3317e+06	1.83071e+06	1.76598e+06	1.53865e+06	1.42948e+06	1.38441e+06	1.67278e+06	1.34856e+06	1.59993e+06	1.53999e+06	1.36441e+06	1.41703e+06	1.8667e+06	1.67832e+06	1.59811e+06
O94842;O94842-2;O94842-3	O94842;O94842-2;O94842-3	TOX4_HUMAN	TOX4		1.47321e+07	1.65348e+07	1.51428e+07	1.462e+07	1.55957e+07	1.48874e+07	1.59227e+07	1.31468e+07	1.79529e+07	1.33336e+07	1.55162e+07	1.49918e+07	1.40368e+07	1.27663e+07	1.43994e+07	1.3049e+07
O94851-4;O94851-6	O94851-2;O94851-4;O94851-6	MICA2_HUMAN	MICAL2		1.4078e+07	1.43732e+07	1.46516e+07	1.59829e+07	1.53227e+07	1.5216e+07	1.51401e+07	1.49439e+07	1.46418e+07	1.3248e+07	1.47662e+07	1.46528e+07	1.5105e+07	1.30057e+07	1.43444e+07	1.38743e+07
O94855;O94855-2	O94855;O94855-2	SC24D_HUMAN	SEC24D		471367	530963	553738	527607	428034	592200	449536	210371	470965	813698	651305	502844	501283	651969	651909	1.03681e+06
O94864;O94864-2	O94864;O94864-2	ST65G_HUMAN	SUPT7L		4.03566e+07	5.06843e+07	4.22366e+07	4.20616e+07	4.55763e+07	4.0206e+07	4.55177e+07	4.46069e+07	4.5599e+07	4.82541e+07	4.72524e+07	5.03886e+07	5.13371e+07	4.02767e+07	4.22116e+07	4.13831e+07
O94874	O94874;O94874-2;O94874-3	UFL1_HUMAN	UFL1		1.7932e+08	1.61529e+08	1.81926e+08	1.84436e+08	1.74437e+08	1.82827e+08	1.86488e+08	1.91121e+08	1.49463e+08	1.92256e+08	1.67241e+08	1.8586e+08	1.93634e+08	1.93515e+08	1.96233e+08	2.00655e+08
O94874;Q92845	O94874;O94874-2;Q92845;Q92845-2;Q92845-3;Q92845-4	KIFA3_HUMAN;UFL1_HUMAN	KIFAP3;UFL1		5.01461e+07	4.04294e+07	4.98125e+07	5.29273e+07	4.47572e+07	4.62214e+07	5.10723e+07	5.21806e+07	2.43939e+07	4.79577e+07	4.53993e+07	5.82259e+07	5.69783e+07	5.96543e+07	5.85203e+07	5.1999e+07
O94875-11;O94875-8	O94875;O94875-2;O94875-3;O94875-4;O94875-5;O94875-6;O94875-7;O94875-8;O94875-9;O94875-10;O94875-11;O94875-12	SRBS2_HUMAN	SORBS2		998987	955248	926840	859509	1.07365e+06	743253	960904	776168	891535	497916	902704	718082	821818	556380	794110
O94876	O94876;O94876-2	TMCC1_HUMAN	TMCC1		5.60627e+06	5.66214e+06	6.09429e+06	5.58984e+06	5.6545e+06	5.57931e+06	6.25499e+06	6.43731e+06	5.53825e+06	5.61772e+06	6.17235e+06	5.90343e+06	6.64772e+06	5.66148e+06	5.68127e+06	6.06026e+06
O94880	O94880	PHF14_HUMAN	PHF14		421272	527753	461797	450961	531170	445939	510286	376969	470208	501226	460720	363657	510322	389624	482641	457935
O94880;O94880-2	O94880;O94880-2	PHF14_HUMAN	PHF14		1.25299e+06	1.22389e+06	1.29064e+06	1.38852e+06	1.3696e+06	1.1597e+06	1.30918e+06	1.3081e+06	1.22894e+06	1.13343e+06	1.33099e+06	1.23996e+06	1.00265e+06	869028	1.01998e+06	976387
O94887	O94887;O94887-2;O94887-3	FARP2_HUMAN	FARP2		3.21371e+06	2.97506e+06	3.26987e+06	3.32459e+06	3.1388e+06	3.44291e+06	3.27884e+06	3.06283e+06	2.31251e+06	3.38298e+06	3.1412e+06	3.09628e+06	3.25097e+06	3.11839e+06	3.07935e+06	3.3735e+06
O94888	O94888	UBXN7_HUMAN	UBXN7		517646	519524	489057	622577	690324	584715	546481	506816	455351	383349	606976	602297	648676	236604	339885	650493
O94901-9	O94901;O94901-5;O94901-6;O94901-8;O94901-9	SUN1_HUMAN	SUN1		1.88061e+07	1.77486e+07	1.81456e+07	1.86632e+07	1.78984e+07	1.84357e+07	1.73424e+07	1.96944e+07	1.64517e+07	1.94451e+07	1.68291e+07	1.88493e+07	1.84421e+07	2.01036e+07	1.78085e+07	1.8795e+07
O94905	O94905	ERLN2_HUMAN	ERLIN2		8.7774e+06	1.13054e+07	9.95836e+06	9.14929e+06	1.12122e+07	9.6427e+06	9.62132e+06	9.23604e+06	1.17142e+07	1.09358e+07	1.16432e+07	1.01474e+07	9.97692e+06	9.9407e+06	1.10579e+07	7.01598e+06
O94906;O94906-2	O94906;O94906-2	PRP6_HUMAN	PRPF6		1.85161e+07	1.87457e+07	1.89783e+07	1.87766e+07	1.88768e+07	1.88108e+07	1.87899e+07	1.90728e+07	1.8905e+07	1.91255e+07	1.88131e+07	1.9147e+07	1.88273e+07	1.88356e+07	1.94145e+07	1.89593e+07
O94910;O94910-2	O94910;O94910-2	AGRL1_HUMAN	ADGRL1		763704	775680	958060	704740	819214	693238	844204	659303	800506	603835	1.06209e+06	660555	581067	561657	604632	606970
O94910;O94910-2;O95490;O95490-2;O95490-5;O95490-6;O95490-7	O95490;O95490-2;O95490-5;O95490-6;O95490-7;O94910;O94910-2	AGRL1_HUMAN;AGRL2_HUMAN	ADGRL1;ADGRL2		1.35298e+06	1.55197e+06	1.26054e+06	1.12906e+06	1.20553e+06	1.73703e+06	1.02202e+06	924950	1.65529e+06	1.99403e+06	1.79734e+06	1.27981e+06	1.48212e+06	991373	1.35929e+06	1.0539e+06
O94913	O94913	PCF11_HUMAN	PCF11		4.79857e+06	4.73337e+06	5.15475e+06	4.55074e+06	4.95558e+06	4.68342e+06	5.15758e+06	4.44638e+06	5.11743e+06	4.4799e+06	5.23404e+06	4.61527e+06	4.68388e+06	4.08042e+06	5.1007e+06	4.49581e+06
O94915	O94915	FRYL_HUMAN	FRYL		7.05861e+06	6.84788e+06	6.91137e+06	7.98207e+06	6.53527e+06	8.09596e+06	6.68566e+06	8.0498e+06	6.45644e+06	7.47004e+06	6.95713e+06	7.36551e+06	6.54594e+06	7.96544e+06	7.07152e+06	7.79656e+06
O94916	O94916;O94916-2;O94916-5	NFAT5_HUMAN	NFAT5		1.43763e+07	1.69497e+07	1.35947e+07	1.36293e+07	1.55685e+07	1.51125e+07	1.23362e+07	1.35039e+07	1.60961e+07	1.61747e+07	1.21903e+07	1.65433e+07	1.40999e+07	1.47015e+07	1.64875e+07	1.57306e+07
O94916-4	O94916-4	NFAT5_HUMAN	NFAT5		6.7729e+06	9.97563e+06	8.03065e+06	6.85459e+06	9.80722e+06	7.98299e+06	5.80068e+06	7.91478e+06	1.07525e+07	8.8772e+06	8.32615e+06	9.76411e+06	7.84236e+06	7.45243e+06	8.81263e+06	7.95127e+06
O94916;O94916-4	O94916;O94916-2;O94916-4;O94916-5	NFAT5_HUMAN	NFAT5		5.72757e+07	6.0033e+07	5.58923e+07	5.46903e+07	6.01767e+07	5.7133e+07	5.42677e+07	6.01202e+07	6.20824e+07	6.39593e+07	5.47821e+07	6.20936e+07	5.90272e+07	5.81881e+07	5.84118e+07	6.29611e+07
O94919	O94919	ENDD1_HUMAN	ENDOD1		859632	1.21524e+06	1.09408e+06	1.08462e+06	1.21685e+06	906728	1.29805e+06	971763	1.51298e+06	1.04325e+06	1.09904e+06	1.16058e+06	1.0392e+06	648775	1.05029e+06	598155
O94921;O94921-2;O94921-3	O94921;O94921-2;O94921-3	CDK14_HUMAN	CDK14		2.45097e+06	1.42408e+06	1.72152e+06	1.76137e+06	1.35035e+06	2.04383e+06	1.40748e+06	2.38364e+06	2.31109e+06	2.64251e+06	1.62213e+06	1.95177e+06	2.21683e+06	2.22642e+06	1.99197e+06	2.07558e+06
O94921;O94921-2;O94921-3;P06493;P11802;P24941;P24941-2;P50750;P50750-2;Q00534;Q00535;Q00537;Q00537-2;Q14004;Q14004-2;Q9NYV4-2	Q14004;Q14004-2;Q9NYV4;Q9NYV4-2;Q9NYV4-3;Q00534;P06493;P11802;P11802-2;Q00526;Q00535;Q00535-2;P50750;P50750-2;Q07002;Q07002-3;P24941;P24941-2;Q96Q40;Q96Q40-3;Q96Q40-4;Q96Q40-5;Q96Q40-6;Q00537;Q00537-2;O94921;O94921-2;O94921-3;Q00536;Q00536-2;Q00536-3	CDK12_HUMAN;CDK13_HUMAN;CDK14_HUMAN;CDK17_HUMAN;CDK1_HUMAN;CDK2_HUMAN;CDK4_HUMAN;CDK5_HUMAN;CDK6_HUMAN;CDK9_HUMAN	CDK1;CDK12;CDK13;CDK14;CDK17;CDK2;CDK4;CDK5;CDK6;CDK9					5.41479e+07		5.59517e+07	5.38405e+07	5.63031e+07	5.77098e+07	5.52758e+07		5.47989e+07	5.87519e+07	5.32919e+07	6.03891e+07	5.18298e+07
O94923	O94923	GLCE_HUMAN	GLCE		1.73676e+06	1.89707e+06	1.72416e+06	1.93562e+06	2.05281e+06	1.84058e+06	1.93521e+06	1.7773e+06	1.83513e+06	1.73921e+06	2.12591e+06	1.50121e+06	1.78241e+06	1.73826e+06	1.93183e+06	1.90672e+06
O94925-3	O94925;O94925-3	GLSK_HUMAN	GLS		3.23691e+07	3.04482e+07	3.1644e+07	3.35904e+07	3.16513e+07	3.30537e+07	3.25888e+07	3.32596e+07	3.08918e+07	3.27375e+07	3.20898e+07	3.40217e+07	3.5322e+07	3.523e+07	3.32739e+07	3.14599e+07
O94927	O94927	HAUS5_HUMAN	HAUS5		2.52073e+06	2.55088e+06	2.76091e+06	2.63438e+06	2.54511e+06	2.51632e+06	2.80835e+06	2.61142e+06	2.10135e+06	2.3152e+06	2.50634e+06	2.16798e+06	2.26992e+06	1.87661e+06	2.18096e+06	2.27864e+06
O94952;O94952-1	O94952;O94952-1	FBX21_HUMAN	FBXO21		1.57764e+06	1.76181e+06	1.55133e+06	1.42352e+06	1.60626e+06	1.57548e+06	1.17081e+06	1.4651e+06	1.95975e+06	1.81646e+06	773908	1.73787e+06	1.65284e+06	1.56073e+06	1.52126e+06	1.60374e+06
O94955	O94955	RHBT3_HUMAN	RHOBTB3		5.21472e+06	4.31671e+06	5.39498e+06	5.68311e+06	4.80007e+06	4.91133e+06	5.41734e+06	5.27682e+06	3.87076e+06	5.53038e+06	5.41358e+06	5.21712e+06	6.33738e+06	5.83812e+06	5.48628e+06	5.58373e+06
O94964-2	O94964;O94964-2;O94964-3	SOGA1_HUMAN	SOGA1		2.07565e+06	2.19609e+06	2.04998e+06	1.98084e+06	2.15213e+06	2.19538e+06	2.14181e+06	2.00849e+06	2.05544e+06	1.90476e+06	1.9934e+06	2.11763e+06	1.87601e+06	1.84438e+06	1.8596e+06	1.99433e+06
O94964-2;Q9Y4B5	Q5TF21;O94964;O94964-2;O94964-4;Q9Y4B5;Q9Y4B5-2;Q9Y4B5-3	MTCL1_HUMAN;SOGA1_HUMAN	MTCL1;SOGA1		938271	857308	2.04604e+06	1.29821e+06	640186	1.66822e+06	1.2465e+06	1.34434e+06	488270		498817	1.53123e+06
O94966-5;O94966-6;O94966-7	O94966;O94966-2;O94966-3;O94966-4;O94966-5;O94966-6;O94966-7	UBP19_HUMAN	USP19		1.18401e+06	1.24152e+06	848587	1.14952e+06	1.27188e+06	1.07133e+06	971767	1.09616e+06	1.5568e+06	1.2658e+06	632017	964424	1.28119e+06	1.17819e+06	884732	1.17302e+06
O94967;O94967-2;O94967-3;O94967-4	O94967;O94967-2;O94967-3;O94967-4	WDR47_HUMAN	WDR47		1.55305e+06	1.86661e+06	1.9872e+06	1.76639e+06	1.85171e+06	1.64319e+06	1.65298e+06	1.83e+06	1.64984e+06	1.92606e+06	1.79705e+06	1.77174e+06	1.71929e+06	1.91772e+06	1.40439e+06	1.88584e+06
O94972;O94972-2;O94972-3	O94972;O94972-2;O94972-3	TRI37_HUMAN	TRIM37		1.33085e+06	1.46422e+06	1.33021e+06	1.30247e+06	1.39463e+06	1.29373e+06	1.34234e+06	1.39481e+06	1.27184e+06	1.17394e+06	1.30156e+06	1.20846e+06	1.08118e+06	1.22384e+06	1.12942e+06	1.21239e+06
O94973	O94973	AP2A2_HUMAN	AP2A2		3.88158e+06	3.81999e+06	4.37793e+06	2.19166e+06	3.04197e+06	4.05954e+06	1.9402e+06	2.41657e+06	3.58276e+06	4.13786e+06	4.11022e+06	2.58108e+06	4.25784e+06	4.20797e+06	4.793e+06	2.94263e+06
O94973;O94973-2	O94973;O94973-2	AP2A2_HUMAN	AP2A2		1.56994e+07	1.35183e+07	1.67472e+07	1.07577e+07	1.47064e+07	1.58474e+07	1.57722e+07	1.01498e+07	1.39673e+07	1.66055e+07	1.71574e+07	1.00224e+07	1.62879e+07	1.62801e+07	1.69216e+07	9.74973e+06
O94973;O94973-2;O95782;O95782-2	O94973;O94973-2;O94973-3;O95782;O95782-2	AP2A1_HUMAN;AP2A2_HUMAN	AP2A1;AP2A2		7.55472e+07	6.293e+07	7.66199e+07	5.89279e+07	6.86526e+07	7.54378e+07	8.10494e+07	6.18733e+07	5.70134e+07	8.06594e+07	7.38918e+07	6.36222e+07	8.19792e+07	9.63577e+07	8.71779e+07	6.25795e+07
O94979	O94979;O94979-2;O94979-3;O94979-4;O94979-5;O94979-6;O94979-8;O94979-9;O94979-10	SC31A_HUMAN	SEC31A		4.70675e+08	4.34935e+08	4.58855e+08	4.4676e+08	4.20142e+08	4.52899e+08	4.61791e+08	4.32154e+08	4.074e+08	4.17562e+08	4.10468e+08	4.59795e+08	4.54106e+08	4.4988e+08	4.43126e+08	4.43434e+08
O94979-7	O94979-7	SC31A_HUMAN	SEC31A		5.18913e+07	5.8188e+07	5.19564e+07	4.78322e+07	5.13732e+07	4.96732e+07	5.2365e+07	5.16376e+07	5.72147e+07	5.31844e+07	5.06996e+07	5.78562e+07	5.63635e+07	5.69089e+07	5.69238e+07	5.08411e+07
O94979;O94979-7	O94979;O94979-2;O94979-3;O94979-4;O94979-5;O94979-6;O94979-7;O94979-8;O94979-9;O94979-10	SC31A_HUMAN	SEC31A		5.15627e+08	4.74019e+08	5.34674e+08	5.69363e+08	5.17e+08	5.49675e+08	5.5401e+08	5.64287e+08	4.45811e+08	5.49277e+08	5.28067e+08	5.45323e+08	5.69513e+08	5.77559e+08	5.49703e+08	5.63121e+08
O94985;O94985-2	O94985;O94985-2	CSTN1_HUMAN	CLSTN1		212413	214120		265139		229790		208523						302007	468982
O94986	O94986;O94986-3	CE152_HUMAN	CEP152		3.8968e+06	3.71952e+06	3.7717e+06	3.76325e+06	3.68222e+06	3.88916e+06	3.75869e+06	3.92603e+06	3.59453e+06	3.58424e+06	3.07126e+06	3.93918e+06	3.53747e+06	3.56872e+06	3.7811e+06	4.07746e+06
O94992	O94992	HEXI1_HUMAN	HEXIM1		772013	391730	776757	793166	644020	646272	763221	809211	571863	656636	591695	684738	676038	950810	746503	514237
O95059	O95059	RPP14_HUMAN	RPP14		427595	601948	655904	516675	797221	512822	504142	580219		807117	567064	709122	784909	1.0348e+06	993978	779196
O95070	O95070	YIF1A_HUMAN	YIF1A		5.16709e+06	4.9377e+06	4.54441e+06	5.95366e+06	5.11832e+06	5.76547e+06	5.10428e+06	4.68447e+06	4.47509e+06	5.35131e+06	5.04703e+06	5.26122e+06	4.8892e+06	6.04434e+06	5.46623e+06	5.34788e+06
O95071;O95071-2	O95071;O95071-2	UBR5_HUMAN	UBR5		8.41298e+06	7.65277e+06	9.76793e+06	6.53059e+06	8.6331e+06	7.90215e+06	9.51546e+06	6.44469e+06	7.88296e+06	7.4405e+06	9.35865e+06	6.53557e+06	8.2754e+06	7.36509e+06	9.37531e+06	6.3864e+06
O95081	O95081;O95081-2	AGFG2_HUMAN	AGFG2		1.23973e+06	1.22711e+06	1.08101e+06	1.25785e+06	1.21142e+06	1.1768e+06	1.0391e+06	1.18654e+06	1.17505e+06	1.12922e+06	1.24419e+06	928880	1.13307e+06	896136	926818	1.05397e+06
O95139	O95139	NDUB6_HUMAN	NDUFB6		2.03406e+06	2.32665e+06	2.47226e+06	2.87818e+06	2.4353e+06	2.35677e+06	2.57926e+06	2.9763e+06	2.71413e+06	2.98247e+06	2.91921e+06	3.90232e+06	2.70136e+06	4.14821e+06	3.33362e+06	2.59407e+06
O95140	O95140	MFN2_HUMAN	MFN2		4.16627e+06	3.97636e+06	4.3128e+06	4.33901e+06	4.21942e+06	4.5435e+06	4.12806e+06	4.74885e+06	3.79856e+06	4.6553e+06	4.48784e+06	4.3847e+06	4.3321e+06	4.7744e+06	4.60945e+06	4.28926e+06
O95140;Q8IWA4	Q8IWA4;Q8IWA4-2;Q8IWA4-3;O95140	MFN1_HUMAN;MFN2_HUMAN	MFN1;MFN2		4.34603e+06	3.63934e+06	3.88241e+06	4.97089e+06	4.54814e+06	4.22592e+06	3.86679e+06	4.70004e+06	2.94988e+06	4.45628e+06	4.24087e+06	4.27958e+06	4.29938e+06	4.36889e+06	3.70651e+06	4.45677e+06
O95149	O95149	SPN1_HUMAN	SNUPN		93801.5	123377	163124	115628	107022	108649	136009	66038.9	75054.1	77052.5	79306.5	122891	99449.3	70915.2	131958	106816
O95155;O95155-2;O95155-4	O95155;O95155-2;O95155-3;O95155-4	UBE4B_HUMAN	UBE4B		4.57526e+06	4.90921e+06	5.00559e+06	5.09264e+06	4.803e+06	4.99871e+06	4.52676e+06	5.12393e+06	5.0454e+06	5.46946e+06	4.7059e+06	4.74274e+06	4.72124e+06	4.75893e+06	4.52457e+06	4.78353e+06
O95159	O95159	ZFPL1_HUMAN	ZFPL1		1.5925e+07	1.59283e+07	1.72273e+07	1.55638e+07	1.64144e+07	1.63339e+07	1.48192e+07	1.67332e+07	1.70559e+07	1.68292e+07	1.703e+07	1.76365e+07	1.8587e+07	1.73578e+07	1.8012e+07	1.54588e+07
O95163	O95163	ELP1_HUMAN	ELP1		2.62374e+06	1.70156e+06	2.6308e+06	2.6757e+06	2.37526e+06	2.6447e+06	2.54723e+06	2.64504e+06	1.96106e+06	2.17325e+06	2.44446e+06	2.42455e+06	2.66553e+06	2.8935e+06	2.1191e+06	2.83669e+06
O95168	O95168;O95168-2	NDUB4_HUMAN	NDUFB4		6.73297e+06	7.93997e+06	6.89802e+06	6.63948e+06	7.41776e+06	7.40996e+06	6.57358e+06	6.7709e+06	8.90376e+06	7.76243e+06	7.43266e+06	7.62832e+06	7.42987e+06	8.0024e+06	8.23258e+06	6.86087e+06
O95169;O95169-3	O95169;O95169-2;O95169-3	NDUB8_HUMAN	NDUFB8							334051							910491
O95171	O95171;O95171-3	SCEL_HUMAN	SCEL		6.09412e+06	6.67832e+06	6.22047e+06	5.99836e+06	6.26354e+06	6.25784e+06	5.99608e+06	5.91815e+06	4.8878e+06	5.73775e+06	6.03377e+06	6.27928e+06	4.98373e+06	5.91813e+06	5.36053e+06	4.91764e+06
O95171-2	O95171-2	SCEL_HUMAN	SCEL		1.07907e+07	9.6256e+06	6.5904e+06	6.95612e+06	8.83528e+06	5.57522e+06	9.71473e+06	8.31005e+06	1.26628e+07	6.88593e+06	5.66461e+06	6.24535e+06	5.99485e+06	7.48687e+06	6.572e+06	5.83742e+06
O95171;O95171-2	O95171;O95171-2;O95171-3	SCEL_HUMAN	SCEL		1.56168e+07	1.65306e+07	1.4821e+07	1.46634e+07	1.50811e+07	1.51684e+07	1.44195e+07	1.57183e+07	1.69045e+07	1.74279e+07	1.50559e+07	1.71679e+07	1.62823e+07	1.59932e+07	1.66955e+07	1.60621e+07
O95180;O95180-2	O95180;O95180-2	CAC1H_HUMAN	CACNA1H		220127	247515	198493	188226	233447	73757.2	279652	202895	203004	210422	210622	359669	201443	348974	427885	398880
O95182	O95182	NDUA7_HUMAN	NDUFA7		1.23171e+07	1.31685e+07	1.1703e+07	1.13592e+07	1.30816e+07	1.26812e+07	1.20164e+07	1.31801e+07	1.44032e+07	1.53515e+07	1.2631e+07	1.68268e+07	1.43819e+07	1.59257e+07	1.59883e+07	1.54407e+07
O95197;O95197-2	O95197;O95197-2;O95197-3;O95197-4;O95197-7	RTN3_HUMAN	RTN3		2.39022e+06	2.302e+06	1.70037e+06	2.12177e+06	1.65655e+06	2.06391e+06	1.94686e+06	1.80753e+06	1.36332e+06	2.01558e+06	2.03039e+06	1.56071e+06	2.06333e+06	2.57383e+06	1.58672e+06	1.66564e+06
O95198;O95198-2;O95198-3	O95198;O95198-2;O95198-3	KLHL2_HUMAN	KLHL2		2.90505e+06	2.97808e+06	3.0578e+06	2.95779e+06	3.15424e+06	2.84745e+06	2.58555e+06	3.27595e+06	3.06984e+06	4.0822e+06	3.17026e+06	3.00224e+06	3.16069e+06	3.60706e+06	3.31629e+06	2.9948e+06
O95201	O95201	ZN205_HUMAN	ZNF205		345586	171127	450235	324894	394232	354694	396544	310576	370282	361138	321148	147507	241997	85468	183354	90283.2
O95201;Q8NB50;Q8NB50-3	O95201;Q8NB50;Q8NB50-2;Q8NB50-3	ZFP62_HUMAN;ZN205_HUMAN	ZFP62;ZNF205		165004	75384.9	104224	131684	115398	141026	169042	155831	108644	62511.8	121768	49758.9	95756.9	70171.1	74361.2	219714
O95202	O95202	LETM1_HUMAN	LETM1		2.35404e+06	1.94469e+06	2.15028e+06	2.2713e+06	2.41516e+06	2.27487e+06	2.2304e+06	2.09238e+06	2.41178e+06	2.37395e+06	2.37849e+06	2.10389e+06	2.47044e+06	2.53853e+06	3.25813e+06	2.45318e+06
O95208	O95208	EPN2_HUMAN	EPN2		2.81379e+07	2.4324e+07	3.22563e+07	2.00731e+06	3.65709e+07	2.19294e+07	3.24695e+07	1.7781e+06	4.14472e+07	2.42246e+07	3.79751e+07	1.73067e+06	4.0365e+07	2.15737e+07	4.64485e+07	1.97645e+06
O95208;O95208-3	O95208;O95208-2;O95208-3	EPN2_HUMAN	EPN2		5.29746e+07	3.24214e+07	5.25937e+07	2.04303e+06	5.20249e+07	3.0311e+07	5.13257e+07	1.87936e+06	5.19789e+07	3.10434e+07	4.62085e+07	1.05404e+06	5.06675e+07	2.86601e+07	5.22675e+07	1.46762e+06
O95208;O95208-3;O95208-5	O95208;O95208-2;O95208-3;O95208-5	EPN2_HUMAN	EPN2		3.76746e+07	2.54008e+07	4.24659e+07	1.1921e+06	3.95807e+07	2.3341e+07	4.08123e+07	1.3535e+06	4.58724e+07	2.46178e+07	4.48897e+07	1.93583e+06	4.11016e+07	1.97925e+07	4.81608e+07	2.41816e+06
O95208;O95208-3;Q9H201;Q9H201-2	Q9H201;Q9H201-2;O95208;O95208-2;O95208-3	EPN2_HUMAN;EPN3_HUMAN	EPN2;EPN3		8.55611e+06	2.84783e+06	7.68195e+06		4.87625e+06	4.62918e+06	8.01507e+06		2.55446e+06	4.06644e+06	7.74952e+06		7.72834e+06	4.48078e+06	6.81031e+06
O95210	O95210	STBD1_HUMAN	STBD1		1.51374e+06	1.33327e+06	1.48632e+06	1.48888e+06	1.38339e+06	1.48121e+06	1.32335e+06	1.4395e+06	1.29401e+06	1.35683e+06	1.41405e+06	1.45603e+06	1.53991e+06	1.60213e+06	1.41092e+06	1.61642e+06
O95219	O95219	SNX4_HUMAN	SNX4		1.07163e+06	815305	1.21783e+06	1.41419e+06	970896	786552	1.59332e+06	1.145e+06	813902	1.12312e+06	1.11361e+06	799882	860076	866149	893019	1.01647e+06
O95229	O95229;O95229-2	ZWINT_HUMAN	ZWINT		4.37698e+06	4.32536e+06	4.67543e+06	3.85996e+06	4.48421e+06	3.99056e+06	4.67593e+06	4.43865e+06	3.77848e+06	4.27265e+06	4.26676e+06	4.307e+06	4.85519e+06	3.97027e+06	3.92415e+06	4.30042e+06
O95232	O95232	LC7L3_HUMAN	LUC7L3		2.70661e+06	2.30152e+06	2.59158e+06	2.02593e+06	2.04763e+06	2.55004e+06	1.96372e+06	2.3548e+06	2.94344e+06	3.01762e+06	2.57303e+06	2.73196e+06	2.91421e+06	2.99501e+06	2.50036e+06	2.78148e+06
O95235	O95235;O95235-2	KI20A_HUMAN	KIF20A		8.12018e+06	8.21035e+06	8.46944e+06	8.17166e+06	8.37263e+06	8.41455e+06	8.31924e+06	7.72516e+06	8.26238e+06	7.55452e+06	8.65068e+06	8.17193e+06	7.9567e+06	6.88845e+06	8.04363e+06	7.78332e+06
O95239	O95239;O95239-2	KIF4A_HUMAN	KIF4A		3.88377e+06	4.06389e+06	4.40968e+06	4.11477e+06	4.13392e+06	3.86454e+06	4.57729e+06	4.12367e+06	3.86102e+06	4.23844e+06	3.95448e+06	4.15757e+06	3.5848e+06	3.74823e+06	3.65403e+06	3.2949e+06
O95239;Q2VIQ3	O95239;O95239-2;Q2VIQ3	KIF4A_HUMAN;KIF4B_HUMAN	KIF4A;KIF4B		4.17195e+06	3.71728e+06	4.31455e+06	4.44482e+06	4.05543e+06	4.21756e+06	4.25727e+06	4.65166e+06	3.38105e+06	4.01313e+06	4.29075e+06	4.54121e+06	4.25991e+06	4.40647e+06	4.48664e+06	4.84811e+06
O95243;O95243-2;O95243-3;O95243-5	O95243;O95243-2;O95243-3;O95243-5;O95243-6	MBD4_HUMAN	MBD4		566988	751410	826173	675522	821365	830797	691419	671796	679979	712984	833313	716864	693263	621295	749036	472737
O95248	O95248	MTMR5_HUMAN	SBF1		1.05638e+06	1.23872e+06	1.06794e+06	1.26415e+06	1.21608e+06	1.15538e+06	1.00973e+06	1.03778e+06	1.17386e+06	958387	1.11722e+06	527984	789113	745657	746162	703580
O95248-4;O95248-5	O95248-4;O95248-5	MTMR5_HUMAN	SBF1		4.29394e+06	5.51966e+06	5.03714e+06	4.76059e+06	5.3875e+06	4.85288e+06	3.9849e+06	4.74543e+06	5.72726e+06	4.46912e+06	5.24998e+06	5.18329e+06	4.2462e+06	4.49462e+06	4.7779e+06	4.34031e+06
O95248;O95248-4;O95248-5	O95248;O95248-4;O95248-5	MTMR5_HUMAN	SBF1		1.77761e+07	1.77535e+07	1.7879e+07	1.77991e+07	1.79328e+07	1.8211e+07	1.75469e+07	1.76731e+07	1.824e+07	1.73959e+07	1.78244e+07	1.78103e+07	1.66637e+07	1.68749e+07	1.79142e+07	1.71331e+07
O95248;O95248-4;O95248-5;Q86WG5	O95248;O95248-4;O95248-5;Q86WG5	MTMR5_HUMAN;MTMRD_HUMAN	SBF1;SBF2		2.32998e+06	743176	2.00429e+06	2.25701e+06	1.29053e+06	1.66026e+06	2.29484e+06	1.15863e+06	224524	1.8838e+06	1.39285e+06	2.1385e+06	2.0787e+06	2.8793e+06	1.97467e+06	2.47216e+06
O95249	O95249	GOSR1_HUMAN	GOSR1		1.6427e+06	1.0625e+06	1.47374e+06	1.5761e+06	1.94907e+06	1.96037e+06	1.63528e+06	2.00641e+06	1.81433e+06	1.93006e+06	1.66659e+06	1.70145e+06	1.74961e+06	1.50707e+06	1.37658e+06	2.43032e+06
O95251	O95251;O95251-2;O95251-3;O95251-4;O95251-5	KAT7_HUMAN	KAT7		6.23069e+06	6.41506e+06	6.39538e+06	6.98204e+06	6.82206e+06	6.95562e+06	6.70485e+06	6.39035e+06	5.48922e+06	6.71089e+06	6.83162e+06	6.62388e+06	6.94405e+06	6.94468e+06	6.81377e+06	6.80169e+06
O95251;Q8WYB5;Q8WYB5-2;Q9H7Z6	O95251;O95251-2;O95251-3;O95251-4;O95251-5;Q9H7Z6;Q9H7Z6-2;Q8WYB5;Q8WYB5-2;Q8WYB5-3	KAT6B_HUMAN;KAT7_HUMAN;KAT8_HUMAN	KAT6B;KAT7;KAT8		1.75579e+07	1.41602e+07	1.84376e+07	1.60173e+07	1.74616e+07	1.47498e+07	1.70943e+07	1.78527e+07	1.61724e+07	2.10859e+07	2.32331e+07	2.05841e+07	2.18096e+07	2.12582e+07	2.25154e+07	2.15928e+07
O95267	O95267	GRP1_HUMAN	RASGRP1		40118.1	174682		91176	110754	173768	237815	91254.3		172169	219290					355681
O95271	O95271	TNKS1_HUMAN	TNKS		1.36799e+06	1.21815e+06	1.21161e+06	1.29071e+06	1.34211e+06	1.34965e+06	1.55759e+06	1.57677e+06	1.16511e+06	1.31441e+06	1.49048e+06	1.00226e+06	988218	1.17381e+06	1.25661e+06	1.36549e+06
O95292	O95292;O95292-2	VAPB_HUMAN	VAPB		4.99258e+07	5.00779e+07	5.03057e+07	5.00011e+07	5.43033e+07	4.84754e+07	5.20708e+07	4.60049e+07	4.8807e+07	4.58935e+07	4.78078e+07	5.36076e+07	5.31279e+07	4.58699e+07	5.70741e+07	4.59298e+07
O95292;Q9P0L0;Q9P0L0-2	Q9P0L0;Q9P0L0-2;O95292;O95292-2	VAPA_HUMAN;VAPB_HUMAN	VAPA;VAPB		1.9818e+07	1.63595e+07	1.80693e+07	1.73768e+07	1.60492e+07	1.85289e+07	1.88883e+07	1.57472e+07	1.47431e+07	1.45386e+07	1.76496e+07	1.5759e+07	1.70348e+07	1.60168e+07	1.68345e+07	1.5999e+07
O95297;O95297-2	O95297;O95297-2;O95297-4	MPZL1_HUMAN	MPZL1		2.99355e+06	2.54935e+06	2.73202e+06	3.01299e+06	3.00536e+06	3.04701e+06	3.11057e+06	2.77596e+06	2.75388e+06	3.3034e+06	2.8881e+06	2.9158e+06	3.29043e+06	2.96119e+06	3.21646e+06	2.95609e+06
O95299	O95299	NDUAA_HUMAN	NDUFA10		1.98948e+07	1.89454e+07	1.97491e+07	1.98528e+07	1.95896e+07	2.02271e+07	1.95487e+07	2.02786e+07	1.89581e+07	2.09617e+07	2.06405e+07	2.08292e+07	2.16037e+07	2.18668e+07	2.16087e+07	2.16028e+07
O95302;O95302-3	O95302;O95302-2;O95302-3	FKBP9_HUMAN	FKBP9		991485	897784	917866	933762	1.16532e+06	1.09388e+06	1.09315e+06	1.00727e+06	1.00121e+06	1.00167e+06	1.01154e+06	902790	541361	712327	995185	891357
O95340;O95340-2	O95340;O95340-2	PAPS2_HUMAN	PAPSS2		7.89511e+07	7.95089e+07	7.89316e+07	7.9953e+07	8.26519e+07	7.97438e+07	7.57113e+07	7.64451e+07	7.48046e+07	7.56044e+07	7.58158e+07	7.94338e+07	7.68691e+07	7.25486e+07	7.48038e+07	7.17585e+07
O95347	O95347;O95347-2	SMC2_HUMAN	SMC2		1.20408e+07	1.04344e+07	1.14779e+07	1.18469e+07	1.06178e+07	1.16282e+07	1.139e+07	1.18172e+07	9.52793e+06	1.12337e+07	1.12138e+07	1.06236e+07	1.12557e+07	1.15064e+07	1.09562e+07	1.12214e+07
O95352;O95352-2;O95352-3	O95352;O95352-2;O95352-3	ATG7_HUMAN	ATG7		686074	568175	698748	684409	508812	576330	648386	612308	714381	715203	618408	651067	745942	741343	801110	739753
O95365	O95365	ZBT7A_HUMAN	ZBTB7A		132593	250137	188484	278607	162954	323872	161721	225872	277156		378079	336690	107551	213138	218218	276249
O95372	O95372	LYPA2_HUMAN	LYPLA2		4.69934e+06	5.5249e+06	4.96223e+06	4.76417e+06	5.03648e+06	3.93322e+06	4.51073e+06	3.94835e+06	5.19365e+06	3.48459e+06	4.65913e+06	3.76395e+06	7.32013e+06	2.50259e+06	4.4492e+06	3.38354e+06
O95373	O95373	IPO7_HUMAN	IPO7		1.55267e+07	1.22693e+07	1.58752e+07	1.6965e+07	1.5355e+07	1.60768e+07	1.63261e+07	1.56113e+07	1.14649e+07	1.53267e+07	1.34039e+07	1.51618e+07	1.56255e+07	1.65946e+07	1.46451e+07	1.52164e+07
O95376	O95376	ARI2_HUMAN	ARIH2		2.86209e+06	2.88877e+06	2.77866e+06	3.23101e+06	3.24588e+06	3.44773e+06	3.24319e+06	3.33042e+06	2.7354e+06	3.54606e+06	3.41507e+06	3.56213e+06	3.53502e+06	3.76901e+06	3.73669e+06	3.71464e+06
O95382;O95382-3	O95382;O95382-2;O95382-3	M3K6_HUMAN	MAP3K6		3.047e+06	3.17769e+06	3.21703e+06	2.83141e+06	3.28139e+06	3.13202e+06	3.07284e+06	2.7585e+06	3.15011e+06	2.57793e+06	3.26094e+06	3.07222e+06	2.85637e+06	2.38922e+06	2.46305e+06	2.66244e+06
O95391	O95391	SLU7_HUMAN	SLU7		1.7628e+06	1.80271e+06	1.26493e+06	1.52225e+06	1.7028e+06	1.58152e+06	1.81952e+06	1.98497e+06	2.2018e+06	2.07025e+06	1.59008e+06	2.06419e+06	2.21015e+06	2.25802e+06	2.11117e+06	2.1786e+06
O95394;O95394-3;O95394-4	O95394;O95394-3;O95394-4	AGM1_HUMAN	PGM3		1.00761e+07	1.05786e+07	1.09499e+07	9.98561e+06	1.12322e+07	1.12623e+07	9.92081e+06	1.09404e+07	1.03088e+07	1.15744e+07	1.04951e+07	1.1076e+07	1.00191e+07	1.093e+07	9.57357e+06	1.02436e+07
O95396	O95396	MOCS3_HUMAN	MOCS3		2.66112e+06	2.48348e+06	2.75476e+06	2.58887e+06	2.71848e+06	2.67981e+06	2.61589e+06	2.44482e+06	2.3563e+06	2.30927e+06	2.35756e+06	2.32411e+06	2.35559e+06	2.2334e+06	2.28198e+06	2.44461e+06
O95400	O95400	CD2B2_HUMAN	CD2BP2		1.13386e+07	1.32417e+07	1.15167e+07	1.12043e+07	1.23737e+07	1.12984e+07	1.17951e+07	1.12098e+07	1.31814e+07	1.21687e+07	1.16137e+07	1.23962e+07	1.15508e+07	1.10304e+07	1.23363e+07	1.0989e+07
O95402	O95402	MED26_HUMAN	MED26		9.40144e+06	9.81092e+06	9.76636e+06	8.5578e+06	9.56891e+06	9.31361e+06	9.44554e+06	9.07841e+06	1.01915e+07	9.60255e+06	8.76609e+06	9.70346e+06	8.82289e+06	7.95895e+06	9.49087e+06	8.8142e+06
O95405;O95405-2	O95405;O95405-2;O95405-3	ZFYV9_HUMAN	ZFYVE9		1.54972e+06	1.57035e+06	1.47501e+06	1.36828e+06	1.37621e+06	1.20835e+06	1.25796e+06	1.42274e+06	1.67861e+06	1.5737e+06	1.45367e+06	1.58383e+06	1.47027e+06	1.26531e+06	1.5081e+06	1.18376e+06
O95415	O95415;O95415-2	BRI3_HUMAN	BRI3		4.66496e+06	6.06272e+06	4.90668e+06	4.65199e+06	5.66843e+06	5.42458e+06	4.73193e+06	4.45914e+06	5.44027e+06	5.1808e+06	5.7251e+06	5.54693e+06	5.12993e+06	4.69232e+06	5.82766e+06	4.82974e+06
O95425;O95425-3;O95425-4	O95425;O95425-2;O95425-3;O95425-4	SVIL_HUMAN	SVIL		4.9021e+06	5.11642e+06	5.00667e+06	4.91171e+06	5.01822e+06	4.59338e+06	4.78755e+06	4.52061e+06	5.25721e+06	4.14078e+06	4.73296e+06	4.44809e+06	4.48074e+06	3.91904e+06	4.24222e+06	4.27393e+06
O95429;O95429-2	O95429;O95429-2	BAG4_HUMAN	BAG4		691168	730827	689646	618229	710697	596422	523861	639260	613484	732842	726390	575808	600694	347749	415988	604317
O95433	O95433	AHSA1_HUMAN	AHSA1		3.11596e+07	3.18391e+07	3.13119e+07	3.14818e+07	3.18288e+07	3.20682e+07	2.99437e+07	3.36915e+07	2.9977e+07	3.46111e+07	3.52704e+07	3.44538e+07	3.29208e+07	3.42863e+07	3.37811e+07	3.19837e+07
O95456;O95456-2	O95456;O95456-2	PSMG1_HUMAN	PSMG1		465253	254107	575706	619868	496138	515225	444417	475282		223598		79634.1	274053
O95470	O95470	SGPL1_HUMAN	SGPL1		2.42997e+07	2.15209e+07	2.44468e+07	2.63197e+07	2.48209e+07	2.54186e+07	2.48167e+07	2.64558e+07	2.12524e+07	2.58695e+07	2.54268e+07	2.61975e+07	2.71999e+07	2.93508e+07	2.62813e+07	2.55811e+07
O95478	O95478	NSA2_HUMAN	NSA2		5.32206e+06	5.24247e+06	5.44331e+06	5.30606e+06	4.75276e+06	4.71255e+06	5.27372e+06	4.74162e+06	4.48806e+06	3.81413e+06	4.64369e+06	4.50483e+06	5.07097e+06	4.54214e+06	3.67153e+06	5.30378e+06
O95487;O95487-2;O95487-3	O95487;O95487-2;O95487-3	SC24B_HUMAN	SEC24B		3.71691e+07	3.52332e+07	4.01036e+07	3.81542e+07	3.90581e+07	3.7176e+07	3.85517e+07	3.65831e+07	3.44578e+07	3.52551e+07	3.71975e+07	3.68553e+07	3.5157e+07	3.46495e+07	3.76926e+07	3.38025e+07
O95490;O95490-2;O95490-5;O95490-6;O95490-7	O95490;O95490-2;O95490-5;O95490-6;O95490-7	AGRL2_HUMAN	ADGRL2		4.19109e+06	4.32187e+06	4.24816e+06	4.25074e+06	4.38391e+06	4.44838e+06	4.22079e+06	4.25466e+06	4.37781e+06	4.5012e+06	4.26486e+06	4.67418e+06	4.65535e+06	4.09842e+06	4.76806e+06	4.00521e+06
O95503	O95503	CBX6_HUMAN	CBX6		1.86026e+06	1.58659e+06	1.68298e+06	1.64392e+06	1.75544e+06	1.73534e+06	1.70021e+06	1.79922e+06	1.61618e+06	1.74139e+06	1.57302e+06	1.38827e+06	1.75009e+06	1.45005e+06	1.54554e+06	1.58397e+06
O95528	O95528	GTR10_HUMAN	SLC2A10		8.41788e+07	9.36751e+07	1.02022e+08	9.03365e+07	1.01107e+08	9.00759e+07	9.93297e+07	8.20313e+07	8.04189e+07	9.12413e+07	7.8355e+07	8.62933e+07	7.18021e+07	7.53178e+07	8.49294e+07	8.21998e+07
O95563	O95563	MPC2_HUMAN	MPC2		1.48312e+06	999909	1.5055e+06	1.48255e+06	1.21474e+06	1.19743e+06	1.50111e+06	1.46197e+06	1.11253e+06	1.15301e+06	1.09747e+06	1.20641e+06	1.06937e+06	1.45856e+06	1.03933e+06	1.15553e+06
O95571	O95571	ETHE1_HUMAN	ETHE1		5.71344e+06	8.13143e+06	6.19772e+06	5.99299e+06	7.47536e+06	6.28228e+06	6.07027e+06	5.92834e+06	7.57468e+06	6.39274e+06	6.38437e+06	7.0086e+06	6.28943e+06	5.88633e+06	6.24357e+06	5.63133e+06
O95573	O95573	ACSL3_HUMAN	ACSL3		2.62558e+07	2.53213e+07	2.75908e+07	2.85712e+07	2.74256e+07	2.82642e+07	2.66531e+07	2.79902e+07	2.31132e+07	2.89609e+07	2.73092e+07	2.7869e+07	2.58425e+07	2.65306e+07	2.70462e+07	2.5795e+07
O95602	O95602	RPA1_HUMAN	POLR1A		5.94635e+06	5.88888e+06	6.38377e+06	6.4423e+06	6.36018e+06	6.23269e+06	5.999e+06	6.07802e+06	5.97482e+06	6.31836e+06	6.01581e+06	6.0761e+06	5.8395e+06	5.94112e+06	5.76793e+06	5.46088e+06
O95613;O95613-2	O95613;O95613-2	PCNT_HUMAN	PCNT		1.13058e+06	1.44773e+06	1.24655e+06	1.0466e+06	1.27008e+06	1.19224e+06	1.25414e+06	1.04699e+06	981059	846572	906404	839110	651593	310492	542505	454020
O95619	O95619	YETS4_HUMAN	YEATS4		1.41741e+07	1.29523e+07	1.42782e+07	1.53682e+07	1.4765e+07	1.45404e+07	1.38948e+07	1.52783e+07	1.21195e+07	1.5986e+07	1.30315e+07	1.59247e+07	1.40446e+07	1.52771e+07	1.42437e+07	1.49748e+07
O95625	O95625	ZBT11_HUMAN	ZBTB11		2.03789e+06	1.85237e+06	1.93453e+06	1.97642e+06	1.89274e+06	2.08615e+06	2.1872e+06	2.13767e+06	1.9314e+06	2.07981e+06	1.92424e+06	2.17301e+06	2.08272e+06	2.16059e+06	2.15659e+06	1.99044e+06
O95630	O95630;O95630-2	STABP_HUMAN	STAMBP		5.87198e+06	7.39176e+06	4.80976e+06	5.96491e+06	6.42365e+06	6.51073e+06	6.16206e+06	5.99342e+06	6.57711e+06	5.75399e+06	6.08722e+06	6.05207e+06	5.49515e+06	5.51667e+06	5.61625e+06	4.98132e+06
O95631	O95631	NET1_HUMAN	NTN1		1.52683e+06	1.59358e+06	1.79177e+06	1.66105e+06	1.44492e+06	1.8203e+06	1.68918e+06	1.6149e+06	1.69938e+06	1.58191e+06	1.48706e+06	1.54173e+06	1.61402e+06	1.39578e+06	1.31118e+06	1.5569e+06
O95633;O95633-2	O95633;O95633-2	FSTL3_HUMAN	FSTL3		488251	682329	578097	627485	786583	424908	633068	538927	866665	608687	276011	976615	708342	645318	865338	871654
O95639	O95639;O95639-2;O95639-3	CPSF4_HUMAN	CPSF4		5.05973e+06	4.75154e+06	5.00136e+06	4.73259e+06	4.5523e+06	5.07153e+06	4.83123e+06	4.78355e+06	5.11465e+06	4.92185e+06	5.09968e+06	5.08896e+06	4.56158e+06	5.21094e+06	5.39494e+06	5.03994e+06
O95644;O95644-10;O95644-11;O95644-2;O95644-3;O95644-4;O95644-5;O95644-6;O95644-8	O95644;O95644-2;O95644-3;O95644-4;O95644-5;O95644-6;O95644-8;O95644-10;O95644-11;O95644-17	NFAC1_HUMAN	NFATC1		366810	618566	401254	313665	500179	333854	761250	488448			583473	330048	699585	169995	250524	226002
O95671;O95671-2	O95671;O95671-2	ASML_HUMAN	ASMTL		6.80625e+06	6.22722e+06	6.67885e+06	6.48333e+06	6.55179e+06	6.80554e+06	6.45054e+06	6.22327e+06	5.9352e+06	6.4997e+06	6.90832e+06	6.20699e+06	6.34367e+06	6.17384e+06	6.70828e+06	6.13425e+06
O95674	O95674	CDS2_HUMAN	CDS2		446355	424021	500120	414537	384104	259646	540994	266990		331395	334069	430777	463456	683875	385443	184104
O95678	O95678	K2C75_HUMAN	KRT75		2.40603e+08	2.3378e+08	2.31712e+08	2.27562e+08	2.19454e+08	2.28357e+08	2.27383e+08	2.43255e+08	2.20675e+08	2.65187e+08	2.20761e+08	2.63789e+08	2.65335e+08	2.78976e+08	2.59091e+08	2.669e+08
O95678;P02538;P04259;P04264;P05787;P05787-2;P12035;P13647;P35908;P48668;Q7Z794	P05787;P05787-2;P04259;P48668;O95678;P35908;P04264;P12035;P13647;Q7Z794;P02538;Q01546	K22E_HUMAN;K2C1B_HUMAN;K2C1_HUMAN;K2C3_HUMAN;K2C5_HUMAN;K2C6A_HUMAN;K2C6B_HUMAN;K2C6C_HUMAN;K2C75_HUMAN;K2C8_HUMAN	KRT1;KRT2;KRT3;KRT5;KRT6A;KRT6B;KRT6C;KRT75;KRT77;KRT8		8.7097e+06	2.48368e+06	894118	3.28359e+06	837763	3.41607e+06	3.73461e+06	2.96481e+06	1.47434e+06	2.74101e+06		2.75209e+06	9.75336e+06	3.17839e+06	3.58551e+06	2.67595e+06
O95678;P02538;P04259;P04264;P05787;P05787-2;P13647;P35908;Q7Z794	P05787;P05787-2;Q5XKE5;P04259;P48668;O95678;P35908;P04264;P12035;P13647;Q7Z794;P02538;Q01546	K22E_HUMAN;K2C1B_HUMAN;K2C1_HUMAN;K2C5_HUMAN;K2C6A_HUMAN;K2C6B_HUMAN;K2C75_HUMAN;K2C8_HUMAN	KRT1;KRT2;KRT5;KRT6A;KRT6B;KRT75;KRT77;KRT8													49227.9		29422.9
O95678;P02538;P04259;P05787;P05787-2;P08670;P08729;P12035;P13647;P48668;Q8N1N4	Q14533;Q9NSB2;P05787;P05787-2;Q8N1N4;Q8N1N4-2;Q5XKE5;P04259;P48668;P08729;P14136;P14136-3;P14136-2;O95678;P12035;P13647;O43790;P78385;P78386;P02538;P08670;Q01546	K2C3_HUMAN;K2C5_HUMAN;K2C6A_HUMAN;K2C6B_HUMAN;K2C6C_HUMAN;K2C75_HUMAN;K2C78_HUMAN;K2C7_HUMAN;K2C8_HUMAN;VIME_HUMAN	KRT3;KRT5;KRT6A;KRT6B;KRT6C;KRT7;KRT75;KRT78;KRT8;VIM		4.09709e+06	5.03156e+06	3.4309e+06	3.23777e+06	2.7208e+06	2.56311e+06	4.37959e+06	2.53272e+06	2.3928e+06	3.22675e+06	589824	2.08965e+06	2.87548e+06	1.77789e+06	1.41736e+06	1.03837e+06
O95678;P02538;P04259;P05787;P05787-2;P08670;P13647;Q8N1N4	Q14533;Q9NSB2;P05787;P05787-2;Q8N1N4;Q8N1N4-2;Q5XKE5;P04259;P48668;P08729;P14136;P14136-3;P14136-2;O95678;P12035;P13647;O43790;P78385;P78386;P02538;P08670;Q01546	K2C5_HUMAN;K2C6A_HUMAN;K2C6B_HUMAN;K2C75_HUMAN;K2C78_HUMAN;K2C8_HUMAN;VIME_HUMAN	KRT5;KRT6A;KRT6B;KRT75;KRT78;KRT8;VIM			401906	140507	91809.2	313555	97509.6	95299.8		295956	79861.8	213406	355183	62987		488799	70567.3
O95678;P02538;P04259;P05787;P05787-2;P08729;P12035;P13647;P19013;P35908;P48668;Q7RTS7;Q7Z794	Q9NSB2;Q14CN4;Q14CN4-2;Q14CN4-3;P05787;P05787-2;Q5XKE5;P04259;P48668;P08729;O95678;P19013;P35908;Q86Y46;Q86Y46-2;P12035;P13647;Q7Z794;Q3SY84;P02538;Q01546;Q7RTS7	K22E_HUMAN;K2C1B_HUMAN;K2C3_HUMAN;K2C4_HUMAN;K2C5_HUMAN;K2C6A_HUMAN;K2C6B_HUMAN;K2C6C_HUMAN;K2C74_HUMAN;K2C75_HUMAN;K2C7_HUMAN;K2C8_HUMAN	KRT2;KRT3;KRT4;KRT5;KRT6A;KRT6B;KRT6C;KRT7;KRT74;KRT75;KRT77;KRT8		1.76781e+09	7.84565e+08	1.17981e+09	1.53546e+09	8.59668e+08	1.2455e+09	1.45642e+09	1.37446e+09	6.21597e+08	1.23865e+09	1.08722e+09	1.09846e+09	1.49091e+09	1.58053e+09	1.08473e+09	1.46118e+09
O95678;P02538;P04259;P05787;P05787-2;P08729;P12035;P13647;P35908;P48668	Q9NSB2;P05787;P05787-2;Q5XKE5;P04259;P48668;P08729;O95678;P35908;P12035;P13647;P02538;Q01546	K22E_HUMAN;K2C3_HUMAN;K2C5_HUMAN;K2C6A_HUMAN;K2C6B_HUMAN;K2C6C_HUMAN;K2C75_HUMAN;K2C7_HUMAN;K2C8_HUMAN	KRT2;KRT3;KRT5;KRT6A;KRT6B;KRT6C;KRT7;KRT75;KRT8		1.48556e+06	6.50205e+06	2.87589e+06	2.53446e+06	4.406e+06	3.28411e+06	3.7528e+06	1.25081e+06	6.86394e+06	5.98424e+06	4.04538e+06	6.1371e+06	3.69702e+06	1.16135e+06	6.07651e+06	2.14771e+06
O95678;P02538;P04259;P05787;P05787-2;P08729;P12035;P13647;P35908;P48668;Q7RTS7;Q7Z794	Q9NSB2;Q14CN4;Q14CN4-2;Q14CN4-3;P05787;P05787-2;Q5XKE5;P04259;P48668;P08729;O95678;P35908;Q86Y46;Q86Y46-2;P12035;P13647;Q7Z794;Q3SY84;P02538;Q01546;Q7RTS7	K22E_HUMAN;K2C1B_HUMAN;K2C3_HUMAN;K2C5_HUMAN;K2C6A_HUMAN;K2C6B_HUMAN;K2C6C_HUMAN;K2C74_HUMAN;K2C75_HUMAN;K2C7_HUMAN;K2C8_HUMAN	KRT2;KRT3;KRT5;KRT6A;KRT6B;KRT6C;KRT7;KRT74;KRT75;KRT77;KRT8		4.88489e+08	5.47095e+08	4.09541e+08	5.64434e+08	5.61856e+08	4.69486e+08	4.25772e+08	5.69088e+08	3.74588e+08	6.0241e+08	3.79803e+08	6.91317e+08	5.68194e+08	5.1576e+08	3.84501e+08	6.95021e+08
O95678;P02538;P04259;P05787;P05787-2;P13647;P35908	Q9NSB2;P05787;P05787-2;Q5XKE5;P04259;P48668;P08729;O95678;P35908;P12035;P13647;P02538;Q01546	K22E_HUMAN;K2C5_HUMAN;K2C6A_HUMAN;K2C6B_HUMAN;K2C75_HUMAN;K2C8_HUMAN	KRT2;KRT5;KRT6A;KRT6B;KRT75;KRT8			956248		118299			229774		1.13424e+06	820102	330106	423584	447576		849560
O95678;P02538;P04259;P12035;P13647;P35908;P48668	Q5XKE5;P04259;P48668;O95678;P35908;P12035;P13647;P02538;Q01546	K22E_HUMAN;K2C3_HUMAN;K2C5_HUMAN;K2C6A_HUMAN;K2C6B_HUMAN;K2C6C_HUMAN;K2C75_HUMAN	KRT2;KRT3;KRT5;KRT6A;KRT6B;KRT6C;KRT75		1.66474e+08	7.84607e+07	1.00747e+08	1.69094e+08	8.21251e+07	9.9145e+07	1.8776e+08	1.03513e+08	5.56198e+07	1.15891e+08	6.56255e+07	8.0945e+07	1.23146e+08	8.87982e+07	9.00717e+07	7.79175e+07
O95678;P02538;P04259;P13647	Q14CN4;Q14CN4-2;Q14CN4-3;P04259;P48668;O95678;P13647;P02538	K2C5_HUMAN;K2C6A_HUMAN;K2C6B_HUMAN;K2C75_HUMAN	KRT5;KRT6A;KRT6B;KRT75										734019	464842		9.44553e+06	341101	9.03941e+06	2.99047e+06
O95678;P02538;P04259;P13647;P35908	Q5XKE5;P04259;P48668;O95678;P35908;P13647;P02538	K22E_HUMAN;K2C5_HUMAN;K2C6A_HUMAN;K2C6B_HUMAN;K2C75_HUMAN	KRT2;KRT5;KRT6A;KRT6B;KRT75		819820		390287	421122	831022	419453	1.1198e+06	1.0542e+06	282796	256967	548656	539123		622109
O95678;P02538;P04259;P13647;P35908;P48668;Q7RTS7	P04259;P48668;O95678;P35908;Q86Y46;P13647;P02538;Q01546;Q7RTS7;P12036;P12036-2	K22E_HUMAN;K2C5_HUMAN;K2C6A_HUMAN;K2C6B_HUMAN;K2C6C_HUMAN;K2C74_HUMAN;K2C75_HUMAN	KRT2;KRT5;KRT6A;KRT6B;KRT6C;KRT74;KRT75		275098	598492				170134		3.14077e+06	2.18428e+06	4.81098e+06		2.97475e+06	3.91412e+06	5.67081e+06	3.36311e+06	5.27471e+06
O95678;P02538;P04259;P13647;P35908;Q7RTS7	P04259;P48668;O95678;P35908;Q86Y46;P13647;P02538;Q01546;Q7RTS7;P12036;P12036-2	K22E_HUMAN;K2C5_HUMAN;K2C6A_HUMAN;K2C6B_HUMAN;K2C74_HUMAN;K2C75_HUMAN	KRT2;KRT5;KRT6A;KRT6B;KRT74;KRT75		110573	399779						3.83179e+06	1.95408e+06	5.9034e+06		3.2408e+06	4.58493e+06	4.48702e+06	4.04712e+06	3.68481e+06
O95678;P02538;P04259;P13647;P35908;Q8N1N4	Q8N1N4;Q8N1N4-2;P04259;P48668;O95678;P35908;Q86Y46;P13647;P02538;Q01546;Q7RTS7;P12036;P12036-2	K22E_HUMAN;K2C5_HUMAN;K2C6A_HUMAN;K2C6B_HUMAN;K2C75_HUMAN;K2C78_HUMAN	KRT2;KRT5;KRT6A;KRT6B;KRT75;KRT78													7.23288e+06		1.33117e+06
O95678;P02538;P04259;P48668	P04259;P48668;O95678;P02538	K2C6A_HUMAN;K2C6B_HUMAN;K2C6C_HUMAN;K2C75_HUMAN	KRT6A;KRT6B;KRT6C;KRT75		7.42218e+07	2.42207e+07	3.19485e+07	9.25883e+07	2.21054e+07	6.20801e+07	7.67118e+07	3.97397e+07	1.98088e+07	3.93914e+07	3.32679e+07	2.63312e+07	5.86962e+07	3.91703e+07	2.80447e+07	3.13497e+07
O95678;P02538;P12035;Q8N1N4	Q8N1N4;Q8N1N4-2;Q5XKE5;O95678;P12035;P02538;Q01546	K2C3_HUMAN;K2C6A_HUMAN;K2C75_HUMAN;K2C78_HUMAN	KRT3;KRT6A;KRT75;KRT78		1.12397e+07	2.52002e+07	1.43676e+07	1.7635e+07	1.69621e+07	2.01348e+07	3.84745e+07	6.88545e+06	2.71034e+07	2.04166e+07	1.79665e+07	1.77394e+07	2.08252e+07	4.56146e+06	2.40271e+07	4.29331e+06
O95678;P02538;P48668	P48668;O95678;P02538	K2C6A_HUMAN;K2C6C_HUMAN;K2C75_HUMAN	KRT6A;KRT6C;KRT75		1.51922e+08	5.89376e+07	7.52207e+07	1.46234e+08	5.47949e+07	1.06003e+08	1.43051e+08	8.9096e+07	6.08034e+07	8.97544e+07	7.23379e+07	6.89167e+07	1.23149e+08	8.804e+07	8.31769e+07	8.07622e+07
O95678;P02538;Q8N1N4	Q8N1N4;Q8N1N4-2;Q5XKE5;O95678;P12035;P02538;Q01546	K2C6A_HUMAN;K2C75_HUMAN;K2C78_HUMAN	KRT6A;KRT75;KRT78		313119	949779	454095	140846	836636	505987	1.45608e+06		176188	530061	179667	398460	878474		607225
O95678;P05787;P05787-2	P05787;P05787-2;O95678	K2C75_HUMAN;K2C8_HUMAN	KRT75;KRT8		1.15671e+09	2.35812e+09	2.42778e+08	6.50603e+08	4.07249e+08	6.32408e+08	1.28309e+08	2.9224e+09	3.40128e+09	1.99641e+09	2.57522e+08	2.4591e+09	1.30951e+09	3.82316e+09	2.24371e+09	2.56325e+09
O95678;P08729;P13647	P08729;O95678;P13647	K2C5_HUMAN;K2C75_HUMAN;K2C7_HUMAN	KRT5;KRT7;KRT75		4.00813e+06	2.60623e+06	1.86383e+06	3.86552e+06	2.19071e+06	3.42033e+06	2.80023e+06	3.69907e+06	3.05616e+06	3.77215e+06		3.45796e+06	5.24696e+06	5.31362e+06	3.687e+06	4.33775e+06
O95678;P13647	P08729;O95678;P13647	K2C5_HUMAN;K2C75_HUMAN	KRT5;KRT75		3.57974e+07	3.52185e+07	3.29253e+07	3.16162e+07	3.50865e+07	3.0785e+07	3.26525e+07	3.54057e+07	3.41914e+07	3.76309e+07	2.92016e+07	3.89818e+07	3.94997e+07	4.26254e+07	4.15834e+07	3.56129e+07
O95684	O95684	CEP43_HUMAN	CEP43		5.51937e+06	5.36209e+06	5.47692e+06	5.05444e+06	5.17975e+06	5.11334e+06	5.26219e+06	5.0984e+06	5.18428e+06	4.88266e+06	5.04448e+06	4.94294e+06	4.95949e+06	5.01536e+06	5.1699e+06	5.03789e+06
O95685	O95685	PPR3D_HUMAN	PPP1R3D		1.42261e+06	972765	1.06256e+06	1.40766e+06	1.67417e+06	931820	1.12632e+06	1.32766e+06	1.1832e+06	1.31875e+06	1.1801e+06	1.44393e+06	1.24442e+06	1.42676e+06	1.68398e+06	1.17569e+06
O95696-2	O95696-2	BRD1_HUMAN	BRD1		1.88223e+06	2.11813e+06	2.21794e+06	1.98811e+06	2.05924e+06	1.91202e+06	1.84355e+06	2.11502e+06	2.25699e+06	1.93082e+06	1.8103e+06	1.93052e+06	1.81091e+06	1.48009e+06	1.64866e+06	1.67217e+06
O95707	O95707	RPP29_HUMAN	POP4		1.25253e+07	1.2696e+07	1.25231e+07	1.1324e+07	1.32475e+07	1.12598e+07	1.14646e+07	1.23263e+07	1.3535e+07	1.3668e+07	1.26332e+07	1.3572e+07	1.42085e+07	1.31635e+07	1.33056e+07	1.3105e+07
O95714	O95714	HERC2_HUMAN	HERC2		2.82334e+07	2.46316e+07	3.17198e+07	2.79538e+07	2.70999e+07	2.8018e+07	3.02517e+07	2.79275e+07	2.14368e+07	2.54572e+07	2.93139e+07	2.38125e+07	2.52507e+07	2.61966e+07	2.83116e+07	2.75028e+07
O95715	O95715	CXL14_HUMAN	CXCL14		644583	773783	870970	893461	1.10283e+06	843591		578895				1.21355e+06		537486
O95721	O95721	SNP29_HUMAN	SNAP29		1.4968e+06	1.76128e+06	1.52683e+06	1.28677e+06	1.59754e+06	1.53021e+06	1.47399e+06	1.63621e+06	1.61345e+06	1.38945e+06	1.5517e+06	1.35359e+06	1.07662e+06	1.29532e+06	1.32853e+06	1.30862e+06
O95747	O95747	OXSR1_HUMAN	OXSR1		8.29599e+06	7.22104e+06	6.98965e+06	7.20381e+06	6.53659e+06	6.81747e+06	7.42218e+06	6.38502e+06	4.98761e+06	6.07518e+06	6.84254e+06	5.79681e+06	6.33104e+06	6.88448e+06	7.45433e+06	7.55351e+06
O95747;Q9UEW8;Q9UEW8-2	O95747;Q9UEW8;Q9UEW8-2	OXSR1_HUMAN;STK39_HUMAN	OXSR1;STK39		938544			968278	729044	1.33745e+06	1.45263e+06	1.28415e+06	1.41372e+06	1.22609e+06	1.0794e+06	1.11597e+06	966569	1.51477e+06	1.21328e+06	1.35697e+06
O95754;O95754-2	O95754;O95754-2	SEM4F_HUMAN	SEMA4F							189634	250194	248555	351017	293307	263346	343918	276428
O95758;O95758-1;O95758-2;O95758-4;O95758-5;O95758-6	O95758;O95758-1;O95758-2;O95758-4;O95758-5;O95758-6;O95758-7	PTBP3_HUMAN	PTBP3		7.84256e+07	8.71609e+07	8.41381e+07	8.97457e+07	8.9339e+07	8.6589e+07	8.42054e+07	8.37294e+07	7.69406e+07	8.41009e+07	8.17414e+07	9.02237e+07	9.24179e+07	8.61111e+07	8.89581e+07	8.58645e+07
O95758;O95758-1;O95758-2;O95758-4;O95758-5;O95758-6;P26599;P26599-2;P26599-3	P26599;P26599-2;P26599-3;O95758;O95758-1;O95758-2;O95758-4;O95758-5;O95758-6	PTBP1_HUMAN;PTBP3_HUMAN	PTBP1;PTBP3		5.54965e+07	1.45028e+08	6.99314e+07	4.67688e+07	1.10709e+08	7.74697e+07	5.10456e+07	4.58093e+07	1.98085e+08	7.08664e+07	1.10699e+08	1.09452e+08	6.21634e+07	5.247e+07	9.77265e+07	3.89828e+07
O95772;O95772-2	O95772;O95772-2	STR3N_HUMAN	STARD3NL		2.89958e+06	2.80945e+06	2.34754e+06	2.77668e+06	2.58516e+06	2.45649e+06	2.57926e+06	2.28836e+06	1.93756e+06	2.70683e+06	2.80053e+06	2.31729e+06	2.10631e+06	1.82158e+06	1.91698e+06	2.08387e+06
O95782;O95782-2	O95782;O95782-2	AP2A1_HUMAN	AP2A1		7.08372e+07	6.63147e+07	7.56908e+07	5.46522e+07	7.17401e+07	7.18563e+07	7.1973e+07	5.67992e+07	6.51717e+07	7.77502e+07	7.60546e+07	5.92402e+07	7.6685e+07	7.89259e+07	8.34499e+07	5.68778e+07
O95785-3	O95785-3	WIZ_HUMAN	WIZ		407998	387054	428654	411822	394736	298345	422087	266126	293472	317107	298415	348259	278282	386349	389814	343246
O95785;O95785-3	O95785;O95785-2;O95785-3;O95785-4	WIZ_HUMAN	WIZ		2.50794e+06	2.97454e+06	2.69782e+06	2.43622e+06	2.68019e+06	2.31956e+06	2.67131e+06	2.2984e+06	3.02939e+06	2.53049e+06	2.4304e+06	2.30107e+06	2.17132e+06	2.16749e+06	2.37637e+06	2.34244e+06
O95786;O95786-2	O95786;O95786-2	DDX58_HUMAN	DDX58		2.27697e+06	2.18935e+06	2.13961e+06	2.16281e+06	2.27886e+06	1.89005e+06	2.35598e+06	1.49427e+06	1.49736e+06	1.60197e+06	917280	1.36954e+06	1.42049e+06	1.41418e+06	1.41898e+06	1.51074e+06
O95789	O95789;O95789-1	ZMYM6_HUMAN	ZMYM6		1.39448e+06	1.3319e+06	1.20689e+06	1.28882e+06	1.251e+06	1.23589e+06	1.30257e+06	1.28864e+06	1.25659e+06	1.35332e+06	966352	1.426e+06	1.49502e+06	1.34917e+06	1.35251e+06	1.36315e+06
O95793-3	O95793-3	STAU1_HUMAN	STAU1		2.75704e+06	2.83839e+06	3.55711e+06	2.55177e+06	2.64925e+06	2.97595e+06	2.6449e+06	3.40519e+06	3.75721e+06	2.64866e+06	3.13576e+06	2.74019e+06	2.75129e+06	3.60876e+06	3.56734e+06	3.5144e+06
O95793;O95793-2	O95793;O95793-2	STAU1_HUMAN	STAU1		5.60643e+07	6.46024e+07	5.98658e+07	5.15017e+07	5.93778e+07	5.80578e+07	6.1009e+07	5.3469e+07	6.6341e+07	5.63034e+07	6.54457e+07	6.47749e+07	5.49997e+07	5.85243e+07	6.10807e+07	6.31558e+07
O95793;O95793-2;O95793-3	O95793;O95793-2;O95793-3	STAU1_HUMAN	STAU1		5.48306e+07	5.01732e+07	5.40985e+07	5.10005e+07	4.81067e+07	5.05744e+07	5.48149e+07	5.14369e+07	4.2082e+07	4.82517e+07	5.01052e+07	5.15651e+07	4.75455e+07	4.85754e+07	4.65175e+07	5.20517e+07
O95793;O95793-2;O95793-3;Q9NUL3;Q9NUL3-2;Q9NUL3-6	O95793;O95793-2;O95793-3;Q9NUL3;Q9NUL3-2;Q9NUL3-3;Q9NUL3-4;Q9NUL3-6;Q9NUL3-7;Q9NUL3-8	STAU1_HUMAN;STAU2_HUMAN	STAU1;STAU2		1.69849e+07	1.50653e+07	1.79641e+07	1.4469e+07	1.41431e+07	1.18272e+07	1.01937e+07	1.26967e+07	1.32158e+07	1.48464e+07	1.20841e+07	1.70134e+07	1.24966e+07	1.45881e+07	1.50163e+07	1.66081e+07
O95810	O95810	CAVN2_HUMAN	CAVIN2		1.74015e+07	1.9029e+07	1.8526e+07	1.7857e+07	1.81884e+07	1.95747e+07	1.84759e+07	1.91005e+07	1.82893e+07	1.7011e+07	1.62538e+07	1.91206e+07	1.62915e+07	1.56422e+07	1.70906e+07	1.85719e+07
O95816	O95816;O95816-2	BAG2_HUMAN	BAG2		2.29212e+07	1.95999e+07	2.29543e+07	2.35874e+07	2.21196e+07	2.26164e+07	2.37018e+07	2.43264e+07	1.93097e+07	2.33457e+07	2.28467e+07	2.4094e+07	2.42191e+07	2.44898e+07	2.41293e+07	2.55858e+07
O95817	O95817	BAG3_HUMAN	BAG3		1.7204e+07	1.72385e+07	1.73809e+07	1.66934e+07	1.75913e+07	1.75644e+07	1.76109e+07	1.60237e+07	1.64602e+07	1.61425e+07	1.61717e+07	1.67608e+07	1.68902e+07	1.6086e+07	1.6911e+07	1.67415e+07
O95819-6	O95819;O95819-2;O95819-3;O95819-4;O95819-5;O95819-6	M4K4_HUMAN	MAP4K4		953543	800890	761912	824141	627306	782483	774701	922387	626444	808838	758450	681043	1.01134e+06	713607	705041	824531
O95819-6;Q8N4C8;Q8N4C8-2;Q8N4C8-3;Q8N4C8-4;Q8N4C8-5	Q9UKE5;Q9UKE5-2;Q9UKE5-3;Q9UKE5-4;Q9UKE5-5;Q9UKE5-6;Q9UKE5-7;Q9UKE5-8;Q8N4C8;Q8N4C8-2;Q8N4C8-3;Q8N4C8-4;Q8N4C8-5;O95819;O95819-2;O95819-3;O95819-4;O95819-5;O95819-6	M4K4_HUMAN;MINK1_HUMAN	MAP4K4;MINK1									450562	455199	529170		502379	636078	421109		544577
O95819-6;Q8N4C8;Q8N4C8-2;Q8N4C8-3;Q8N4C8-4;Q8N4C8-5;Q9UKE5;Q9UKE5-2;Q9UKE5-3;Q9UKE5-4;Q9UKE5-5;Q9UKE5-6;Q9UKE5-7;Q9UKE5-8	Q9UKE5;Q9UKE5-2;Q9UKE5-3;Q9UKE5-4;Q9UKE5-5;Q9UKE5-6;Q9UKE5-7;Q9UKE5-8;Q8N4C8;Q8N4C8-2;Q8N4C8-3;Q8N4C8-4;Q8N4C8-5;O95819;O95819-2;O95819-3;O95819-4;O95819-5;O95819-6	M4K4_HUMAN;MINK1_HUMAN;TNIK_HUMAN	MAP4K4;MINK1;TNIK		1.13913e+06		1.37354e+06	1.69859e+06		1.7923e+06	1.29216e+06	1.46084e+06		1.48311e+06	1.19178e+06	1.27842e+06	1.35628e+06	1.44771e+06	1.22469e+06	1.31999e+06
O95819-6;Q9UKE5;Q9UKE5-2;Q9UKE5-3;Q9UKE5-4;Q9UKE5-5;Q9UKE5-6;Q9UKE5-7;Q9UKE5-8	Q9UKE5;Q9UKE5-2;Q9UKE5-3;Q9UKE5-4;Q9UKE5-5;Q9UKE5-6;Q9UKE5-7;Q9UKE5-8;Q8N4C8;Q8N4C8-2;Q8N4C8-3;Q8N4C8-4;Q8N4C8-5;O95819;O95819-2;O95819-3;O95819-4;O95819-5;O95819-6	M4K4_HUMAN;TNIK_HUMAN	MAP4K4;TNIK		5.49752e+06	5.51035e+06	4.87873e+06	4.36269e+06	4.79091e+06	5.22684e+06	4.92983e+06	4.83195e+06	5.05757e+06	4.87871e+06	5.54487e+06	5.06973e+06	5.68663e+06		6.69785e+06	4.59466e+06
O95831;O95831-3	O95831;O95831-3;O95831-4	AIFM1_HUMAN	AIFM1		3.39754e+07	3.28953e+07	3.3459e+07	3.23465e+07	3.37308e+07	3.31842e+07	3.24244e+07	2.95109e+07	3.11562e+07	2.99052e+07	3.32661e+07	3.17598e+07	3.24092e+07	2.95382e+07	3.20502e+07	3.08093e+07
O95835	O95835	LATS1_HUMAN	LATS1		5.11101e+07	5.70902e+07	4.80316e+07	4.94645e+07	5.26604e+07	5.14102e+07	4.68273e+07	5.47701e+07	6.00929e+07	6.07997e+07	5.19295e+07	5.79153e+07	5.53693e+07	5.83953e+07	5.62043e+07	5.40581e+07
O95835;Q9NRM7	Q9NRM7;O95835	LATS1_HUMAN;LATS2_HUMAN	LATS1;LATS2		3.7404e+06	3.56101e+06	2.75613e+06	4.64069e+06	4.02358e+06	3.51341e+06	4.16386e+06	4.03564e+06	3.00951e+06	3.38065e+06	3.63781e+06	3.6886e+06	4.07227e+06	2.46307e+06	2.04687e+06	3.04585e+06
O95863	O95863	SNAI1_HUMAN	SNAI1			36767.8	21614.6		33386.2					21307.6			28870.4		23070.2	27485.3
O95864	O95864;O95864-3	FADS2_HUMAN	FADS2		1.07111e+07	9.5968e+06	1.09757e+07	1.07084e+07	1.06541e+07	1.01885e+07	1.06806e+07	1.02397e+07	8.06801e+06	1.00017e+07	9.59561e+06	9.5302e+06	9.56954e+06	1.05453e+07	9.5378e+06	1.07082e+07
O95865	O95865	DDAH2_HUMAN	DDAH2		1.07064e+07	8.37726e+06	1.00148e+07	1.02066e+07	5.70014e+06	8.32977e+06	1.01359e+07	7.77866e+06	9.40723e+06	7.63686e+06	6.5569e+06	7.45207e+06	6.18893e+06	2.60181e+06	6.04319e+06	8.25332e+06
O95870	O95870;O95870-2	ABHGA_HUMAN	ABHD16A		3.57442e+06	2.78252e+06	3.80896e+06	3.4262e+06	3.67814e+06	3.33067e+06	3.40166e+06	3.58978e+06	3.48215e+06	3.46526e+06	2.41354e+06	3.69636e+06	3.50401e+06	3.53778e+06	3.71626e+06	3.23184e+06
O95873	O95873	CF047_HUMAN	C6orf47		320703	381254	335336	359925	390739	259943	345220	212777	372150	305543	269571	303749	239619	93135.8	309385	328999
O95900	O95900;O95900-2	TRUB2_HUMAN	TRUB2		1.85579e+06	2.18551e+06	2.06272e+06	2.00173e+06	2.42852e+06	2.0027e+06	1.85167e+06	2.05833e+06	2.54425e+06	2.04814e+06	2.29337e+06	2.14791e+06	1.68684e+06	1.84512e+06	1.97979e+06	1.96106e+06
O95905;O95905-3	O95905;O95905-2;O95905-3	ECD_HUMAN	ECD		1.25246e+07	1.17076e+07	1.27753e+07	1.32356e+07	1.34525e+07	1.2916e+07	1.23283e+07	1.27131e+07	1.11018e+07	1.26896e+07	1.19546e+07	1.18799e+07	1.13616e+07	1.08351e+07	1.00571e+07	1.21772e+07
O95926	O95926;O95926-2	SYF2_HUMAN	SYF2		2.57411e+06	2.44321e+06	2.40847e+06	2.73457e+06	2.65645e+06	2.48675e+06	2.39565e+06	2.56061e+06	2.36356e+06	2.32759e+06	2.62351e+06	3.1009e+06	3.0495e+06	2.53039e+06	2.60996e+06	2.67296e+06
O95931	O95931	CBX7_HUMAN	CBX7		2.41686e+06	2.41581e+06	2.26219e+06	2.78163e+06	2.63621e+06	2.92867e+06	2.75583e+06	2.55749e+06	2.17501e+06	2.69408e+06	2.46655e+06	3.12183e+06	2.666e+06	3.22874e+06	3.4374e+06	2.91456e+06
O95983;O95983-2	O95983;O95983-2	MBD3_HUMAN	MBD3		5.37323e+06	4.2544e+06	5.51487e+06	4.77175e+06	4.51457e+06	4.70054e+06	6.04437e+06	4.59419e+06	4.23823e+06	3.6652e+06	4.94412e+06	3.75625e+06	4.26969e+06	3.3034e+06	4.46776e+06	4.25154e+06
O95983;O95983-2;Q9UBB5	O95983;O95983-2;Q9UBB5	MBD2_HUMAN;MBD3_HUMAN	MBD2;MBD3		915875	1.92003e+06	1.41633e+06	883676	1.81472e+06	1.07649e+06	1.29701e+06	716612	2.41246e+06	1.19185e+06	860929	1.88422e+06	1.32475e+06	720013	2.01418e+06	923140
O95985;O95985-2;O95985-3	O95985;O95985-2;O95985-3	TOP3B_HUMAN	TOP3B		6.85261e+06	6.69435e+06	7.17121e+06	6.95226e+06	6.74863e+06	6.67851e+06	7.51911e+06	6.44494e+06	5.84759e+06	6.23479e+06	6.52546e+06	6.0933e+06	6.1992e+06	6.22557e+06	6.72972e+06	6.49457e+06
O95985;O95985-2;O95985-3;Q13472;Q13472-2	Q13472;Q13472-2;Q13472-3;O95985;O95985-2;O95985-3	TOP3A_HUMAN;TOP3B_HUMAN	TOP3A;TOP3B		3.08177e+06	3.92685e+06	3.65429e+06	3.1437e+06	3.9e+06	3.88903e+06	4.16255e+06	3.38775e+06	4.00637e+06	3.85704e+06	4.26206e+06	3.8852e+06	4.00733e+06	3.65796e+06	3.83664e+06	3.54662e+06
O96000	O96000	NDUBA_HUMAN	NDUFB10		9.52111e+06	1.10027e+07	9.14388e+06	9.00866e+06	1.01276e+07	9.87495e+06	9.87347e+06	9.04375e+06	1.03712e+07	9.14679e+06	9.04665e+06	8.97486e+06	9.97755e+06	8.88748e+06	1.03405e+07	8.4902e+06
O96005;O96005-4	O96005;O96005-3;O96005-4	CLPT1_HUMAN	CLPTM1		2.50814e+06	2.58319e+06	2.38757e+06	2.50676e+06	2.80324e+06	2.56448e+06	2.55326e+06	2.84933e+06	2.52922e+06	3.02029e+06	2.6579e+06	2.80681e+06	2.70997e+06	3.01703e+06	2.62895e+06	2.78832e+06
O96008	O96008;O96008-2	TOM40_HUMAN	TOMM40		1.12505e+07	9.89994e+06	1.1087e+07	1.23089e+07	1.15492e+07	1.26099e+07	1.04737e+07	1.12726e+07	9.8077e+06	1.14726e+07	1.0954e+07	1.10541e+07	1.26808e+07	1.26059e+07	1.15976e+07	1.09521e+07
O96011;O96011-2	O96011;O96011-2	PX11B_HUMAN	PEX11B		1.7618e+06	1.91661e+06	1.82429e+06	2.23321e+06	2.0592e+06	2.02281e+06	1.9911e+06	1.86732e+06	1.67064e+06	1.83996e+06	1.49643e+06	1.66559e+06	1.77043e+06	1.68119e+06	1.7969e+06	1.39449e+06
O96013	O96013;O96013-2;O96013-3;O96013-4	PAK4_HUMAN	PAK4		5.94445e+06	6.57103e+06	6.31422e+06	5.85211e+06	6.32289e+06	6.24788e+06	5.80846e+06	5.51043e+06	6.63098e+06	5.79849e+06	6.28928e+06	6.23305e+06	6.20053e+06	5.3836e+06	5.80828e+06	5.81188e+06
O96014	O96014	WNT11_HUMAN	WNT11		402379	431912	422662	361344	460590	433709	376643	528904	259963	302852	191537	529764	338130	393177	193297
O96017;O96017-4;O96017-9	O96017;O96017-4;O96017-9;O96017-11;O96017-12;O96017-13	CHK2_HUMAN	CHEK2		1.52398e+06	926928	1.39318e+06	1.73539e+06	1.38531e+06	1.45577e+06	1.52757e+06	1.29082e+06	1.28162e+06		1.60416e+06	708698	1.35566e+06	1.22595e+06	593478	586488
O96019	O96019;O96019-2	ACL6A_HUMAN	ACTL6A		4.81393e+07	4.95502e+07	4.95778e+07	4.72923e+07	4.9829e+07	4.87587e+07	4.51665e+07	4.76379e+07	4.54186e+07	4.83995e+07	5.11144e+07	5.24014e+07	4.50504e+07	4.56131e+07	5.14911e+07	4.80883e+07
O96028	O96028;O96028-2;O96028-4	NSD2_HUMAN	NSD2		1.15647e+06	1.27982e+06	987943	1.1488e+06	1.21334e+06	1.1337e+06	1.26643e+06	692652	1.10478e+06	921801	1.12722e+06	1.28046e+06	1.08897e+06	1.09725e+06	967362	993958
O96028;O96028-5	O96028;O96028-3;O96028-5;O96028-6;O96028-7	NSD2_HUMAN	NSD2		3.86863e+06	3.98108e+06	3.63505e+06	3.85895e+06	4.04612e+06	3.88787e+06	4.03361e+06	3.69961e+06	3.97491e+06	3.72826e+06	4.05996e+06	3.78752e+06	3.76111e+06	3.64954e+06	3.67181e+06	3.94181e+06
P00338;P00338-3	P00338;P00338-2;P00338-3;P00338-5	LDHA_HUMAN	LDHA		2.45049e+08	2.56514e+08	2.67898e+08	2.6643e+08	2.84696e+08	2.68288e+08	2.4506e+08	2.53816e+08	2.43575e+08	2.7647e+08	2.75068e+08	2.77988e+08	2.82823e+08	2.74597e+08	2.83476e+08	2.6364e+08
P00338;P00338-3;P00338-4	P00338;P00338-3;P00338-4	LDHA_HUMAN	LDHA		2.76013e+08	2.37454e+08	2.75042e+08	2.80575e+08	2.68291e+08	2.67575e+08	2.77261e+08	2.8579e+08	2.2649e+08	2.80968e+08	2.53194e+08	2.75379e+08	2.87906e+08	2.90013e+08	2.75143e+08	2.77509e+08
P00338;P00338-3;P00338-4;P07195	Q6ZMR3;P07864;P00338;P00338-2;P00338-3;P00338-4;P00338-5;P07195	LDHA_HUMAN;LDHB_HUMAN	LDHA;LDHB		1.93032e+07	1.72869e+07	1.95183e+07	1.78601e+07	2.10485e+07	2.20553e+07	1.81455e+07	1.88473e+07	1.79935e+07	2.13535e+07	1.92615e+07	1.86341e+07	2.17724e+07	1.87806e+07	1.89551e+07	2.67842e+07
P00338;P00338-3;P07195	P00338;P00338-2;P00338-3;P00338-5;P07195	LDHA_HUMAN;LDHB_HUMAN	LDHA;LDHB		1.8582e+06	2.95921e+06	1.76857e+06	448947	2.84587e+06	1.9696e+06	1.61021e+06	437090	4.60689e+06		1.44711e+06	1.32683e+06			1.09694e+06
P00367	P49448;P00367;P00367-3	DHE3_HUMAN	GLUD1		5.87707e+06	5.9441e+06	5.66523e+06	6.2927e+06	5.90238e+06	6.04817e+06	5.90727e+06	6.04121e+06	5.21339e+06	5.63629e+06	5.91934e+06	6.03478e+06	6.06218e+06	6.17721e+06	6.30168e+06	5.6391e+06
P00387;P00387-2;P00387-3	P00387;P00387-2;P00387-3	NB5R3_HUMAN	CYB5R3		2.26841e+07	2.03588e+07	2.0414e+07	2.29949e+07	2.05504e+07	2.38085e+07	2.1107e+07	2.15068e+07	1.49529e+07	2.0531e+07	1.9495e+07	2.01478e+07	2.14385e+07	2.06654e+07	1.90191e+07	1.77024e+07
P00403	P00403	COX2_HUMAN	MT-CO2		2.2232e+07	1.61866e+07	1.8467e+07	1.95598e+07	1.54115e+07	1.72176e+07	1.93875e+07	1.92104e+07	1.71323e+07	2.00232e+07	2.19555e+07	1.96196e+07	2.34327e+07	2.23503e+07	2.02169e+07	2.34849e+07
P00414	P00414	COX3_HUMAN	MT-CO3		62241.4	39548.7				15888.3		39044.1		19261.7		12101	35086.7	36588.8		52580.7
P00491	P00491	PNPH_HUMAN	PNP		2.01007e+06	2.06024e+06	1.94422e+06	2.27924e+06	2.25764e+06	1.91951e+06	2.08425e+06	1.48432e+06	1.19837e+06	1.45622e+06	1.03146e+06	1.21814e+06	2.13774e+06	1.32298e+06	1.3378e+06	1.08792e+06
P00492	P00492	HPRT_HUMAN	HPRT1		1.17311e+07	1.0938e+07	1.23461e+07	1.29268e+07	1.22887e+07	1.27426e+07	1.21772e+07	1.27836e+07	1.17815e+07	1.29974e+07	1.22995e+07	1.19385e+07	1.31574e+07	1.3966e+07	1.20456e+07	1.48294e+07
P00519-2	P00519;P00519-2	ABL1_HUMAN	ABL1		4.51184e+06	4.65125e+06	4.36897e+06	4.5668e+06	4.51772e+06	4.07164e+06	4.26262e+06	4.31153e+06	4.13763e+06	3.79962e+06	3.81471e+06	4.2988e+06	4.13295e+06	4.46192e+06	4.51585e+06	4.30628e+06
P00519-2;P42684;P42684-5;P42684-6;P42684-7	P42684;P42684-2;P42684-3;P42684-4;P42684-5;P42684-6;P42684-7;P42684-10;P42684-8;P00519;P00519-2	ABL1_HUMAN;ABL2_HUMAN	ABL1;ABL2		4.85338e+06	4.86792e+06	4.66126e+06	4.49056e+06	4.64515e+06	4.49226e+06	4.15792e+06	4.54903e+06	4.46493e+06	4.23012e+06	4.2753e+06	3.59903e+06	4.13289e+06	4.38089e+06	3.83778e+06	2.90729e+06
P00533	P00533;P00533-3;P00533-4	EGFR_HUMAN	EGFR		523729	601155	567344	531994	509196	501302	436172	500575	633931	521851	468102	496757	500433	532237	461690	539157
P00558	P00558;P00558-2;P07205	PGK1_HUMAN	PGK1		8.71688e+06	1.00083e+07	1.00311e+07	8.85399e+06	9.84141e+06	1.00112e+07	9.31235e+06	9.2287e+06	1.0304e+07	9.84976e+06	9.1463e+06	9.04441e+06	9.17834e+06	9.24162e+06	1.0023e+07	1.0112e+07
P00750	P00750;P00750-2;P00750-3;P00750-4	TPA_HUMAN	PLAT		464258	570248	356893	516871	493681	444583	522891	452162	780052	269714	437511	502809	400495	179264	409395	517627
P00846	P00846	ATP6_HUMAN	MT-ATP6		3.19982e+06	2.8902e+06	3.36227e+06	3.71113e+06	3.34073e+06	3.90292e+06	3.45051e+06	3.75046e+06	2.70536e+06	3.85932e+06	3.39046e+06	3.13486e+06	4.08712e+06	4.59005e+06	3.72365e+06	3.71012e+06
P00966	P00966	ASSY_HUMAN	ASS1		4.95426e+06	4.90623e+06	5.15397e+06	5.28225e+06	5.1534e+06	5.10817e+06	4.97563e+06	6.06988e+06	5.2416e+06	5.76575e+06	5.34045e+06	5.69149e+06	6.06484e+06	5.62431e+06	5.18515e+06	5.33505e+06
P01008	P01008	ANT3_HUMAN	SERPINC1		5.07028e+06	5.07464e+06	4.61277e+06	5.21079e+06	4.87567e+06	5.11896e+06	5.10847e+06	4.94773e+06	4.55892e+06	4.70435e+06	4.60637e+06	4.78247e+06	5.03741e+06	4.73378e+06	4.36128e+06	4.95655e+06
P01023	P01023	A2MG_HUMAN	A2M		1.30804e+06	1.41626e+06	1.61843e+06	1.80922e+06	1.42098e+06	1.50273e+06	1.14052e+06	1.3073e+06	712813	1.20034e+06	904576	1.62761e+06	1.32553e+06	1.65465e+06	1.64089e+06	1.08467e+06
P01023;P20742	P20742;P20742-2;P01023	A2MG_HUMAN;PZP_HUMAN	A2M;PZP		2.64579e+06	2.50398e+06	2.61506e+06	3.09905e+06	2.64616e+06	3.14886e+06	2.45886e+06	3.18276e+06	2.62251e+06	2.60873e+06	2.82664e+06	2.77129e+06	2.66472e+06	3.04618e+06	2.57035e+06	2.65598e+06
P01024	P01024	CO3_HUMAN	C3		583544	574961	431604	670679	516514	655657	457166	552184	690264	605676	526193	532253	476435	496088	559213	633143
P01036;P01037	P01036;P01037	CYTN_HUMAN;CYTS_HUMAN	CST1;CST4			2.03223e+06		309487					187594				335458		877621
P01040	P01040	CYTA_HUMAN	CSTA		1.41311e+07	1.9896e+07	1.53114e+07	1.46897e+07	4.60065e+06	9.67629e+06	2.59262e+07	4.75316e+06	9.85144e+06	6.30788e+06	7.64691e+06	5.36383e+06	4.83873e+07	6.62973e+06	1.06795e+07	4.50714e+06
P01106	P01106;P01106-2	MYC_HUMAN	MYC		3.23241e+06	3.33869e+06	2.9408e+06	3.70426e+06	2.38772e+06	3.56183e+06	3.7893e+06	3.2886e+06	2.946e+06	2.96784e+06	3.21478e+06	4.13844e+06	3.46551e+06	2.71142e+06	3.65328e+06	3.26954e+06
P01111	P01111;P01112;P01112-2	RASN_HUMAN	NRAS		4.22e+06	4.50465e+06	4.23277e+06	4.42892e+06	4.39391e+06	4.70296e+06	4.02737e+06	3.98102e+06	3.91418e+06	3.99958e+06	4.22626e+06	3.72157e+06	4.25127e+06	4.63107e+06	5.23604e+06	4.41249e+06
P01111;P01116-2	P01111;P01116;P01116-2	RASK_HUMAN;RASN_HUMAN	KRAS;NRAS		1.96786e+07	2.38304e+07	1.99683e+07	1.96149e+07	2.02858e+07	2.17656e+07	1.77266e+07	1.97371e+07	2.19472e+07	1.90704e+07	1.92476e+07	1.91694e+07	1.92904e+07	1.89342e+07	1.72543e+07	1.84525e+07
P01116-2	P01116;P01116-2	RASK_HUMAN	KRAS		1.43683e+06	1.32551e+06			1.732e+06	1.34545e+06		1.46735e+06	737363	916408	1.5709e+06	1.57377e+06	1.65306e+06	945254	862411	1.0529e+06
P01130;P01130-3;P01130-4;P01130-5;P01130-6	P01130;P01130-2;P01130-3;P01130-4;P01130-5;P01130-6	LDLR_HUMAN	LDLR		842826	1.26429e+06	852358	1.00627e+06	1.09778e+06	990536	747885	1.20813e+06	1.03721e+06	997122	965520	1.60051e+06	1.95724e+06	1.39283e+06	1.35017e+06	1.39608e+06
P01137	P01137	TGFB1_HUMAN	TGFB1		1.05264e+07	1.00699e+07	9.74295e+06	1.01283e+07	9.89209e+06	1.03985e+07	9.80082e+06	1.09087e+07	8.99712e+06	1.06238e+07	9.09467e+06	1.04921e+07	9.72335e+06	1.0707e+07	9.40538e+06	9.50995e+06
P01137;P61812;P61812-2	P61812;P61812-2;P01137	TGFB1_HUMAN;TGFB2_HUMAN	TGFB1;TGFB2			809648							1.40282e+06			269672
P01591	P01591	IGJ_HUMAN	JCHAIN		552049	1.16238e+07	1.27431e+06	1.58097e+06	1.018e+06	1.53522e+06	1.59504e+06	1.18217e+06	1.66601e+06	1.18116e+06	2.49238e+06	610266	1.7267e+06	499999	4.35874e+06	481586
P01833	P01833	PIGR_HUMAN	PIGR			1.3872e+06	264736
P01834	P01834;P0DOX7	IGKC_HUMAN	IGKC		320718	434197	129371	164912		213348	181800		40520.1	65778.3	142445		260435	21861.3	230989
P01857	P01859;P01860;P01857;P0DOX5	IGHG1_HUMAN	IGHG1		1.57012e+06	1.49118e+06	1.26391e+06	1.44738e+06	1.44443e+06	1.46024e+06	1.27544e+06	1.16451e+06	1.59673e+06	1.20295e+06	1.47192e+06	3.02461e+06	2.48195e+06	3.18084e+06	2.16905e+06	1.00391e+06
P01876	P01877;P01876;P0DOX2	IGHA1_HUMAN	IGHA1		558695	7.7821e+06	1.46861e+06	1.53602e+06	450541	936802	1.02131e+06	671516	1.24242e+06	1.36131e+06	1.52842e+06		867342	426006	5.40331e+06
P01889	P13747;P01889	HLAB_HUMAN	HLA-B		5.00598e+06	4.76858e+06	5.73747e+06	5.69763e+06	4.74812e+06	5.65943e+06	6.06046e+06	5.11567e+06	4.86601e+06	5.46082e+06	4.94579e+06	6.08766e+06	5.27063e+06	6.39873e+06	4.35e+06	7.49626e+06
P01889;P01893;P04439-2	P13747;P01889;P04439;P04439-2;P01893;P17693;P17693-2;P17693-5;P17693-6	HLAA_HUMAN;HLAB_HUMAN;HLAH_HUMAN	HLA-A;HLA-B;HLA-H		1.46137e+07	1.37709e+07	1.46627e+07	1.51666e+07	1.52442e+07	1.49715e+07	1.57734e+07	1.51093e+07	1.3323e+07	1.45189e+07	1.60122e+07	1.52604e+07	1.63833e+07	1.48457e+07	1.6462e+07	1.36778e+07
P01889;P01893;P04439-2;P10321-2	P01889;P04439;P04439-2;P01893;P10321;P10321-2	HLAA_HUMAN;HLAB_HUMAN;HLAC_HUMAN;HLAH_HUMAN	HLA-A;HLA-B;HLA-C;HLA-H		706336									277444	306793				253525
P01889;P01893;P10321-2	P13747;P01889;P01893;P10321;P10321-2	HLAB_HUMAN;HLAC_HUMAN;HLAH_HUMAN	HLA-B;HLA-C;HLA-H		3.34222e+06	1.4613e+06	2.14138e+06	2.79277e+06	2.62439e+06	2.1381e+06	1.67934e+06	2.76807e+06	1.28273e+06	2.4214e+06	2.5658e+06	2.52338e+06	3.36331e+06	3.29015e+06	3.47261e+06	3.95782e+06
P01889;P04439-2	P01889;P04439;P04439-2	HLAA_HUMAN;HLAB_HUMAN	HLA-A;HLA-B		1.87454e+06	1.5003e+06	1.54059e+06	1.29469e+06	1.51675e+06	699829	1.98072e+06	1.30001e+06	900063	1.40012e+06	1.17764e+06	1.75642e+06	1.24274e+06	3.79452e+06	1.06156e+06	1.26478e+06
P01893	P01893	HLAH_HUMAN	HLA-H		2.45491e+06	2.27609e+06	2.63539e+06	2.55455e+06	2.66396e+06	2.5862e+06	2.47297e+06	2.4757e+06	2.23024e+06	2.42236e+06	2.56477e+06	2.49632e+06	2.23388e+06	2.37987e+06	2.22232e+06	2.73256e+06
P01893;P04439-2;P10321-2	P04439;P04439-2;P01893;P30511;P30511-2;P30511-3;P10321;P10321-2	HLAA_HUMAN;HLAC_HUMAN;HLAH_HUMAN	HLA-A;HLA-C;HLA-H		4.88616e+06	4.1894e+06	4.21237e+06	5.013e+06	4.92002e+06	5.09583e+06	5.2407e+06	4.94355e+06	5.21577e+06	5.25418e+06	4.82219e+06	4.87892e+06	5.51176e+06	6.36438e+06	7.15187e+06	6.82946e+06
P01893;P04439-2;P10321-2;P30511;P30511-3	P04439;P04439-2;P01893;P30511;P30511-2;P30511-3;P10321;P10321-2	HLAA_HUMAN;HLAC_HUMAN;HLAF_HUMAN;HLAH_HUMAN	HLA-A;HLA-C;HLA-F;HLA-H		2.61628e+06	4.18263e+06	3.18799e+06	2.95905e+06	3.72018e+06	3.37363e+06	3.22296e+06	2.6091e+06	4.09177e+06	3.036e+06	3.7599e+06	1.99711e+06	2.89734e+06	1.72392e+06	2.41308e+06	1.2372e+06
P02452	P02452	CO1A1_HUMAN	COL1A1		187949	596309	547760	785526	877743	464760	478409	494424	294206	538693	641343	305446	542340		722014	317645
P02511	P02511	CRYAB_HUMAN	CRYAB		1.03224e+07	8.58269e+06	9.84766e+06	1.04276e+07	8.7584e+06	8.78092e+06	1.07505e+07	9.4249e+06	6.31687e+06	9.27624e+06	1.17754e+07	1.0506e+07	1.19966e+07	9.6103e+06	1.03434e+07	1.01271e+07
P02533	P02533	K1C14_HUMAN	KRT14		2.75712e+08	8.16376e+07	9.88965e+07	2.23873e+08	5.30036e+07	1.50308e+08	2.86785e+08	6.62415e+07	6.77735e+07	8.50445e+07	7.82973e+07	4.96452e+07	2.60028e+08	7.02652e+07	1.0717e+08	5.15275e+07
P02533;P05783;P08727;P08779;P13645;P13646;P19012;Q04695	P08779;Q2M2I5;Q15323;P13645;P08727;Q92764;O76013;O76013-2;Q04695;Q14532;P02533;O76015;Q14525;P19012;P13646;P13646-2;P13646-3;P05783;Q7Z3Y7;O76014	K1C10_HUMAN;K1C13_HUMAN;K1C14_HUMAN;K1C15_HUMAN;K1C16_HUMAN;K1C17_HUMAN;K1C18_HUMAN;K1C19_HUMAN	KRT10;KRT13;KRT14;KRT15;KRT16;KRT17;KRT18;KRT19		3.8209e+09	3.55051e+09	3.24128e+09	3.99459e+09	2.92399e+09	3.46826e+09	2.77591e+09	3.61779e+09	3.17862e+09	4.22693e+09	5.95716e+06	3.5232e+09	5.94308e+09	5.70487e+09	5.81812e+09	3.56196e+09
P02533;P08727	P08727;P02533	K1C14_HUMAN;K1C19_HUMAN	KRT14;KRT19		1.94179e+07	5.45242e+06	9.16249e+06	1.2918e+07	4.40185e+06	1.02624e+07	2.23994e+07	4.08786e+06	4.79164e+06	5.63249e+06	5.91842e+06	4.0253e+06	1.6132e+07	3.50067e+06	8.51538e+06	1.79377e+06
P02533;P08727;P08779;P13645;P19012;P35527;Q04695	P08779;P13645;P08727;Q04695;P02533;Q99456;P35527;P19012	K1C10_HUMAN;K1C14_HUMAN;K1C15_HUMAN;K1C16_HUMAN;K1C17_HUMAN;K1C19_HUMAN;K1C9_HUMAN	KRT10;KRT14;KRT15;KRT16;KRT17;KRT19;KRT9		1.93997e+09	5.43287e+08	5.12317e+08	1.13108e+09	2.76873e+08	8.87214e+08	6.91742e+08	5.81822e+08	2.51959e+08	6.61241e+08		5.19435e+08	2.50077e+09	8.06136e+08	7.99037e+08	6.28531e+08
P02533;P08727;P08779;P13645;P19012;Q04695	P08779;P13645;P08727;Q04695;P02533;Q99456;P19012	K1C10_HUMAN;K1C14_HUMAN;K1C15_HUMAN;K1C16_HUMAN;K1C17_HUMAN;K1C19_HUMAN	KRT10;KRT14;KRT15;KRT16;KRT17;KRT19		2.27847e+08	1.80507e+08	2.11005e+08	2.40214e+08	1.94144e+08	2.18936e+08	2.90865e+08	2.0537e+08	1.33093e+08	2.32653e+08	1.73966e+08	2.09816e+08	2.66674e+08	2.28799e+08	2.00635e+08	2.15413e+08
P02533;P08727;P08779;P13646;P19012;Q04695	P08779;Q8N1A0;Q8N1A0-2;P08727;Q04695;P02533;P19012;P19012-2;P35900;P13646;P13646-3	K1C13_HUMAN;K1C14_HUMAN;K1C15_HUMAN;K1C16_HUMAN;K1C17_HUMAN;K1C19_HUMAN	KRT13;KRT14;KRT15;KRT16;KRT17;KRT19		687118	186914	445397	967871	207519	518408	506280	432473	134232	380751	364471	235687	557530	409056	242519	414493
P02533;P08727;P08779;P13646;P19012;Q04695;Q8N1A0	P08779;Q8N1A0;Q8N1A0-2;P08727;Q04695;P02533;P19012;P19012-2;P35900;P13646;P13646-3	K1C13_HUMAN;K1C14_HUMAN;K1C15_HUMAN;K1C16_HUMAN;K1C17_HUMAN;K1C19_HUMAN;KT222_HUMAN	KRT13;KRT14;KRT15;KRT16;KRT17;KRT19;KRT222		1.73462e+08	6.30773e+07	1.04232e+08	2.2707e+08	6.28976e+07	1.45124e+08	1.3367e+08	1.12702e+08	4.45274e+07	1.04584e+08	9.3597e+07	8.06248e+07	1.71847e+08	1.15695e+08	9.12606e+07	1.19518e+08
P02533;P08727;P08779;P19012;Q04695	P08779;P08727;Q04695;P02533;P19012;P19012-2	K1C14_HUMAN;K1C15_HUMAN;K1C16_HUMAN;K1C17_HUMAN;K1C19_HUMAN	KRT14;KRT15;KRT16;KRT17;KRT19		1.61308e+09	1.44052e+09	1.38161e+09	1.50479e+09	1.41588e+09	1.45259e+09	1.50484e+09	1.38217e+09	1.44473e+09	1.59975e+09	1.4939e+09	1.57699e+09	1.74901e+09	1.56367e+09	1.62753e+09	1.42469e+09
P02533;P08727;Q04695	P08727;Q04695;P02533	K1C14_HUMAN;K1C17_HUMAN;K1C19_HUMAN	KRT14;KRT17;KRT19		1.64934e+07	6.7699e+06	7.32011e+06	1.79391e+07	3.6066e+06	1.24969e+07	1.09484e+07	1.26218e+07	6.95089e+06	1.07887e+07	1.22953e+07	6.86692e+06	1.72228e+07	1.101e+07	7.59697e+06	1.01736e+07
P02533;P08779	P08779;P02533	K1C14_HUMAN;K1C16_HUMAN	KRT14;KRT16		3.54484e+07	9.44261e+06	1.49167e+07	4.62956e+07	1.06771e+07	3.0235e+07	3.37049e+07	1.2027e+07	9.35702e+06	1.40853e+07	1.41715e+07	7.36714e+06	4.67676e+07	8.06193e+06	9.4033e+06	9.15105e+06
P02533;P08779;P13645	P08779;P13645;P02533	K1C10_HUMAN;K1C14_HUMAN;K1C16_HUMAN	KRT10;KRT14;KRT16		6.10034e+08	1.89525e+08	3.25149e+08	7.46772e+08	1.56552e+08	3.75722e+08	8.06774e+08	1.52324e+08	8.88561e+07	3.4295e+08	3.1873e+07	1.55718e+08	5.55758e+08	2.51547e+08	3.65396e+08	1.41653e+08
P02533;P08779;P13646;P19012	P08779;P02533;P19012;P13646;P13646-2;P13646-3	K1C13_HUMAN;K1C14_HUMAN;K1C15_HUMAN;K1C16_HUMAN	KRT13;KRT14;KRT15;KRT16		1.8673e+08	3.7252e+07	5.71842e+07	1.52256e+08	2.46442e+07	9.51692e+07	2.32841e+08	4.33053e+07	1.84987e+07	4.63053e+07	3.22634e+07	2.2537e+07	1.28183e+08	3.47175e+07	4.65493e+07	2.84432e+07
P02533;P08779;P13646;P19012;Q04695	P08779;Q04695;P02533;P19012;P19012-2;P35900;P13646;P13646-3	K1C13_HUMAN;K1C14_HUMAN;K1C15_HUMAN;K1C16_HUMAN;K1C17_HUMAN	KRT13;KRT14;KRT15;KRT16;KRT17		6.26107e+08	3.1896e+08	4.89277e+08	5.64683e+08	3.72366e+08	4.30229e+08	6.14055e+08	6.10231e+08	2.5404e+08	5.01718e+08	3.88533e+08	4.42474e+08	6.1471e+08	7.52122e+08	4.60592e+08	6.62808e+08
P02533;P08779;Q04695	P08779;Q04695;P02533;P35900	K1C14_HUMAN;K1C16_HUMAN;K1C17_HUMAN	KRT14;KRT16;KRT17		9.81674e+07	7.8909e+07	8.40628e+07	8.82931e+07	8.21592e+07	8.76168e+07	1.09069e+08	9.96473e+07	7.34619e+07	1.01571e+08	8.35924e+07	1.30743e+08	1.00894e+08	1.34149e+08	1.40596e+08	1.43632e+08
P02533;Q04695	Q04695;P02533	K1C14_HUMAN;K1C17_HUMAN	KRT14;KRT17		1.38727e+09	8.28289e+08	9.63231e+08	1.23779e+09	8.21702e+08	1.06146e+09	1.06081e+09	1.22618e+09	6.41067e+08	1.11645e+09	7.0761e+08	9.34639e+08	1.29093e+09	1.19699e+09	9.318e+08	1.06903e+09
P02538	P02538	K2C6A_HUMAN	KRT6A		2.32914e+08	1.41762e+08	8.9794e+07	3.691e+08	6.03468e+07	2.1133e+08	4.38494e+08	1.17786e+08	1.04874e+08	1.01219e+08	6.6307e+07	7.3128e+07	2.23125e+08	3.23678e+07	8.42856e+07	1.75287e+07
P02538;P04259	P04259;P48668;P02538	K2C6A_HUMAN;K2C6B_HUMAN	KRT6A;KRT6B		1.95364e+06	484971	916912	2.11618e+06	627849	1.59705e+06	2.07967e+06	1.60654e+06	770382	1.42413e+06	608175	1.09834e+06	1.76762e+06	1.14148e+06	1.14555e+06	1.51847e+06
P02538;P04259;P04264;P05787;P05787-2;P13647	P05787;P05787-2;Q5XKE5;P04259;P48668;P04264;P13647;P02538	K2C1_HUMAN;K2C5_HUMAN;K2C6A_HUMAN;K2C6B_HUMAN;K2C8_HUMAN	KRT1;KRT5;KRT6A;KRT6B;KRT8													6.34582e+06		2.25945e+06	2.01958e+06
P02538;P04259;P05787;P05787-2;P48668	P05787;P05787-2;P04259;P48668;P02538	K2C6A_HUMAN;K2C6B_HUMAN;K2C6C_HUMAN;K2C8_HUMAN	KRT6A;KRT6B;KRT6C;KRT8		5.24855e+08	2.6923e+08	4.38122e+08	4.74892e+08	2.98064e+08	4.24513e+08	4.71151e+08	5.13808e+08	2.05175e+08	4.24827e+08	2.72934e+08	3.97404e+08	5.30074e+08	6.00004e+08	3.87939e+08	5.16451e+08
P02538;P04259;P12035;P48668	P04259;P48668;P12035;P02538	K2C3_HUMAN;K2C6A_HUMAN;K2C6B_HUMAN;K2C6C_HUMAN	KRT3;KRT6A;KRT6B;KRT6C		4.62946e+07	6.61634e+06	1.38355e+07	3.17107e+07	4.85434e+06	2.63381e+07	5.19609e+07	7.43165e+06	6.75489e+06	9.62086e+06	6.79756e+06	5.10886e+06	1.76662e+07	5.03852e+06	6.5406e+06	3.91205e+06
P02538;P04259;P13647;P48668	P04259;P48668;P13647;P02538	K2C5_HUMAN;K2C6A_HUMAN;K2C6B_HUMAN;K2C6C_HUMAN	KRT5;KRT6A;KRT6B;KRT6C		3.37209e+08	7.23561e+07	1.00074e+08	2.6734e+08	3.91483e+07	1.81248e+08	4.11865e+08	6.02089e+07	4.73127e+07	9.59487e+07	5.84608e+07	4.92444e+07	2.11475e+08	5.69735e+07	8.37557e+07	4.4804e+07
P02538;P04259;P19013;P35908;P48668	P04259;P48668;P19013;P35908;P02538;Q01546	K22E_HUMAN;K2C4_HUMAN;K2C6A_HUMAN;K2C6B_HUMAN;K2C6C_HUMAN	KRT2;KRT4;KRT6A;KRT6B;KRT6C		6.26154e+08	1.46599e+08	1.63953e+08	7.17633e+08	8.2557e+07	3.6111e+08	4.74154e+08	1.5334e+08	5.49978e+07	2.33357e+08		1.00422e+08	3.85393e+08	1.12646e+08	1.97173e+08	8.06496e+07
P02538;P04259;P35908	P04259;P48668;P35908;P02538	K22E_HUMAN;K2C6A_HUMAN;K2C6B_HUMAN	KRT2;KRT6A;KRT6B		1.28479e+06		860966	1.29039e+06			732788
P02538;P04259;P48668	P04259;P48668;P12035;P02538	K2C6A_HUMAN;K2C6B_HUMAN;K2C6C_HUMAN	KRT6A;KRT6B;KRT6C		2.30812e+08	5.42183e+07	6.81535e+07	2.54054e+08	3.55921e+07	1.80371e+08	3.10675e+08	6.97548e+07	4.98273e+07	6.56189e+07	4.66284e+07	2.95427e+07	1.25418e+08	3.60672e+07	4.08595e+07	3.12579e+07
P02538;P13647;P48668	P48668;P13647;P02538	K2C5_HUMAN;K2C6A_HUMAN;K2C6C_HUMAN	KRT5;KRT6A;KRT6C		1.39589e+08	4.30766e+07	6.5923e+07	1.77046e+08	2.5066e+07	1.2101e+08	1.7719e+08	2.68768e+07	3.75946e+07	4.82425e+07	2.44343e+07	3.2785e+07	1.16609e+08	3.0223e+07	6.31206e+07	2.139e+07
P02538;P48668	P48668;P02538	K2C6A_HUMAN;K2C6C_HUMAN	KRT6A;KRT6C		8.69876e+07	1.03232e+08	3.16765e+07	1.34616e+08	4.1467e+07	8.58764e+07	1.86392e+08	7.74364e+07	7.70346e+07	5.53266e+07	2.5517e+07	4.09522e+07	6.81369e+07	1.14983e+07	3.29528e+07	1.67333e+07
P02545	P02545;P02545-3;P02545-4;P02545-5;P02545-6	LMNA_HUMAN	LMNA		1.91626e+07	1.78817e+07	1.98399e+07	1.97305e+07	1.80411e+07	1.96165e+07	1.90719e+07	1.61829e+07	1.47283e+07	1.55265e+07	1.694e+07	1.64219e+07	1.8675e+07	1.61118e+07	1.55091e+07	1.85832e+07
P02545-2	P02545-2	LMNA_HUMAN	LMNA		2.13853e+06	2.74612e+06	3.42524e+06	2.78552e+06	2.54604e+06	2.30202e+06	2.45848e+06	3.28011e+06	2.69646e+06	2.97741e+06	3.08203e+06	2.68747e+06	2.7072e+06	8.21542e+06	3.96766e+06	2.4746e+06
P02545;P02545-2	P02545;P02545-2;P02545-3;P02545-4;P02545-5;P02545-6	LMNA_HUMAN	LMNA		6.77557e+07	6.19548e+07	6.52204e+07	6.68136e+07	6.06539e+07	6.59352e+07	6.49974e+07	6.30756e+07	5.71005e+07	5.97585e+07	5.66382e+07	6.24315e+07	6.33013e+07	6.02847e+07	5.99796e+07	6.16299e+07
P02545;P02545-2;P20700;Q03252	P20700;Q03252;P02545;P02545-2;P02545-3;P02545-4;P02545-5;P02545-6	LMNA_HUMAN;LMNB1_HUMAN;LMNB2_HUMAN	LMNA;LMNB1;LMNB2									1.18995e+06	1.53353e+06	1.71011e+06		3.14518e+06	1.08833e+06	2.27922e+06	2.11055e+06	1.73588e+06
P02549;P02549-2	P02549;P02549-2	SPTA1_HUMAN	SPTA1															9.57227e+06	1.80966e+07	1.18525e+07
P02751;P02751-1;P02751-17;P02751-3;P02751-7	P02751;P02751-1;P02751-2;P02751-3;P02751-4;P02751-5;P02751-6;P02751-7;P02751-8;P02751-9;P02751-10;P02751-11;P02751-12;P02751-13;P02751-14;P02751-16;P02751-17	FINC_HUMAN	FN1		3.31906e+06	3.35542e+06	3.2367e+06	3.21348e+06	3.28101e+06	3.35296e+06	3.55096e+06	2.96506e+06	2.85741e+06	2.94301e+06	3.05682e+06	2.82369e+06	2.86218e+06	2.75071e+06	3.06605e+06	2.9858e+06
P02765	P02765	FETUA_HUMAN	AHSG			497725		119495	1.21828e+06		491941	534612	701183	847520		1.04827e+06	751608	621781	704689	1.33745e+06
P02768	P02768	ALBU_HUMAN	ALB		3.02217e+07	2.98285e+07	2.77313e+07	3.09583e+07	2.56263e+07	2.90337e+07	2.56842e+07	1.65095e+07	2.0952e+07	2.79965e+07	4.24091e+07	1.99479e+07	7.44957e+07	1.62515e+07	2.79338e+07	1.88786e+07
P02786	P02786	TFR1_HUMAN	TFRC		6.72102e+06	6.79538e+06	6.87603e+06	7.27751e+06	6.66855e+06	7.51714e+06	6.64443e+06	6.97395e+06	5.59756e+06	6.2711e+06	6.78448e+06	6.28245e+06	6.62598e+06	7.44503e+06	6.77799e+06	7.53459e+06
P02788;P02788-2	P02788;P02788-2	TRFL_HUMAN	LTF		2.1007e+07	3.76821e+07	1.97346e+07	3.0189e+07	2.114e+07	2.31629e+07	2.45839e+07	2.27061e+07	2.04298e+07	2.82078e+07	2.03221e+07	1.2288e+07	4.30268e+07	1.92363e+07	6.84038e+07	2.91252e+07
P02794	P02794	FRIH_HUMAN	FTH1		40341.2	199276	104593	144262	289613	182619	172535	208845	144281	84111.2	161758		172192	33427.4	225945	185011
P02810	P02810	PRPC_HUMAN	PRH1		50648	436840		98579.3			82615.3		160741				141600	170057	87480	50161.8
P03886	P03886	NU1M_HUMAN	MT-ND1		1.9901e+06	554406	1.25824e+06		923569	1.00422e+06	1.25391e+06			1.48814e+06	1.47925e+06			1.85945e+06	1.4129e+06	979678
P03905	P03905	NU4M_HUMAN	MT-ND4		532643	185034	552088	396585	327747	349733	365499	274935	414276	299062	250361	269951	249360	168976	194390	263251
P03928	P03928	ATP8_HUMAN	MT-ATP8		2.47059e+06	2.5074e+06	2.28304e+06	2.57185e+06	2.60465e+06	2.50147e+06	2.32146e+06	1.88355e+06	1.70537e+06	2.11252e+06	2.53279e+06	1.92008e+06	4.18712e+06	1.51209e+06	1.46662e+06	1.45446e+06
P04004	Q99542;Q99542-3;P04004	VTNC_HUMAN	VTN		1.07271e+06	6.71432e+06	3.1011e+06	1.12962e+06	4.69841e+06	1.48563e+06	764386	3.48255e+06	7.55609e+06	1.45995e+06	4.95357e+06	5.2291e+06	3.77047e+06	1.51676e+06	4.94104e+06	1.88233e+06
P04035;P04035-2;P04035-3	P04035;P04035-2;P04035-3	HMDH_HUMAN	HMGCR		1.67287e+06	1.58061e+06	1.30416e+06	1.44138e+06	1.4661e+06	1.56479e+06	1.43892e+06	1.42723e+06	1.79873e+06	1.92606e+06	1.80179e+06	1.37228e+06		1.3416e+06	1.48329e+06	1.0656e+06
P04040	P04040	CATA_HUMAN	CAT		3.07754e+06	2.89121e+06	2.7157e+06	3.48028e+06	2.02586e+06	2.37558e+06	4.88966e+06	1.3508e+06	2.09808e+06	2.61789e+06	2.11494e+06	1.57267e+06	5.08687e+06	1.69504e+06	2.80666e+06	1.18246e+06
P04049	P04049;P04049-2	RAF1_HUMAN	RAF1		5.83425e+06	6.06978e+06	6.25216e+06	6.31433e+06	6.32895e+06	6.6934e+06	6.3185e+06	5.9093e+06	5.63544e+06	5.92782e+06	6.31208e+06	6.29866e+06	6.98079e+06	6.75089e+06	6.43806e+06	5.82795e+06
P04049;P10398	P04049;P04049-2;P10398;P15056	ARAF_HUMAN;RAF1_HUMAN	ARAF;RAF1		1.35542e+07	1.15667e+07	1.28035e+07	1.49151e+07	1.3308e+07	1.43281e+07	1.27292e+07	1.40355e+07	1.07749e+07	1.53562e+07	1.06001e+07	1.45369e+07	1.47072e+07	1.48834e+07	1.43654e+07	1.40932e+07
P04062;P04062-2;P04062-4	P04062;P04062-2;P04062-3;P04062-4;P04062-5	GLCM_HUMAN	GBA		937196	1.27109e+06	761231	1.47171e+06	831532	1.08762e+06	1.18853e+06	760503	902174	1.1651e+06	839183	1.02482e+06	1.29195e+06	899375	1.28285e+06	743873
P04075	P04075	ALDOA_HUMAN	ALDOA		6.43289e+06	4.5358e+06	4.99504e+06	5.4982e+06	4.16284e+06	4.6935e+06	4.70874e+06	3.81246e+06	3.62278e+06	4.40692e+06	4.00097e+06	3.88271e+06	4.12629e+06	4.00008e+06	4.58222e+06	3.97713e+06
P04083	P04083	ANXA1_HUMAN	ANXA1		773602	946548	1.09214e+06	1.52913e+06	657170	740603	1.107e+06	827255	1.02561e+06	859138	672744	479500	1.05005e+06	330625	894231	388549
P04114	P04114	APOB_HUMAN	APOB		8.15595e+06	6.99564e+06	8.54541e+06	7.94284e+06	7.36254e+06	8.18732e+06	7.51493e+06	6.55289e+06	5.08165e+06	7.32339e+06	7.79914e+06	4.54448e+06	7.31121e+06	7.12523e+06	4.27267e+06	5.83257e+06
P04150;P04150-10;P04150-2;P04150-8;P04150-9	P04150;P04150-2;P04150-3;P04150-6;P04150-5;P04150-7;P04150-8;P04150-9;P04150-10	GCR_HUMAN	NR3C1		2.53926e+06	2.41649e+06	2.48807e+06	2.51492e+06	2.55733e+06	2.61838e+06	2.5156e+06	2.40636e+06	2.27876e+06	2.15597e+06	2.45642e+06	2.62896e+06	2.76921e+06	2.65056e+06	2.54103e+06	2.54983e+06
P04156	P04156	PRIO_HUMAN	PRNP		3.73382e+06	2.54714e+06	3.72295e+06	5.78401e+06	3.77221e+06	3.86777e+06	5.36897e+06	5.27113e+06	1.70875e+06	4.03545e+06	3.90483e+06	3.51184e+06	4.64265e+06	5.36212e+06	3.14995e+06	4.66228e+06
P04181	P04181	OAT_HUMAN	OAT		2.13539e+06	1.50309e+06	1.81342e+06	1.78575e+06	2.08457e+06	2.11969e+06	2.025e+06	2.06574e+06	1.91182e+06	2.21377e+06	1.59878e+06	2.02317e+06	2.28573e+06	2.38901e+06	1.85581e+06	2.28481e+06
P04183	P04183	KITH_HUMAN	TK1		5.16156e+07	4.56219e+07	4.74706e+07	4.90542e+07	4.97064e+07	5.4757e+07	4.96199e+07	4.19507e+07	4.05251e+07	4.41054e+07	4.52452e+07	4.50472e+07	5.18968e+07	4.52477e+07	4.48627e+07	4.36334e+07
P04216	P04216	THY1_HUMAN	THY1		3.51544e+06	3.34492e+06	3.25752e+06	4.03625e+06	3.86437e+06	4.03758e+06	3.96887e+06	3.88295e+06	3.71386e+06	3.32909e+06	3.91617e+06	3.66601e+06	3.22053e+06	3.42106e+06	3.21934e+06	3.93936e+06
P04259	P04259	K2C6B_HUMAN	KRT6B		4.93469e+07	2.20226e+07	1.28562e+07	5.1775e+07	9.65758e+06	2.84502e+07	7.33425e+07	1.99673e+07	1.63951e+07	1.62824e+07	6.83064e+06	9.38726e+06	2.18198e+07	5.09723e+06	9.05817e+06	6.21315e+06
P04259;P04264	P04259;P04264	K2C1_HUMAN;K2C6B_HUMAN	KRT1;KRT6B		1.54915e+09	4.73336e+08	4.7099e+08	1.05959e+09	2.03986e+08	6.36749e+08	1.39974e+09	1.90374e+08	9.46734e+07	3.78533e+08	3.81339e+08	1.65826e+08	2.31842e+09	3.15723e+08	4.92765e+08	2.43015e+08
P04259;P13647;P48668	P04259;P48668;P13647	K2C5_HUMAN;K2C6B_HUMAN;K2C6C_HUMAN	KRT5;KRT6B;KRT6C		1.76894e+07	1.13207e+07	9.21558e+06	2.82834e+07	8.55045e+06	1.64676e+07	5.14222e+07	6.02011e+06	8.6487e+06	1.66068e+07	6.8271e+06	5.9081e+06	3.1016e+07	2.72139e+06	8.5389e+06	2.7474e+06
P04259;P48668	P04259;P48668	K2C6B_HUMAN;K2C6C_HUMAN	KRT6B;KRT6C		2.87339e+08	1.45899e+08	4.7815e+07	3.38949e+08	4.37521e+07	1.8853e+08	4.11783e+08	1.27395e+08	8.07131e+07	9.37067e+07	5.39703e+07	4.66193e+07	1.25258e+08	2.20801e+07	4.82216e+07	2.69407e+07
P04264	P04264	K2C1_HUMAN	KRT1		2.40389e+09	9.56109e+08	1.26407e+09	1.84145e+09	6.34533e+08	1.16149e+09	3.53181e+09	4.21954e+08	4.452e+08	9.57783e+08	8.84888e+08	4.78733e+08	4.46129e+09	7.78468e+08	1.25322e+09	5.41597e+08
P04264;P35908	P35908;P04264	K22E_HUMAN;K2C1_HUMAN	KRT1;KRT2		1.38336e+09	2.76306e+08	4.10645e+08	7.24363e+08	1.90928e+08	5.11151e+08	9.06482e+08	1.41595e+08	8.83894e+07	2.95158e+08	3.11975e+08	1.34379e+08	1.59015e+09	2.19978e+08	3.20788e+08	1.65057e+08
P04264;P35908;Q7Z794	P35908;P04264;Q7Z794	K22E_HUMAN;K2C1B_HUMAN;K2C1_HUMAN	KRT1;KRT2;KRT77		1.06489e+09	2.54215e+08	3.77418e+08	6.3699e+08	1.46231e+08	4.0255e+08	1.02771e+09	1.33373e+08	4.84349e+07	2.6237e+08	2.4784e+08	1.1578e+08	1.36391e+09	2.75721e+08	3.33601e+08	1.79923e+08
P04350	P04350	TBB4A_HUMAN	TUBB4A		1.49228e+07	1.71097e+07	1.45673e+07	1.50461e+07	1.7765e+07	1.72545e+07	1.50439e+07	1.48221e+07	1.82398e+07	1.6057e+07	1.65953e+07	1.68639e+07	1.57118e+07	1.39442e+07	1.68562e+07	1.40869e+07
P04350;P07437;P68371	P04350;P07437;P68371	TBB4A_HUMAN;TBB4B_HUMAN;TBB5_HUMAN	TUBB;TUBB4A;TUBB4B		3.0506e+09	3.29331e+09	2.09886e+09	1.44713e+09	2.7114e+09	2.62705e+09	2.48892e+09	2.3021e+09	3.82242e+09	2.79731e+09	2.80433e+09	2.83569e+09	2.14973e+09	1.04491e+09	2.06808e+09	2.29037e+09
P04350;P07437;P68371;Q13509	P04350;P07437;Q13509;Q13509-2;P68371	TBB3_HUMAN;TBB4A_HUMAN;TBB4B_HUMAN;TBB5_HUMAN	TUBB;TUBB3;TUBB4A;TUBB4B		1.18366e+09	1.13797e+09	1.22302e+09	1.1073e+09	1.23091e+09	1.19249e+09	1.08081e+09	1.19598e+09	1.11949e+09	1.2279e+09	1.20582e+09	1.26904e+09	1.14997e+09	1.34108e+09	1.09642e+09	1.30784e+09
P04350;P07437;P68371;Q13509;Q13885;Q9BUF5;Q9BVA1	Q13885;P04350;P07437;Q9BVA1;Q9BUF5;Q13509;Q13509-2;P68371	TBB2A_HUMAN;TBB2B_HUMAN;TBB3_HUMAN;TBB4A_HUMAN;TBB4B_HUMAN;TBB5_HUMAN;TBB6_HUMAN	TUBB;TUBB2A;TUBB2B;TUBB3;TUBB4A;TUBB4B;TUBB6		1.41857e+09	1.48425e+09	1.23092e+09	1.32611e+09	1.45617e+09	1.49155e+09	1.37284e+09	1.20469e+09	1.47812e+09	1.30987e+09	1.72258e+09	1.53209e+09	1.44302e+09	1.38249e+09	1.61301e+09	1.39383e+09
P04350;P07437;P68371;Q13509;Q13885;Q9BVA1	Q13885;P04350;P07437;Q9BVA1;Q13509;Q13509-2;P68371	TBB2A_HUMAN;TBB2B_HUMAN;TBB3_HUMAN;TBB4A_HUMAN;TBB4B_HUMAN;TBB5_HUMAN	TUBB;TUBB2A;TUBB2B;TUBB3;TUBB4A;TUBB4B		8.22839e+08	9.66567e+08	8.75789e+08	9.00164e+08	9.77115e+08	9.88786e+08	8.61039e+08	9.49033e+08	9.51748e+08	9.4064e+08	9.00927e+08	1.03061e+09	8.96985e+08	8.9397e+08	8.94392e+08	8.18426e+08
P04350;P07437;P68371;Q13885;Q9BUF5;Q9BVA1	Q13885;A6NNZ2;P04350;P07437;Q9BVA1;Q9BUF5;Q3ZCM7;P68371	TBB2A_HUMAN;TBB2B_HUMAN;TBB4A_HUMAN;TBB4B_HUMAN;TBB5_HUMAN;TBB6_HUMAN	TUBB;TUBB2A;TUBB2B;TUBB4A;TUBB4B;TUBB6		2.00847e+06	2.8406e+06	1.72475e+06	1.55924e+06	2.34782e+06	2.09136e+06	1.71665e+06	1.94187e+06	2.9586e+06	2.1838e+06	2.69448e+06	2.7289e+06	1.7238e+06	1.57334e+06	2.27733e+06	1.21084e+06
P04350;P07437;P68371;Q13885;Q9BVA1	Q13885;P04350;P07437;Q9BVA1;P68371	TBB2A_HUMAN;TBB2B_HUMAN;TBB4A_HUMAN;TBB4B_HUMAN;TBB5_HUMAN	TUBB;TUBB2A;TUBB2B;TUBB4A;TUBB4B		7.28067e+07	6.2289e+07	6.86387e+07	7.88934e+07	4.15615e+07	7.71095e+07	6.13483e+07	7.03435e+07	6.42408e+07	5.79706e+07	8.25292e+07	6.98143e+07	6.48528e+07	5.21597e+07	3.32123e+07	3.90111e+07
P04350;P68371	P04350;P68371	TBB4A_HUMAN;TBB4B_HUMAN	TUBB4A;TUBB4B		7.55927e+08	8.45112e+08	7.6954e+08	7.40089e+08	8.27026e+08	8.12943e+08	7.59741e+08	6.82229e+08	9.60366e+08	8.06255e+08	7.46764e+08	8.71991e+08	8.37223e+08	7.97263e+08	8.49188e+08	7.79266e+08
P04350;P68371;Q13509	P04350;Q13509;Q13509-2;P68371	TBB3_HUMAN;TBB4A_HUMAN;TBB4B_HUMAN	TUBB3;TUBB4A;TUBB4B		1.06716e+09	1.13244e+09	1.08171e+09	9.22255e+08	1.04287e+09	1.05371e+09	1.00441e+09	9.98156e+08	1.06152e+09	1.06851e+09	1.08525e+09	1.07631e+09	9.45596e+08	1.02676e+09	1.05308e+09	1.00394e+09
P04350;Q9BUF5	P04350;Q9BUF5	TBB4A_HUMAN;TBB6_HUMAN	TUBB4A;TUBB6		4.96688e+07	4.06563e+07	4.96149e+07	4.5831e+07	5.66491e+07	4.71411e+07	5.38388e+07	5.49649e+07	3.84817e+07	4.44254e+07	4.82463e+07	6.48376e+07	4.78482e+07	6.57403e+07	7.4397e+07	8.60316e+07
P04406	P04406;P04406-2	G3P_HUMAN	GAPDH		5.71634e+08	5.60742e+08	5.90982e+08	5.72264e+08	5.87141e+08	6.17692e+08	5.80737e+08	5.28215e+08	5.07772e+08	5.37718e+08	5.76608e+08	5.90039e+08	5.76033e+08	5.77446e+08	5.51316e+08	5.72014e+08
P04439-2	P04439;P04439-2	HLAA_HUMAN	HLA-A		1.36095e+07	1.43823e+07	1.37949e+07	1.29683e+07	1.36192e+07	1.4924e+07	1.29806e+07	1.23975e+07	1.2547e+07	1.25058e+07	1.43401e+07	1.39317e+07	1.48296e+07	1.36845e+07	1.58169e+07	1.4174e+07
P04626;P04626-4;P04626-5	P04626;P04626-2;P04626-3;P04626-4;P04626-5	ERBB2_HUMAN	ERBB2		421796	474482	345338	715602	644291	380668	527763	526218	620759	465158	498702	591567	495883	381547	354346	473495
P04626;P04626-4;P04626-5;P80192;P80192-4;Q16584;Q5TCX8	Q16584;Q16584-2;P04626;P04626-2;P04626-3;P04626-4;P04626-5;Q15303;Q15303-2;Q15303-3;Q15303-4;Q5TCX8;Q5TCX8-2;P80192;P80192-4;Q02779	ERBB2_HUMAN;M3K11_HUMAN;M3K21_HUMAN;M3K9_HUMAN	ERBB2;MAP3K11;MAP3K21;MAP3K9		6.1258e+06	6.23661e+06	4.71332e+06	5.56089e+06	5.46402e+06	6.33945e+06	4.25443e+06	5.54253e+06	4.50532e+06	5.45398e+06	5.95977e+06	5.41976e+06	5.72559e+06	5.07023e+06	5.0562e+06	5.76637e+06
P04632	P04632	CPNS1_HUMAN	CAPNS1		2.76805e+06	1.60974e+06	2.15083e+06	2.71291e+06	2.23991e+06	2.19703e+06	2.18313e+06	2.3039e+06	1.49701e+06	1.83095e+06	2.06254e+06	2.14141e+06	2.61928e+06	2.41852e+06	1.97365e+06	2.58837e+06
P04792	P04792	HSPB1_HUMAN	HSPB1		1.92213e+08	1.88141e+08	1.80021e+08	1.77779e+08	1.83281e+08	1.89036e+08	1.86257e+08	1.73041e+08	2.06205e+08	1.84911e+08	1.92361e+08	1.95127e+08	2.01065e+08	1.66112e+08	2.02322e+08	1.83883e+08
P04818	P04818;P04818-2	TYSY_HUMAN	TYMS		5.43803e+06	5.35342e+06	5.54432e+06	6.20497e+06	5.58845e+06	5.12128e+06	5.50273e+06	5.57125e+06	5.43592e+06	5.76304e+06	6.19802e+06	5.74131e+06	6.0418e+06	6.05943e+06	5.8557e+06	6.17122e+06
P04843	P04843	RPN1_HUMAN	RPN1		3.98173e+07	3.74541e+07	3.93969e+07	4.03035e+07	4.04881e+07	4.03967e+07	3.96658e+07	3.95729e+07	3.75418e+07	3.99547e+07	3.8664e+07	3.76891e+07	4.15355e+07	4.08927e+07	4.04052e+07	4.1195e+07
P04844;P04844-2	P04844;P04844-2	RPN2_HUMAN	RPN2		2.40388e+07	1.88935e+07	2.18876e+07	2.56967e+07	2.17419e+07	2.44718e+07	2.50733e+07	2.51017e+07	1.69961e+07	2.47449e+07	2.39681e+07	2.35505e+07	2.64486e+07	2.8814e+07	2.47965e+07	2.60765e+07
P04899;P04899-2;P04899-3;P04899-4;P04899-5;P04899-6	P04899;P04899-2;P04899-3;P04899-4;P04899-5;P04899-6	GNAI2_HUMAN	GNAI2		1.57784e+07	1.57401e+07	1.60886e+07	1.53825e+07	1.72143e+07	1.73544e+07	1.49977e+07	1.50083e+07	1.53375e+07	1.79866e+07	1.68049e+07	1.68282e+07	1.56248e+07	1.76959e+07	1.69845e+07	1.51726e+07
P04899;P04899-2;P04899-3;P04899-4;P04899-5;P04899-6;P08754	P08754;P04899;P04899-2;P04899-3;P04899-4;P04899-5;P04899-6;P63096;P63096-2;P09471;P09471-2	GNAI2_HUMAN;GNAI3_HUMAN	GNAI2;GNAI3		1.06142e+06	790432	704209	1.25374e+06	1.07347e+06	992773	832525	661631	345565	797217	575382	419821	1.32133e+06	891053	960202	1.4643e+06
P04908;P0C0S5;P0C0S8;P20671;Q16777;Q6FI13;Q71UI9;Q71UI9-3;Q71UI9-4;Q7L7L0;Q93077;Q96KK5;Q99878;Q9BTM1	P16104;Q93077;Q7L7L0;Q6FI13;Q99878;Q96QV6;Q71UI9;Q71UI9-2;Q71UI9-3;Q71UI9-4;P0C0S8;Q9BTM1;Q9BTM1-2;P20671;Q96KK5;P0C0S5;Q16777;P04908	H2A1B_HUMAN;H2A1C_HUMAN;H2A1D_HUMAN;H2A1H_HUMAN;H2A1J_HUMAN;H2A1_HUMAN;H2A2A_HUMAN;H2A2C_HUMAN;H2A3_HUMAN;H2AJ_HUMAN;H2AV_HUMAN;H2AZ_HUMAN	H2AC11;H2AC12;H2AC14;H2AC18;H2AC20;H2AC4;H2AC6;H2AC7;H2AJ;H2AW;H2AZ1;H2AZ2		3.05229e+08	2.41127e+08	2.64721e+08	3.23488e+08	2.54298e+08	1.62937e+08	3.55448e+08	2.64234e+08	2.03755e+08	2.21457e+08	3.24379e+08	3.2922e+08	5.57635e+08	4.48894e+08	4.64957e+08	3.79492e+08
P04908;P0C0S8;P20671;Q16777;Q6FI13;Q7L7L0;Q93077;Q96KK5;Q99878;Q9BTM1	Q93077;Q7L7L0;Q6FI13;Q99878;P0C0S8;Q9BTM1;P20671;Q96KK5;Q16777;P04908	H2A1B_HUMAN;H2A1C_HUMAN;H2A1D_HUMAN;H2A1H_HUMAN;H2A1J_HUMAN;H2A1_HUMAN;H2A2A_HUMAN;H2A2C_HUMAN;H2A3_HUMAN;H2AJ_HUMAN	H2AC11;H2AC12;H2AC14;H2AC18;H2AC20;H2AC4;H2AC6;H2AC7;H2AJ;H2AW		2.17247e+07	3.98738e+07	3.33972e+07	3.09735e+07	3.76002e+07	3.39105e+07	3.02345e+07	2.91564e+07	3.47562e+07	3.49042e+07	3.50149e+07	3.55422e+07	3.22163e+07	1.79021e+07	3.34393e+07	2.43705e+07
P04908;Q7L7L0;Q93077	Q93077;Q7L7L0;P04908	H2A1B_HUMAN;H2A1C_HUMAN;H2A3_HUMAN	H2AC4;H2AC6;H2AW		5.29107e+06	3.91584e+06	5.26369e+06	5.08883e+06	4.25757e+06	4.06521e+06	5.00292e+06	5.35834e+06	3.16308e+06	4.70024e+06	3.80724e+06	4.16125e+06	4.38217e+06	5.19575e+06	4.23495e+06	5.49708e+06
P05023;P05023-4	P05023;P05023-2;P05023-3;P05023-4	AT1A1_HUMAN	ATP1A1		7.80291e+07	7.23567e+07	7.70117e+07	7.76688e+07	7.83762e+07	7.61921e+07	7.5382e+07	7.69027e+07	7.18449e+07	7.55431e+07	7.20821e+07	7.79597e+07	7.91769e+07	7.90594e+07	7.9286e+07	7.70893e+07
P05026;P05026-2	P05026;P05026-2	AT1B1_HUMAN	ATP1B1		3.36022e+07	3.15819e+07	3.29049e+07	3.00205e+07	3.20086e+07	3.20822e+07	3.2137e+07	3.31269e+07	3.05857e+07	3.35801e+07	3.29649e+07	3.47515e+07	3.31857e+07	3.47979e+07	3.42923e+07	3.38748e+07
P05062;P09972	P05062;P09972	ALDOB_HUMAN;ALDOC_HUMAN	ALDOB;ALDOC		854062	1.07645e+06	948277		1.1153e+06	930826	1.11279e+06	994668	1.66757e+06	1.24039e+06	866983	1.18316e+06	1.20082e+06	930874		1.08209e+06
P05067;P05067-11;P05067-5;P05067-6;P05067-7;P05067-8;P05067-9	P05067;P05067-3;P05067-4;P05067-5;P05067-6;P05067-7;P05067-8;P05067-9;P05067-10;P05067-11	A4_HUMAN	APP		1.61211e+06	1.13412e+06	1.70681e+06	1.7313e+06	1.3843e+06	1.82938e+06	1.77678e+06	1.38715e+06	1.34743e+06	1.62187e+06	1.67764e+06	1.79621e+06	1.30529e+06	1.23694e+06	1.75053e+06	1.64415e+06
P05067;P05067-11;P05067-7;P05067-8;P05067-9	P05067;P05067-7;P05067-8;P05067-9;P05067-11	A4_HUMAN	APP		1.45903e+06	1.80926e+06	1.04419e+06	1.80615e+06	1.97289e+06	1.79643e+06	1.59172e+06	1.69087e+06	2.12808e+06	1.50109e+06	1.61293e+06	1.27328e+06	1.79443e+06	1.27365e+06	1.78002e+06	1.40161e+06
P05089;P05089-2	P05089;P05089-2	ARGI1_HUMAN	ARG1		8.13485e+06	8.3882e+06	8.02567e+06	1.27148e+07	4.83633e+06	6.0936e+06	1.4144e+07	2.54262e+06	5.28931e+06	7.03079e+06	4.97869e+06	3.13929e+06	1.345e+07	3.79812e+06	7.61758e+06	2.50024e+06
P05109	P05109	S10A8_HUMAN	S100A8		1.55106e+06	3.80412e+06	2.83235e+06	1.56848e+07	2.12575e+06	1.00759e+07	3.2461e+06	2.40521e+06	2.25491e+06	6.14442e+06	2.18859e+06	2.51996e+06	2.54704e+06	1.9448e+06	3.56178e+06	754554
P05120	P05120	PAI2_HUMAN	SERPINB2		310174	147881	167008	407191		124262	961806						158214
P05121	P05121	PAI1_HUMAN	SERPINE1		1.52354e+06	1.70332e+06	1.97944e+06	1.90732e+06	1.91464e+06	1.75284e+06	2.0618e+06	1.8567e+06	1.83509e+06	2.14793e+06	2.21842e+06	2.14731e+06	2.20211e+06	2.28847e+06	2.34509e+06	2.13508e+06
P05129;P05129-2	P05129;P05129-2	KPCG_HUMAN	PRKCG										2.82602e+06	3.1521e+06		2.58511e+06		2.48353e+06	2.43166e+06	2.90125e+06
P05129;P05129-2;P17252	P17252;P05129;P05129-2	KPCA_HUMAN;KPCG_HUMAN	PRKCA;PRKCG		6.22775e+06	8.70357e+06	6.17979e+06	6.31936e+06	7.11577e+06	7.44453e+06	7.34472e+06	6.95536e+06	9.8906e+06	7.92269e+06	8.61355e+06	8.90615e+06	7.46352e+06	8.61718e+06	9.33563e+06	7.35467e+06
P05141	P05141	ADT2_HUMAN	SLC25A5		2.14009e+08	1.88196e+08	2.26885e+08	2.32334e+08	2.30988e+08	2.52897e+08	2.2074e+08	2.27517e+08	1.9103e+08	2.46189e+08	2.26999e+08	2.30856e+08	2.55833e+08	2.70333e+08	2.56129e+08	2.55827e+08
P05141;P12235	P12235;P05141	ADT1_HUMAN;ADT2_HUMAN	SLC25A4;SLC25A5		692910	437790	384176	1.16162e+06	828778	636835	847344	1.04801e+06	525932	820641	796194	809853	1.01003e+06	785999
P05141;P12235;P12236	P12235;P12236;Q9H0C2;P05141	ADT1_HUMAN;ADT2_HUMAN;ADT3_HUMAN	SLC25A4;SLC25A5;SLC25A6		2.58114e+08	2.26359e+08	2.66105e+08	2.90407e+08	2.65164e+08	2.76573e+08	2.67387e+08	2.71671e+08	2.19105e+08	2.74006e+08	2.52847e+08	2.94433e+08	3.10753e+08	3.31199e+08	3.09008e+08	2.92076e+08
P05141;P12236	P12236;P05141	ADT2_HUMAN;ADT3_HUMAN	SLC25A5;SLC25A6		2.51972e+08	2.2117e+08	2.54122e+08	2.6727e+08	2.59303e+08	3.12351e+08	2.4355e+08	2.45475e+08	2.21574e+08	2.95295e+08	2.46597e+08	2.82517e+08	3.20503e+08	2.7348e+08	3.15868e+08	3.09462e+08
P05164;P05164-2;P05164-3	P05164;P05164-2;P05164-3	PERM_HUMAN	MPO										1.08572e+06	2.02473e+06	1.85019e+06	939889	1.73512e+06		2.95966e+06
P05165;P05165-2	P05165;P05165-2	PCCA_HUMAN	PCCA		292674	420039	428354	303649	378316	300796	326174	246202	442781	424021	442726	355399	301232	212786	330407	265483
P05166;P05166-2	P05166;P05166-2	PCCB_HUMAN	PCCB		930092	824840	920648	868125	1.04063e+06	497509	956777	849238	1.06405e+06	1.18423e+06	862993	1.11787e+06	1.14233e+06	891551	1.02521e+06	924405
P05198	P05198	IF2A_HUMAN	EIF2S1		3.68342e+07	3.42023e+07	3.5294e+07	3.70302e+07	3.54686e+07	3.64042e+07	3.66605e+07	3.64778e+07	3.23335e+07	3.62472e+07	3.6565e+07	3.72654e+07	3.69205e+07	3.80184e+07	3.74516e+07	3.76454e+07
P05387	P05387	RLA2_HUMAN	RPLP2		9.15808e+07	6.55126e+07	1.10594e+08	8.51064e+07	6.46727e+07	6.69817e+07	9.95059e+07	8.05272e+07	4.40436e+07	8.07933e+07	7.42452e+07	7.02606e+07	7.56113e+07	8.92056e+07	6.93949e+07	7.02255e+07
P05388	P05388;Q8NHW5	RLA0_HUMAN	RPLP0		1.81671e+08	1.92582e+08	1.61409e+08	1.9664e+08	1.80675e+08	1.68615e+08	1.62455e+08	1.79885e+08	1.62933e+08	1.87722e+08	1.25673e+08	1.47618e+08	1.38472e+08	1.3459e+08	1.3076e+08	1.41784e+08
P05388;P05388-2	P05388;P05388-2	RLA0_HUMAN	RPLP0		2.04072e+08	1.89261e+08	1.96602e+08	2.08236e+08	1.91806e+08	2.07935e+08	1.93866e+08	1.96625e+08	1.70461e+08	2.05396e+08	1.84792e+08	2.15762e+08	2.09808e+08	2.03211e+08	1.99959e+08	2.03645e+08
P05412	P05412	JUN_HUMAN	JUN		7.92385e+07	8.6981e+07	7.46386e+07	7.25397e+07	8.35083e+07	7.54785e+07	7.70034e+07	7.9247e+07	9.68372e+07	8.82976e+07	7.66242e+07	8.42899e+07	7.76647e+07	7.97246e+07	8.49699e+07	7.82976e+07
P05412;P17535	P17535;P05412	JUND_HUMAN;JUN_HUMAN	JUN;JUND		1.50935e+08	1.82642e+08	1.40857e+08	1.17547e+08	1.55737e+08	1.46578e+08	1.46261e+08	1.80229e+08	1.4996e+08	2.02842e+08	1.47473e+08	2.54112e+08	2.70183e+08	2.24371e+08	2.45529e+08	1.58172e+08
P05413	P05413	FABPH_HUMAN	FABP3		898248	960478		888697	967335
P05423	P05423	RPC4_HUMAN	POLR3D		6.35513e+06	6.27539e+06	7.02742e+06	6.05055e+06	6.78544e+06	6.50777e+06	6.74032e+06	6.62105e+06	6.84825e+06	5.71091e+06	6.60309e+06	5.89978e+06	5.67332e+06	5.76845e+06	6.04322e+06	5.30894e+06
P05455	P05455	LA_HUMAN	SSB		8.37643e+06	6.39077e+06	7.95974e+06	7.2363e+06	6.73087e+06	7.71226e+06	8.01391e+06	7.40423e+06	5.6365e+06	7.28704e+06	7.36703e+06	7.19217e+06	6.89553e+06	7.96008e+06	6.77681e+06	7.28515e+06
P05556	P05556	ITB1_HUMAN	ITGB1		1.77303e+07	1.76707e+07	1.78396e+07	1.90447e+07	2.02711e+07	1.85457e+07	1.83965e+07	1.78488e+07	1.53568e+07	1.70612e+07	1.78942e+07	1.93755e+07	1.87719e+07	1.90832e+07	1.94766e+07	1.94549e+07
P05556;P05556-5	P05556;P05556-2;P05556-3;P05556-4;P05556-5	ITB1_HUMAN	ITGB1		2.63462e+07	2.96221e+07	2.72169e+07	2.94275e+07	2.99886e+07	2.78303e+07	2.83458e+07	2.82571e+07	3.07688e+07	2.78875e+07	2.63203e+07	3.13418e+07	2.93086e+07	3.00983e+07	3.17077e+07	3.07837e+07
P05783	P05783	K1C18_HUMAN	KRT18		2.66463e+09	2.95147e+09	2.54665e+09	2.49279e+09	2.77301e+09	2.56479e+09	2.47765e+09	2.74892e+09	2.93219e+09	3.20918e+09	2.54977e+09	3.10882e+09	2.89373e+09	2.85622e+09	2.94611e+09	2.75316e+09
P05783;P08727	P08727;P05783	K1C18_HUMAN;K1C19_HUMAN	KRT18;KRT19		2.45404e+07	2.55412e+07	1.92899e+07	2.34581e+07	2.32188e+07	1.74353e+07	2.09634e+07	2.50501e+07	2.53862e+07	3.09157e+07	2.15376e+07	2.85609e+07	2.74813e+07	3.45067e+08	2.79789e+07	2.92406e+07
P05787;P05787-2	P05787;P05787-2	K2C8_HUMAN	KRT8		4.61141e+09	3.93035e+09	4.11923e+09	4.16553e+09	3.69117e+09	4.18151e+09	4.05977e+09	4.64082e+09	3.55886e+09	4.7768e+09	3.99729e+09	4.57006e+09	4.70906e+09	4.90843e+09	4.2425e+09	4.44897e+09
P05787;P05787-2;P08670	P41219;P41219-2;Q9NSB2;P05787;P05787-2;P08729;P08670;P17661	K2C8_HUMAN;VIME_HUMAN	KRT8;VIM										98939.8	41761.1		1.40347e+06		1.19093e+06	452707
P05787;P05787-2;P08670;P08729;P17661	P41219;P41219-2;P05787;P05787-2;P08729;P08670;P17661	DESM_HUMAN;K2C7_HUMAN;K2C8_HUMAN;VIME_HUMAN	DES;KRT7;KRT8;VIM		130670	147468	84007.3	153366	102302	112069	160462	379220	1.04145e+07	4.49022e+06	51895	8.12201e+07	244004	1.30151e+08	2.97883e+07	321289
P05787;P05787-2;P08729;P19013;Q6KB66	P05787;P05787-2;P08729;P14136;P14136-3;P14136-2;P19013;Q6KB66;Q6KB66-2;Q6KB66-3	K2C4_HUMAN;K2C7_HUMAN;K2C80_HUMAN;K2C8_HUMAN	KRT4;KRT7;KRT8;KRT80		3.11624e+08	3.46631e+08	3.40134e+08	3.78841e+08	3.17319e+08	2.38847e+08	3.6763e+08	4.7508e+08	3.54214e+08	4.45848e+08	2.59459e+08	3.42496e+08	2.76705e+08	2.47805e+08	2.19587e+08	1.89858e+08
P06396;P06396-2;P06396-3;P06396-4	P06396;P06396-2;P06396-3;P06396-4	GELS_HUMAN	GSN		1.96287e+06	2.33471e+06	1.99582e+06	1.94685e+06	1.64896e+06	1.42241e+06	2.7568e+06	1.5582e+06	2.47866e+06	1.61352e+06	1.75936e+06	2.19931e+06	2.88008e+06	2.00356e+06	3.16067e+06	1.96085e+06
P06400	P06400	RB_HUMAN	RB1		9.10752e+06	7.37301e+06	8.90392e+06	8.68598e+06	7.63554e+06	8.74091e+06	8.96834e+06	8.88267e+06	7.09037e+06	8.58703e+06	8.4583e+06	8.47356e+06	8.61686e+06	9.16311e+06	8.80808e+06	8.94935e+06
P06493	P06493;P06493-2	CDK1_HUMAN	CDK1		1.73163e+07	1.60056e+07	1.77501e+07	1.76486e+07	1.80049e+07	1.76592e+07	1.81262e+07	1.71666e+07	1.7018e+07	1.66807e+07	1.77784e+07	1.75273e+07	1.74411e+07	1.70632e+07	1.81391e+07	1.63109e+07
P06493;P24941;P24941-2	P06493;P06493-2;Q00526;P24941;P24941-2	CDK1_HUMAN;CDK2_HUMAN	CDK1;CDK2		7.16688e+06	6.38615e+06	7.71265e+06	7.04387e+06	7.71509e+06	7.83882e+06	7.1088e+06	7.05822e+06	6.61107e+06	7.82227e+06	7.93801e+06	7.20858e+06	5.78793e+06	8.20457e+06	9.12351e+06	7.8784e+06
P06576	P06576	ATPB_HUMAN	ATP5F1B		3.07527e+07	3.33577e+07	3.10626e+07	3.14899e+07	3.31314e+07	3.21834e+07	3.01311e+07	3.17433e+07	3.21467e+07	3.15494e+07	3.09748e+07	3.2491e+07	3.18018e+07	3.26936e+07	3.32421e+07	3.2304e+07
P06702	P06702	S10A9_HUMAN	S100A9		1.95768e+06	5.35317e+06	3.18213e+06	1.70744e+07	2.49673e+06	1.06599e+07	3.8909e+06	3.07133e+06	2.10449e+06	8.05447e+06	3.38143e+06	2.01913e+06	2.90572e+06	1.61789e+06	3.76988e+06	454061
P06730;P06730-2;P06730-3	P06730;P06730-2;P06730-3	IF4E_HUMAN	EIF4E		6.08539e+07	6.08633e+07	6.22272e+07	6.22986e+07	6.57208e+07	6.54446e+07	6.34512e+07	5.89336e+07	6.06722e+07	6.03689e+07	6.58628e+07	6.64453e+07	6.53847e+07	6.19816e+07	6.92272e+07	6.23814e+07
P06733	P06733;P06733-2	ENOA_HUMAN	ENO1		4.23137e+07	3.74708e+07	4.24094e+07	4.35445e+07	4.01963e+07	4.22195e+07	4.34443e+07	4.16326e+07	3.5731e+07	4.13946e+07	4.18972e+07	4.35079e+07	4.44174e+07	4.41953e+07	4.22234e+07	4.51169e+07
P06737;P06737-2	P06737;P06737-2	PYGL_HUMAN	PYGL		3.58791e+06	3.52994e+06	3.71597e+06	3.96468e+06	3.94549e+06	3.7587e+06	3.98779e+06	3.92564e+06	3.08085e+06	4.23386e+06	3.77015e+06	3.84236e+06	3.85937e+06	4.26198e+06	3.97716e+06	4.00255e+06
P06737;P06737-2;P11216	P11216;P06737;P06737-2	PYGB_HUMAN;PYGL_HUMAN	PYGB;PYGL		720647	940146	712241	810489	1.07057e+06	964618	878699	852651	1.18786e+06	1.11196e+06	1.14885e+06	1.12832e+06	980476	737582	1.0946e+06	733779
P06737;P06737-2;P11216;P11217	P11216;P11217;P11217-2;P06737;P06737-2	PYGB_HUMAN;PYGL_HUMAN;PYGM_HUMAN	PYGB;PYGL;PYGM		1.31813e+07	1.04142e+07	1.17936e+07	1.29107e+07	1.12746e+07	1.34644e+07	1.16214e+07	1.38878e+07	1.01445e+07	1.32789e+07	1.38464e+07	1.40084e+07	1.48135e+07	1.19573e+07	1.34219e+07	1.41931e+07
P06737;P06737-2;P11217	P11217;P11217-2;P06737;P06737-2	PYGL_HUMAN;PYGM_HUMAN	PYGL;PYGM		835526	699192	567147	738481	802609	998922	1.10308e+06	1.10211e+06	590325	1.20188e+06	976665	960013	949459	1.06322e+06	995120	989362
P06746	P06746	DPOLB_HUMAN	POLB		788519	864129	993079	672505	641471	612809	1.01135e+06	699643	591131	941077	812687	807494	535599	604548	1.06237e+06	1.14968e+06
P06748;P06748-2	P06748;P06748-2;P06748-3	NPM_HUMAN	NPM1		1.01423e+08	9.32013e+07	1.16946e+08	1.11275e+08	9.76247e+07	1.05936e+08	1.09552e+08	9.71061e+07	1.00388e+08	8.98175e+07	1.03516e+08	1.18355e+08	9.48205e+07	9.67486e+07	1.18105e+08	1.05683e+08
P06753-2;P06753-3;P06753-4;P06753-5;P06753-6	P06753-2;P06753-3;P06753-4;P06753-5;P06753-6	TPM3_HUMAN	TPM3		2.15498e+06	1.94132e+06	2.11046e+06	2.07878e+06	1.99995e+06	2.01641e+06	2.49682e+06	713502	954707	986520	1.32398e+06	710667	1.87229e+06	1.07055e+06	1.73591e+06	1.41357e+06
P06753;P06753-2;P06753-3;P06753-4;P06753-5;P06753-6	P06753;P06753-2;P06753-3;P06753-4;P06753-5;P06753-6;P06753-7	TPM3_HUMAN	TPM3		337082	295546	261425	407309	134088		700996						404550	67823.1	137014	202780
P06753;P06753-2;P06753-3;P06753-4;P06753-5;P06753-6;P09493-10;P09493-3;P09493-4;P09493-5;P09493-6;P09493-7	P09493;P09493-2;P09493-3;P09493-4;P09493-5;P09493-6;P09493-7;P09493-8;P09493-9;P09493-10;P67936;P67936-2;P06753;P06753-2;P06753-3;P06753-4;P06753-5;P06753-6;P07951;P07951-2;P07951-3	TPM1_HUMAN;TPM3_HUMAN	TPM1;TPM3		1.1556e+07	1.13216e+07	1.10476e+07	1.22042e+07	1.0249e+07	1.28798e+07	1.49669e+07	8.21372e+06	1.0853e+07	1.00008e+07	8.62594e+06	1.04795e+07	1.17231e+07	1.20507e+07	7.85589e+06	8.98802e+06
P06756-2	P06756;P06756-2;P06756-3	ITAV_HUMAN	ITGAV		5.50518e+06	5.9292e+06	5.64058e+06	5.38192e+06	5.81436e+06	5.76014e+06	5.45149e+06	5.32147e+06	5.19719e+06	5.3222e+06	5.46087e+06	5.50815e+06	5.34108e+06	5.27696e+06	5.72289e+06	5.32391e+06
P07093;P07093-2;P07093-3	P07093;P07093-2;P07093-3	GDN_HUMAN	SERPINE2		1.99064e+06	2.01901e+06	2.03387e+06	2.22044e+06	2.27634e+06	1.64141e+06	2.08119e+06	2.17799e+06	1.73221e+06	1.84731e+06	2.05247e+06	2.24297e+06	2.35192e+06	2.54785e+06	2.48508e+06	2.39536e+06
P07099	P07099	HYEP_HUMAN	EPHX1		2.46767e+06	2.56769e+06	2.01467e+06	2.82094e+06	2.24948e+06	2.94768e+06	2.90453e+06	2.15262e+06	3.20378e+06	3.28847e+06	3.05458e+06	3.07043e+06	3.3579e+06	2.12615e+06	1.40918e+06	2.53752e+06
P07195	P07195	LDHB_HUMAN	LDHB		2.22952e+07	1.96239e+07	2.16425e+07	2.0905e+07	2.12092e+07	2.11583e+07	2.10805e+07	2.16826e+07	1.8808e+07	2.27382e+07	2.15566e+07	2.13338e+07	2.18504e+07	2.28883e+07	2.21561e+07	2.21424e+07
P07196	P07196	NFL_HUMAN	NEFL		2.6761e+06	2.95555e+06	2.6565e+06	2.62429e+06	2.98991e+06	2.5527e+06	2.70238e+06	2.73509e+06	2.74562e+06	2.77367e+06	2.65548e+06	3.07732e+06	2.78506e+06	2.61244e+06	2.18563e+06	2.50025e+06
P07196;P08670;P17661	Q16352;P07197;P07197-2;P07196;P08670;P17661;P12036;P12036-2	DESM_HUMAN;NFL_HUMAN;VIME_HUMAN	DES;NEFL;VIM		8.38362e+08	4.37912e+08	6.69286e+08	7.29341e+08	5.18875e+08	6.4052e+08	7.48808e+08	7.75068e+08	3.52821e+08	6.18072e+08	4.77823e+08	5.60322e+08	6.77939e+08	7.66853e+08	5.91295e+08	7.83858e+08
P07199	P07199	CENPB_HUMAN	CENPB		2.41661e+06		1.59804e+06				1.81205e+06		1.37947e+06		2.00207e+06	908707		2.04381e+06	2.36561e+06	1.99127e+06
P07203	P07203	GPX1_HUMAN	GPX1		1.54215e+06	1.6521e+06	1.35653e+06	1.12691e+06	1.56774e+06	1.28337e+06	1.22113e+06	1.31375e+06	926144	1.11106e+06	646850	1.36181e+06	1.67099e+06	856885	1.31077e+06	1.15043e+06
P07237	P07237	PDIA1_HUMAN	P4HB		1.60636e+07	1.39214e+07	1.57783e+07	1.5918e+07	1.50382e+07	1.51881e+07	1.61339e+07	1.49348e+07	1.34547e+07	1.4817e+07	1.45353e+07	1.50722e+07	1.55515e+07	1.46101e+07	1.54113e+07	1.59914e+07
P07305;P07305-2	P07305;P07305-2	H10_HUMAN	H1-0		4.77084e+07	5.26197e+07	6.01549e+07	2.6857e+07	2.82457e+07	4.86741e+07	3.31671e+07	2.78921e+07	1.50392e+08	4.74087e+07	8.43674e+07	1.01376e+08	1.01119e+08	8.27159e+07	1.29752e+08	7.32932e+07
P07339	P07339	CATD_HUMAN	CTSD		2.64582e+06	2.90192e+06	2.93945e+06	5.78377e+06	2.2483e+06	3.81546e+06	3.75831e+06	1.84757e+06	1.78906e+06	4.57874e+06	2.39173e+06	1.89414e+06	3.88927e+06	1.85717e+06	3.1193e+06	1.4817e+06
P07355;P07355-2	A6NMY6;P07355;P07355-2	ANXA2_HUMAN	ANXA2		1.88838e+07	1.6344e+07	1.84528e+07	1.94677e+07	1.54128e+07	1.78549e+07	2.05261e+07	1.51027e+07	1.41869e+07	1.85724e+07	1.68562e+07	1.51544e+07	2.12439e+07	1.58319e+07	1.75291e+07	1.63916e+07
P07384	P07384	CAN1_HUMAN	CAPN1		3.39702e+07	3.18013e+07	3.43304e+07	3.69191e+07	3.51553e+07	3.88202e+07	3.38523e+07	3.56133e+07	3.19675e+07	3.78514e+07	3.64628e+07	3.55975e+07	3.7595e+07	3.71038e+07	3.70622e+07	3.32915e+07
P07437	P07437	TBB5_HUMAN	TUBB		9.64798e+08	9.45604e+08	9.14654e+08	8.8878e+08	9.73484e+08	9.87364e+08	9.4177e+08	9.20059e+08	9.97158e+08	9.67087e+08	9.4664e+08	9.8913e+08	9.71913e+08	8.48176e+08	8.90314e+08	8.67934e+08
P07437;P68371;Q13509	P07437;Q13509;Q13509-2;P68371	TBB3_HUMAN;TBB4B_HUMAN;TBB5_HUMAN	TUBB;TUBB3;TUBB4B		1.96703e+06	3.98896e+06	917964	1.64278e+06	4.03979e+06	3.69794e+06	2.28127e+06	1.82803e+06	3.87688e+06	3.08604e+06	2.64088e+06	3.14583e+06	2.72629e+06		4.06754e+06	1.95107e+06
P07437;P68371;Q13509;Q13885;Q9BVA1	Q13885;P07437;Q9BVA1;Q13509;Q13509-2;P68371	TBB2A_HUMAN;TBB2B_HUMAN;TBB3_HUMAN;TBB4B_HUMAN;TBB5_HUMAN	TUBB;TUBB2A;TUBB2B;TUBB3;TUBB4B		1.42539e+09	1.55993e+09	1.58365e+09	1.77209e+09	1.57868e+09	1.20809e+09	1.64126e+09	1.3857e+09	1.24371e+09	1.51488e+09	1.20507e+09	1.02627e+09	9.43715e+08	7.14358e+08	8.70391e+08	8.25609e+08
P07437;P68371;Q13885;Q9BVA1	Q13885;P07437;Q9BVA1;P68371	TBB2A_HUMAN;TBB2B_HUMAN;TBB4B_HUMAN;TBB5_HUMAN	TUBB;TUBB2A;TUBB2B;TUBB4B		4.19594e+08	3.99544e+08	4.55187e+08	4.36501e+08	4.41662e+08	4.46838e+08	4.02182e+08	4.24856e+08	4.08787e+08	4.77752e+08	4.27449e+08	4.31281e+08	3.84395e+08	4.39641e+08	4.45731e+08	3.14375e+08
P07437;P68371;Q13885;Q9BVA1;Q9H4B7	Q9H4B7;Q13885;A6NNZ2;P07437;Q9BVA1;Q3ZCM7;P68371	TBB1_HUMAN;TBB2A_HUMAN;TBB2B_HUMAN;TBB4B_HUMAN;TBB5_HUMAN	TUBB;TUBB1;TUBB2A;TUBB2B;TUBB4B		72465.4	93170.3		80871		70511.6		148089	267545	158161		3.55908e+07		2.8215e+07	1.55271e+06
P07437;Q13509;Q13885;Q9BVA1	Q13885;P07437;Q9BVA1;Q13509	TBB2A_HUMAN;TBB2B_HUMAN;TBB3_HUMAN;TBB5_HUMAN	TUBB;TUBB2A;TUBB2B;TUBB3		3.08592e+09	3.25809e+09	3.27208e+09	2.91515e+09	3.28878e+09	3.23068e+09	2.92571e+09	2.82733e+09	3.74695e+09	2.8912e+09	2.76942e+09	3.10922e+09	2.61066e+09	2.74862e+09	3.12707e+09	2.63502e+09
P07451	P07451	CAH3_HUMAN	CA3		2.72125e+06														344544
P07711;P07711-3	P07711;P07711-3	CATL1_HUMAN	CTSL		1.95883e+06	2.58662e+06	1.83368e+06	2.35542e+06	2.2486e+06	2.0939e+06	3.16705e+06	2.02538e+06	2.78007e+06	2.14293e+06	2.72611e+06	2.5142e+06	5.81841e+06	2.23403e+06	2.8715e+06	1.8731e+06
P07737	P07737	PROF1_HUMAN	PFN1		2.25496e+08	2.21071e+08	2.27995e+08	2.21672e+08	2.31836e+08	2.23841e+08	2.19118e+08	2.12063e+08	2.00416e+08	2.19392e+08	2.29214e+08	2.35129e+08	2.30835e+08	2.07776e+08	2.22893e+08	2.28898e+08
P07814	P07814	SYEP_HUMAN	EPRS1		2.07731e+07	2.08657e+07	2.12876e+07	2.07098e+07	2.1463e+07	2.10868e+07	2.11e+07	2.06035e+07	1.95497e+07	2.03591e+07	2.13385e+07	2.10505e+07	2.1065e+07	2.00411e+07	2.18937e+07	2.02527e+07
P07858	P07858	CATB_HUMAN	CTSB		3.08709e+06	2.38477e+06	2.76348e+06	2.74505e+06	2.76904e+06	2.68985e+06	2.69587e+06	2.87592e+06	2.30774e+06	2.8225e+06	2.62035e+06	2.54681e+06	2.90555e+06	2.86514e+06	2.55891e+06	2.99335e+06
P07900;P07900-2	P07900;P07900-2	HS90A_HUMAN	HSP90AA1		1.09413e+07	1.04058e+07	1.12137e+07	1.14379e+07	1.01197e+07	1.14865e+07	1.08353e+07	1.11676e+07	9.00011e+06	1.1078e+07	1.08979e+07	1.07935e+07	1.15828e+07	1.04701e+07	1.06001e+07	1.2282e+07
P07900;P07900-2;P08238	Q58FF6;P08238;Q58FF7;P07900;P07900-2	HS90A_HUMAN;HS90B_HUMAN	HSP90AA1;HSP90AB1		2.96038e+08	2.46998e+08	2.7709e+08	2.87995e+08	2.56523e+08	2.78436e+08	2.88431e+08	2.80315e+08	2.06009e+08	2.80361e+08	2.67684e+08	2.99788e+08	3.18206e+08	2.92292e+08	2.82978e+08	3.06552e+08
P07900;P07900-2;P08238;Q58FF8	Q14568;P08238;Q58FF8;P07900;P07900-2	H90B2_HUMAN;HS90A_HUMAN;HS90B_HUMAN	HSP90AA1;HSP90AB1;HSP90AB2P		1.50871e+08	1.17333e+08	1.46619e+08	1.43759e+08	1.33564e+08	1.40735e+08	1.41305e+08	1.40271e+08	1.08442e+08	1.39716e+08	1.17366e+08	1.29934e+08	1.3922e+08	1.59058e+08	1.41092e+08	1.51634e+08
P07910-2	P07910;P07910-2;P07910-3;P07910-4	HNRPC_HUMAN	HNRNPC		8.697e+07	8.12688e+07	8.63757e+07	8.22991e+07	8.07409e+07	8.61916e+07	8.4645e+07	8.41202e+07	7.7989e+07	8.66103e+07	8.40348e+07	8.69774e+07	8.00411e+07	8.32798e+07	8.67371e+07	8.49687e+07
P07910-2;Q86SE5;Q86SE5-3	Q86SE5;Q86SE5-2;Q86SE5-3;P07910;P07910-2;P07910-3;P07910-4	HNRPC_HUMAN;RALYL_HUMAN	HNRNPC;RALYL													90698.5		223088	223177
P07919	P07919	QCR6_HUMAN	UQCRH		2.56857e+06	3.79175e+06	2.76373e+06	2.2842e+06	2.91313e+06	1.57778e+06	4.90887e+06	2.8849e+06	3.72219e+06	3.53492e+06	3.66947e+06	3.37587e+06	8.03702e+06	3.1455e+06	4.93871e+06	3.09284e+06
P07942	P07942	LAMB1_HUMAN	LAMB1		6.66039e+06	6.25208e+06	4.48851e+06	5.75264e+06	4.51791e+06	5.92423e+06	4.0657e+06	5.28824e+06	5.35901e+06	5.4489e+06	7.22302e+06	5.95061e+06	6.9203e+06	6.65633e+06	5.20904e+06	4.65934e+06
P07947	P07947;P12931;P12931-2;P06241;P06241-2;P06241-3	YES_HUMAN	YES1		6.80291e+06	5.77057e+06	7.38102e+06	6.64851e+06	5.90097e+06	6.78614e+06	7.24178e+06	7.14365e+06	5.24023e+06	6.65786e+06	6.2516e+06	5.67504e+06	5.97802e+06	7.10872e+06	6.41796e+06	6.79378e+06
P07951;P07951-2;P67936-2	P67936;P67936-2;P07951;P07951-2;P07951-3	TPM2_HUMAN;TPM4_HUMAN	TPM2;TPM4		244340	230053	102209	283632		170522	310292	260093	251509	247875	221644	275935	347754	255804	59418.8	193658
P07954;P07954-2	P07954;P07954-2	FUMH_HUMAN	FH		1.02999e+06	1.02856e+06	761714	693066	893517	894622	780684	1.10391e+06	1.26372e+06	1.31461e+06	669564	760131	740865	1.18575e+06	1.36591e+06	1.26769e+06
P07992;P07992-2	P07992;P07992-2;P07992-3;P07992-4	ERCC1_HUMAN	ERCC1		4.40589e+06	3.69312e+06	4.19664e+06	3.75544e+06	3.22261e+06	3.78314e+06	3.90012e+06	3.5558e+06	1.56235e+06	2.59016e+06	3.29842e+06	2.90009e+06	3.01047e+06	2.8138e+06	2.91071e+06	3.11475e+06
P07996	P07996;P07996-2	TSP1_HUMAN	THBS1		9.11702e+06	9.69712e+06	9.81426e+06	9.99066e+06	9.87841e+06	1.01705e+07	8.60233e+06	1.0039e+07	9.74076e+06	8.86562e+06	9.1258e+06	9.63796e+06	8.05948e+06	7.76663e+06	8.53964e+06	8.4898e+06
P08047-2	P08047;P08047-2;P08047-3	SP1_HUMAN	SP1		2.67148e+07	2.66984e+07	2.38473e+07	2.60317e+07	2.46343e+07	2.64644e+07	2.10825e+07	2.64484e+07	2.39252e+07	2.79057e+07	1.64891e+07	2.75754e+07	2.62548e+07	2.7449e+07	2.63327e+07	2.69337e+07
P08047-2;Q02086;Q02086-2;Q02446;Q02447;Q02447-2;Q02447-3;Q02447-5;Q02447-6	P0CG40;Q8IXZ3;Q8IXZ3-1;Q8IXZ3-2;Q8IXZ3-4;Q3SY56;Q02086;Q02086-2;Q02447;Q02447-2;Q02447-3;Q02447-4;Q02447-5;Q02447-6;Q02446;P08047;P08047-2;P08047-3	SP1_HUMAN;SP2_HUMAN;SP3_HUMAN;SP4_HUMAN	SP1;SP2;SP3;SP4			1.51337e+06							9.51655e+06						3.43663e+06
P08048;P08048-2;P08048-3;P17010;P17010-2;P17010-3	P17010;P17010-2;P17010-3;P08048;P08048-2;P08048-3	ZFX_HUMAN;ZFY_HUMAN	ZFX;ZFY		2.08354e+06	1.44663e+06	2.03052e+06	1.97886e+06	1.76396e+06	1.73354e+06	2.06236e+06	2.12464e+06	1.68262e+06	1.99287e+06	1.60602e+06	1.93115e+06	2.00403e+06	2.21669e+06	1.59779e+06	2.10323e+06
P08069	P08069	IGF1R_HUMAN	IGF1R		1.0903e+06	1.43781e+06	1.67383e+06	1.34518e+06	1.57787e+06	1.4321e+06	1.35171e+06	1.40586e+06	1.72894e+06	1.40044e+06	1.44591e+06	1.00878e+06	1.54619e+06	1.24992e+06	913754	1.25995e+06
P08133;P08133-2	P08133;P08133-2	ANXA6_HUMAN	ANXA6		583286	616751	667158	578929	654631	573121	648144	599306	627048	574494	421061	408440	424634	510125	578478	575214
P08134	P08134	RHOC_HUMAN	RHOC		2.85607e+07	3.43963e+07	2.86628e+07	2.98227e+07	3.21804e+07	3.17902e+07	3.08696e+07	3.0731e+07	4.42328e+07	4.21175e+07	3.5716e+07	3.92969e+07	3.76152e+07	3.53969e+07	3.94519e+07	3.65158e+07
P08134;P61586	P61586;P08134;P62745	RHOA_HUMAN;RHOC_HUMAN	RHOA;RHOC		1.22201e+08	1.09018e+08	1.2378e+08	1.29743e+08	1.32376e+08	1.28172e+08	1.24426e+08	1.29954e+08	1.02712e+08	1.22257e+08	1.17407e+08	1.28463e+08	1.57236e+08	1.2782e+08	1.29002e+08	1.74587e+08
P08134;P61586;P62745	P61586;P08134;P62745	RHOA_HUMAN;RHOB_HUMAN;RHOC_HUMAN	RHOA;RHOB;RHOC		8.89482e+06	5.46133e+06	7.43427e+06	9.7566e+06	7.09409e+06	9.553e+06	9.30514e+06	9.88785e+06	5.60881e+06	8.2478e+06	5.79276e+06	8.32179e+06	1.0144e+07	9.47184e+06	6.81075e+06	9.67631e+06
P08151	P08151;P08151-2;P08151-3	GLI1_HUMAN	GLI1		1.68649e+06	1.80755e+06	1.50924e+06	1.60838e+06	1.64552e+06	1.71408e+06	1.42439e+06	1.60449e+06	1.72564e+06	1.71561e+06	1.97801e+06	1.78094e+06	1.97507e+06	1.27389e+06	1.64411e+06	1.31168e+06
P08151;P10070	P08151;P08151-2;P08151-3;P10070;P10070-1;P10070-2;P10070-3;P10070-4	GLI1_HUMAN;GLI2_HUMAN	GLI1;GLI2		171147	121574	98230.3		63076.7	112578		69669.4	138080	61507.1	87710	53310.6				13531.9
P08151;P10070;P10071	P10071;P08151;P08151-2;P08151-3;P10070;P10070-1;P10070-2;P10070-3;P10070-4	GLI1_HUMAN;GLI2_HUMAN;GLI3_HUMAN	GLI1;GLI2;GLI3		6.72023e+06	6.29173e+06	5.69281e+06	7.79223e+06	6.40856e+06	6.97509e+06	6.46647e+06	9.56908e+06	6.01395e+06	7.92253e+06	4.67638e+06	6.35944e+06	6.6075e+06	6.78623e+06	6.60583e+06	6.53655e+06
P08151;P10070;P10071;Q8NBF1	P10071;Q8NBF1;Q8NEA6;Q8NEA6-2;P08151;P08151-2;P08151-3;P10070;P10070-1;P10070-2;P10070-3;P10070-4;Q9BZE0	GLI1_HUMAN;GLI2_HUMAN;GLI3_HUMAN;GLIS1_HUMAN	GLI1;GLI2;GLI3;GLIS1		9.03523e+06	1.04776e+07	7.15183e+06	4.20424e+06	8.27012e+06	4.0938e+06	7.95453e+06	1.08582e+07	1.03182e+07	1.2767e+07		9.40807e+06	1.23948e+07	1.17165e+07	1.04891e+07	1.04334e+07
P08195;P08195-2;P08195-3;P08195-4	P08195;P08195-2;P08195-3;P08195-4	4F2_HUMAN	SLC3A2		2.54717e+07	2.49115e+07	2.60136e+07	2.59404e+07	2.59769e+07	2.57077e+07	2.56941e+07	2.57159e+07	2.57995e+07	2.66472e+07	2.67906e+07	2.57577e+07	2.54639e+07	2.6723e+07	2.68624e+07	2.63205e+07
P08235-3	P08235;P08235-3;P08235-4	MCR_HUMAN	NR3C2		2.4079e+06	2.92191e+06	2.43845e+06	2.49103e+06	2.58643e+06	2.66057e+06	2.39629e+06	2.53018e+06	2.86844e+06	2.55943e+06	2.44759e+06	2.83626e+06	2.6911e+06	2.84218e+06	2.77218e+06	2.4404e+06
P08236;P08236-2;P08236-3	P08236;P08236-2;P08236-3	BGLR_HUMAN	GUSB		988804	1.12395e+06	1.3834e+06	999194	1.17047e+06	1.16835e+06	1.2662e+06	1.3485e+06	511308	1.18827e+06	523304	919957	855557	1.13962e+06	1.34068e+06	772161
P08237;P08237-3	P08237;P08237-2;P08237-3	PFKAM_HUMAN	PFKM		2.69906e+07	2.28535e+07	2.68391e+07	2.76291e+07	2.63326e+07	2.74698e+07	2.5833e+07	2.74781e+07	2.12774e+07	2.65721e+07	2.56816e+07	2.72723e+07	2.76133e+07	2.81197e+07	2.65223e+07	2.78186e+07
P08237;P08237-3;P17858-2	P08237;P08237-3;P17858;P17858-2	PFKAL_HUMAN;PFKAM_HUMAN	PFKL;PFKM		4.52079e+06	4.10457e+06	5.04992e+06	4.15322e+06	4.55201e+06	2.86898e+06	4.63637e+06	3.59797e+06	3.03062e+06	4.63172e+06	3.43435e+06	8.42367e+06	4.93961e+06	7.34219e+06	1.0188e+07	4.29604e+06
P08237;P08237-3;P17858-2;Q01813	P08237;P08237-2;P08237-3;Q01813;Q01813-2;P17858;P17858-2	PFKAL_HUMAN;PFKAM_HUMAN;PFKAP_HUMAN	PFKL;PFKM;PFKP		4.95292e+07	5.25877e+07	5.33268e+07	6.39173e+07	5.9535e+07	6.11224e+07	5.46209e+07	6.36504e+07	5.18803e+07	6.6288e+07	5.81653e+07	6.46667e+07	6.04827e+07	5.73569e+07	6.24853e+07	5.40776e+07
P08237;P08237-3;Q01813	P08237;P08237-2;P08237-3;Q01813;Q01813-2	PFKAM_HUMAN;PFKAP_HUMAN	PFKM;PFKP		2.09202e+07	2.10052e+07	2.23649e+07	2.2581e+07	2.32181e+07	2.369e+07	2.33472e+07	2.38884e+07	1.33099e+07	2.42792e+07	2.34491e+07	2.35156e+07	2.548e+07	2.35044e+07	2.15731e+07	2.217e+07
P08238	P08238	HS90B_HUMAN	HSP90AB1		3.19485e+08	3.21416e+08	3.19991e+08	3.20307e+08	3.30102e+08	3.31222e+08	3.17999e+08	3.21481e+08	3.20067e+08	3.33824e+08	3.28775e+08	3.31918e+08	3.18602e+08	3.22417e+08	3.22456e+08	3.2372e+08
P08238;P14625	P14625;P08238	ENPL_HUMAN;HS90B_HUMAN	HSP90AB1;HSP90B1		8.25862e+07	4.73429e+07	7.55111e+07	8.24234e+07	5.67086e+07	6.81027e+07	8.6401e+07	8.39395e+07	3.66227e+07	7.01221e+07	5.39936e+07	6.06387e+07	7.92292e+07	9.25914e+07	6.24856e+07	8.86211e+07
P08238;Q58FF8	P08238;Q58FF8;Q58FF7	H90B2_HUMAN;HS90B_HUMAN	HSP90AB1;HSP90AB2P		8.99595e+07	7.05136e+07	2.94389e+07	4.4163e+07	3.23444e+07	8.13797e+07	7.89948e+07	1.1121e+08	6.40109e+07	9.42306e+07	7.72442e+07	9.50164e+07	1.16035e+08	1.16734e+08	9.36235e+07	1.1853e+08
P08240	P08240;P08240-2	SRPRA_HUMAN	SRPRA		7.03004e+06	7.60517e+06	7.86937e+06	7.71517e+06	8.14159e+06	8.01079e+06	7.35978e+06	7.83991e+06	8.14188e+06	8.12763e+06	7.7786e+06	7.50697e+06	6.80584e+06	6.83644e+06	7.45951e+06	6.21456e+06
P08243;P08243-2;P08243-3	P08243;P08243-2;P08243-3	ASNS_HUMAN	ASNS		1.45935e+07	1.34322e+07	1.44157e+07	1.45618e+07	1.48883e+07	1.52001e+07	1.45898e+07	1.44639e+07	1.33213e+07	1.52379e+07	1.51573e+07	1.61452e+07	1.4924e+07	1.5515e+07	1.50515e+07	1.49474e+07
P08253;P08253-2;P08253-3	P08253;P08253-2;P08253-3	MMP2_HUMAN	MMP2		981047	1.07145e+06	883276	367913	735352	1.06753e+06	1.71422e+06	1.05683e+06	909729	1.09678e+06	1.22524e+06	1.04315e+06	1.18433e+06	589625	668391	541573
P08311	P08311	CATG_HUMAN	CTSG			1.23785e+06	888038	683120		550410			722024				1.1541e+06		605106
P08559;P08559-2;P08559-3;P08559-4	P08559;P08559-2;P08559-3;P08559-4;P29803	ODPA_HUMAN	PDHA1		4.70832e+06	4.02465e+06	4.40436e+06	4.81338e+06	4.60826e+06	4.38627e+06	3.79586e+06	4.35765e+06	3.75485e+06	4.58675e+06	4.31728e+06	4.25614e+06	4.57019e+06	4.40214e+06	3.89179e+06	3.86435e+06
P08574	P08574	CY1_HUMAN	CYC1		5.79803e+07	5.49562e+07	5.59518e+07	6.2434e+07	5.80147e+07	5.61603e+07	6.17362e+07	5.74149e+07	5.2519e+07	6.14445e+07	5.97509e+07	6.07357e+07	5.96523e+07	5.75637e+07	5.78838e+07	5.80267e+07
P08579	P08579	RU2B_HUMAN	SNRPB2		1.35387e+07	1.7543e+07	1.53981e+07	1.46683e+07	1.62791e+07	1.49268e+07	1.39632e+07	1.46492e+07	1.70153e+07	1.48802e+07	1.10074e+07	1.70476e+07	1.38582e+07	1.33813e+07	1.48246e+07	1.34341e+07
P08579;P09012	P08579;P09012	RU2B_HUMAN;SNRPA_HUMAN	SNRPA;SNRPB2		1.47951e+07	1.12904e+07	1.02219e+07	1.23019e+07	8.16497e+06	1.18209e+07	9.58043e+06	1.40773e+07	8.62865e+06	1.30773e+07	1.07721e+07	1.24526e+07	1.28906e+07	1.34471e+07	1.22742e+07	1.45626e+07
P08581;P08581-2	P08581;P08581-2	MET_HUMAN	MET		890736	1.15571e+06	954111	1.06673e+06	836634	1.0292e+06	320121	1.04261e+06	982499	471372	1.1674e+06	626591	798072	628665	924735	1.22677e+06
P08590	P05976;P05976-2;P08590	MYL3_HUMAN	MYL3		1.91728e+06	1.18979e+06	2.13656e+06	2.11395e+06	1.85662e+06	1.54932e+06	1.7722e+06	1.41212e+06	2.40006e+06	2.21239e+06	1.79635e+06	2.20541e+06		677130	1.53813e+06
P08621	P08621;P08621-4	RU17_HUMAN	SNRNP70		2.05873e+07	1.96059e+07	1.9666e+07	2.0746e+07	1.81114e+07	2.06522e+07	1.94236e+07	2.0279e+07	1.76352e+07	2.01246e+07	2.01714e+07	1.8953e+07	1.78675e+07	1.90845e+07	1.78779e+07	1.87909e+07
P08631;P08631-2;P08631-3;P08631-4	P08631;P08631-2;P08631-3;P08631-4;P07948;P07948-2	HCK_HUMAN	HCK		2.70088e+06	2.65792e+06	2.49188e+06	2.72861e+06	2.61299e+06			1.91997e+06					2.54018e+06			1.88557e+06
P08648	P08648	ITA5_HUMAN	ITGA5		1.6007e+06	1.62007e+06	1.39392e+06	1.6851e+06	1.80449e+06	1.82364e+06	1.61382e+06	1.70029e+06	2.1126e+06	1.73762e+06	1.8881e+06	1.9554e+06	1.83468e+06	1.59534e+06	1.66678e+06	1.73649e+06
P08651;P08651-2	P08651;P08651-2;P08651-3;P08651-4;P08651-5;P08651-6	NFIC_HUMAN	NFIC		2.2045e+07	2.14103e+07	2.09922e+07	2.13059e+07	2.0531e+07	2.03917e+07	2.00391e+07	2.21334e+07	2.1434e+07	2.26945e+07	2.10297e+07	2.30602e+07	2.19861e+07	2.26262e+07	2.14155e+07	2.22945e+07
P08651;P08651-2;Q12857;Q12857-2;Q12857-3;Q12857-4	P08651;P08651-2;P08651-3;P08651-4;P08651-5;P08651-6;Q12857;Q12857-2;Q12857-3;Q12857-4	NFIA_HUMAN;NFIC_HUMAN	NFIA;NFIC		2.67595e+07	2.26254e+07	2.32798e+07	1.72457e+07	2.08627e+07	2.36467e+07	1.58612e+07	2.12325e+07	1.40372e+07	1.94063e+07	2.04416e+07	1.83283e+07	1.9719e+07	2.66095e+07	2.31742e+07	1.9598e+07
P08670	P08670	VIME_HUMAN	VIM		3.31003e+09	3.14383e+09	3.09847e+09	3.005e+09	3.01618e+09	3.04086e+09	3.00435e+09	3.24722e+09	2.86287e+09	3.38988e+09	3.00518e+09	3.19335e+09	3.23803e+09	3.46353e+09	3.18139e+09	3.14345e+09
P08670;P17661	P08670;P17661	DESM_HUMAN;VIME_HUMAN	DES;VIM		8.93164e+08	7.46429e+08	8.04835e+08	8.56104e+08	7.59217e+08	8.1362e+08	7.95963e+08	8.37798e+08	5.87856e+08	8.56859e+08	9.04463e+08	8.22784e+08	8.84846e+08	7.00829e+08	8.16174e+08	8.67668e+08
P08708	P08708	RS17_HUMAN	RPS17		9.7645e+07	1.0038e+08	1.01672e+08	9.89287e+07	1.06674e+08	1.02071e+08	9.72466e+07	1.09586e+08	8.68969e+07	1.00554e+08	9.92868e+07	1.00298e+08	9.69541e+07	1.01575e+08	9.42896e+07	1.16963e+08
P08727;Q04695	P08727;Q04695	K1C17_HUMAN;K1C19_HUMAN	KRT17;KRT19		4.41792e+08	3.50425e+08	3.87975e+08	3.70337e+08	3.43989e+08	3.71708e+08	3.36745e+08	4.05829e+08	3.08878e+08	4.03538e+08	3.73327e+08	3.86451e+08	4.11495e+08	3.86046e+08	3.79675e+08	3.95489e+08
P08754	P08754	GNAI3_HUMAN	GNAI3		2.11573e+06	3.87669e+06	1.86878e+06	1.53179e+06	1.23348e+06	1.85472e+06	1.69269e+06	1.6426e+06	1.32502e+06	1.8589e+06	895259	1.50385e+06	1.1175e+06	1.17939e+06	1.42979e+06	1.34742e+06
P08779	P08779	K1C16_HUMAN	KRT16		3.4031e+08	5.34169e+07	8.20595e+07	3.00988e+08	2.67882e+07	1.82383e+08	4.11325e+08	5.93905e+07	4.30834e+07	8.48456e+07	4.08688e+07	2.70983e+07	2.0532e+08	3.38888e+07	4.46273e+07	3.70795e+07
P08865	P08865	RSSA_HUMAN	RPSA		2.28109e+06	1.95687e+06	2.15012e+06	2.1903e+06	1.15423e+06	1.83746e+06	2.21918e+06	1.92432e+06	1.78951e+06	1.6706e+06	1.81004e+06	1.56497e+06	2.30802e+06	1.93329e+06	1.99249e+06	1.54086e+06
P09001	P09001	RM03_HUMAN	MRPL3		5.53082e+06	6.13272e+06	5.83846e+06	5.74753e+06	5.91361e+06	5.78186e+06	5.67518e+06	6.11122e+06	5.2998e+06	6.01333e+06	5.00154e+06	5.82844e+06	5.71737e+06	5.92243e+06	5.77214e+06	5.77659e+06
P09012	P09012	SNRPA_HUMAN	SNRPA		7.20023e+06	1.01917e+07	1.04691e+07	9.06233e+06	9.69703e+06	1.01407e+07	5.35662e+06	8.11398e+06	9.75262e+06	9.60139e+06	9.19889e+06	8.68988e+06	7.33455e+06	8.01617e+06	7.45945e+06	5.98614e+06
P09038;P09038-1;P09038-2;P09038-3	P09038;P09038-1;P09038-2;P09038-3	FGF2_HUMAN	FGF2		740908	643090	820523	603268	762470	870730	564379	728454		523898	935276	802180	578125	857373	426021	624362
P09104;P09104-2	P09104;P09104-2	ENOG_HUMAN	ENO2		1.84745e+06	1.38632e+06	2.31961e+06	1.89644e+06	2.16192e+06	1.45267e+06							463113
P09110	P09110	THIK_HUMAN	ACAA1		3.7539e+06	4.3301e+06	3.95904e+06	3.63757e+06	4.24269e+06	3.82392e+06	3.66868e+06	3.49977e+06	5.08034e+06	4.51578e+06	3.71746e+06	3.8741e+06	3.81113e+06	4.15038e+06	4.32403e+06	3.68474e+06
P09132	P09132	SRP19_HUMAN	SRP19		1.3594e+06	1.62909e+06	1.24948e+06	1.1671e+06	1.09521e+06	1.39307e+06	1.25212e+06	1.46359e+06	1.69394e+06	1.8832e+06	1.59365e+06	1.58594e+06	1.38463e+06	1.36505e+06	2.7936e+06	1.89177e+06
P09211	P09211	GSTP1_HUMAN	GSTP1		1.40162e+06	1.46581e+06	2.4322e+06	2.32736e+06	1.88112e+06	2.63673e+06	1.86131e+06	1.29368e+06	1.69795e+06	1.98503e+06	1.2309e+06	993059	1.76713e+06	2.09278e+06	1.86538e+06	1.89383e+06
P09234	P09234	RU1C_HUMAN	SNRPC		2.96864e+06	2.88422e+06	3.14075e+06	3.17139e+06	2.8118e+06	3.31985e+06	3.03645e+06	2.99715e+06	1.85176e+06	2.94322e+06	2.73985e+06	2.53285e+06	2.448e+06	2.62342e+06	2.03597e+06	2.81606e+06
P09382	P09382	LEG1_HUMAN	LGALS1		2.98529e+07	2.3604e+07	2.90789e+07	2.59507e+07	2.40751e+07	1.97002e+07	2.62547e+07	2.50729e+07	2.12141e+07	2.16442e+07	2.54451e+07	2.23566e+07	2.80384e+07	2.16554e+07	2.39113e+07	2.58657e+07
P09429	P09429	HMGB1_HUMAN	HMGB1		2.06525e+06	1.62733e+06	1.80758e+06	1.80942e+06	1.97949e+06	1.81786e+06	2.03619e+06	2.01231e+06	1.74645e+06	2.59862e+06	1.88238e+06	1.58949e+06	1.83966e+06	1.90454e+06	2.18082e+06	1.80225e+06
P09429;P23497	P23497;B2RPK0;P09429	HMGB1_HUMAN;SP100_HUMAN	HMGB1;SP100													933786		960834	519399
P09429;P26583	P26583;P09429	HMGB1_HUMAN;HMGB2_HUMAN	HMGB1;HMGB2		741756	626433	821963	816338	650971	575039	752797	769452	569199	749770	753764	556673	787584	977449	786557	945156
P09486	P09486	SPRC_HUMAN	SPARC		752540	461655	597872	862543	662986	543923	670298	808210	488220	630508	515482	614692	631607	677373	689480	697427
P09493-10;P09493-3;P09493-4	P09493;P09493-3;P09493-4;P09493-9;P09493-10;P07951;P07951-2	TPM1_HUMAN	TPM1		1.66555e+06	1.27286e+06	1.21933e+06	1.4698e+06	1.39938e+06	1.49396e+06	1.54538e+06	1.31605e+06	828793	1.18087e+06	846174	1.16696e+06	1.39017e+06	1.24076e+06	1.1131e+06	1.26936e+06
P09493-5	P09493-5	TPM1_HUMAN	TPM1		211202	233674	318438	204232	227514	160158	285433	212812	251086	208913	171125	192739	171339	173973	185465	227573
P09496-2	P09496;P09496-2;P09496-3;P09496-4	CLCA_HUMAN	CLTA		1.23982e+08	9.78104e+07	9.2616e+07	9.3458e+07	7.65162e+07	1.06257e+08	9.40097e+07	1.18598e+08	8.26592e+07	1.06206e+08	9.31479e+07	1.01525e+08	1.22673e+08	1.2469e+08	1.14467e+08	1.18754e+08
P09497-2	P09497;P09497-2	CLCB_HUMAN	CLTB		3.47931e+07	2.66994e+07	3.36546e+07	2.91192e+07	2.78809e+07	3.04866e+07	3.54666e+07	3.38979e+07	2.11948e+07	2.93513e+07	2.98256e+07	2.83555e+07	3.21615e+07	3.11243e+07	3.17786e+07	3.43096e+07
P09543;P09543-2	P09543;P09543-2	CN37_HUMAN	CNP		2.32788e+07	2.25128e+07	2.33279e+07	2.18326e+07	2.34647e+07	2.34342e+07	2.31815e+07	2.34848e+07	2.23576e+07	2.38526e+07	2.43022e+07	2.45794e+07	2.47353e+07	2.33388e+07	2.47692e+07	2.33726e+07
P09601	P09601	HMOX1_HUMAN	HMOX1		1.63211e+06	1.80978e+06	1.87033e+06	2.01107e+06	1.82929e+06	2.02102e+06	1.95729e+06	1.78165e+06	2.08868e+06	1.37045e+06	1.89514e+06	1.49828e+06	1.5337e+06	1.68761e+06	1.80223e+06	1.57996e+06
P09619	P09619	PGFRB_HUMAN	PDGFRB		2.56306e+06	2.54259e+06	2.66447e+06	2.69986e+06	2.62276e+06	2.55427e+06	2.65922e+06	2.6802e+06	2.63748e+06	2.73751e+06	2.69421e+06	2.69337e+06	2.73325e+06	2.74828e+06	2.85298e+06	2.72975e+06
P09622	P09622;P09622-2;P09622-3	DLDH_HUMAN	DLD		1.02755e+07	8.83614e+06	9.55227e+06	1.04313e+07	8.96996e+06	9.91311e+06	1.03221e+07	9.3728e+06	8.4821e+06	9.06464e+06	1.00834e+07	9.11724e+06	1.00397e+07	1.01234e+07	9.47582e+06	9.90075e+06
P09651;P09651-2	P09651;P09651-2;P09651-3	ROA1_HUMAN	HNRNPA1		2.19161e+08	1.86664e+08	1.92846e+08	2.04595e+08	1.80181e+08	1.96681e+08	2.10878e+08	2.06026e+08	1.57358e+08	1.86928e+08	1.97924e+08	1.96178e+08	2.05731e+08	1.90335e+08	1.86498e+08	2.05082e+08
P09651;P09651-2;P51991;P51991-2	Q32P51;P51991;P51991-2;P09651;P09651-2;P09651-3	ROA1_HUMAN;ROA3_HUMAN	HNRNPA1;HNRNPA3		3.10221e+07	2.29841e+07	2.88361e+07	2.70277e+07	2.47574e+07	2.78279e+07	2.73394e+07	2.51321e+07	1.79948e+07	2.26957e+07	2.3766e+07	2.0446e+07	2.28806e+07	1.8147e+07	1.79522e+07	2.03964e+07
P09661	P09661	RU2A_HUMAN	SNRPA1		1.76038e+07	1.51377e+07	1.73275e+07	1.77383e+07	1.54884e+07	1.66344e+07	1.66463e+07	1.72791e+07	1.3195e+07	1.55206e+07	1.52884e+07	1.64077e+07	1.59052e+07	1.65121e+07	1.55701e+07	1.654e+07
P09669	P09669	COX6C_HUMAN	COX6C		1.44555e+07	1.57493e+07	1.49347e+07	1.56832e+07	1.62964e+07	1.49091e+07	1.43112e+07	1.36581e+07	1.59663e+07	1.59728e+07	1.46845e+07	1.60395e+07	1.57165e+07	1.47651e+07	1.6253e+07	1.40552e+07
P09874	P09874	PARP1_HUMAN	PARP1		3.16818e+07	2.99454e+07	3.10754e+07	3.10592e+07	3.00761e+07	3.19938e+07	3.01404e+07	3.21294e+07	2.70443e+07	3.05095e+07	2.96941e+07	3.15031e+07	2.99505e+07	3.07667e+07	3.05118e+07	3.05578e+07
P09884	P09884	DPOLA_HUMAN	POLA1		8.07458e+06	7.69066e+06	8.08922e+06	8.2867e+06	8.56068e+06	8.23625e+06	8.55253e+06	8.21029e+06	7.18264e+06	8.00405e+06	8.07809e+06	7.84503e+06	7.90673e+06	7.9663e+06	7.70522e+06	8.21223e+06
P09917	P09917;P09917-2;P09917-3	LOX5_HUMAN	ALOX5		1.18767e+06	1.67825e+06	1.37498e+06	1.39441e+06	1.52615e+06	1.41246e+06	1.75017e+06	1.20391e+06	1.49901e+06	1.82798e+06	1.17286e+06	1.21577e+06	989883	1.06125e+06	1.30349e+06	1.376e+06
P09917;P09917-4	P09917;P09917-2;P09917-3;P09917-4;P09917-5	LOX5_HUMAN	ALOX5		1.21164e+06		455239	941406	673852	986476	1.39459e+06	704994	486059	466120	352525	785011	829243	949756	883913	863713
P09960	P09960;P09960-4	LKHA4_HUMAN	LTA4H		5.50146e+06	5.15201e+06	5.83864e+06	5.6799e+06	5.8482e+06	5.78147e+06	5.56649e+06	5.90608e+06	5.29739e+06	6.08944e+06	5.84045e+06	5.677e+06	5.64048e+06	5.99481e+06	5.71915e+06	5.81412e+06
P0C0L4;P0C0L4-2;P0C0L5	P0C0L4;P0C0L4-2;P0C0L5	CO4A_HUMAN;CO4B_HUMAN	C4A;C4B		1.61446e+06	1.94876e+06	1.78321e+06	2.19362e+06	2.28325e+06	1.91952e+06	1.69654e+06	1.90633e+06	2.12983e+06	1.72943e+06	1.76694e+06	1.91899e+06	1.94869e+06	1.5124e+06	1.85951e+06	1.85762e+06
P0C0S5;Q71UI9;Q71UI9-3;Q71UI9-4	Q71UI9;Q71UI9-2;Q71UI9-3;Q71UI9-4;P0C0S5	H2AV_HUMAN;H2AZ_HUMAN	H2AZ1;H2AZ2		1.50132e+07	1.22319e+07	1.35145e+07	1.46898e+07	1.47893e+07	1.12526e+07	1.44075e+07	1.38017e+07	9.72459e+06	1.33771e+07	1.22723e+07	1.31273e+07	1.14657e+07	1.16017e+07	1.24836e+07	1.36879e+07
P0C0S8;P20671;Q16777;Q6FI13;Q96KK5;Q99878;Q9BTM1	Q6FI13;Q99878;P0C0S8;Q9BTM1;Q9BTM1-2;P20671;Q96KK5;Q16777	H2A1D_HUMAN;H2A1H_HUMAN;H2A1J_HUMAN;H2A1_HUMAN;H2A2A_HUMAN;H2A2C_HUMAN;H2AJ_HUMAN	H2AC11;H2AC12;H2AC14;H2AC18;H2AC20;H2AC7;H2AJ		3.23367e+07	2.16523e+07	2.97173e+07	3.51155e+07	2.76085e+07	2.74079e+07	3.48966e+07	3.42421e+07	1.86071e+07	2.89394e+07	2.70142e+07	2.41205e+07	2.7788e+07	3.22205e+07	2.48104e+07	3.57774e+07
P0C1Z6;P0C1Z6-2	P0C1Z6;P0C1Z6-2	TFPT_HUMAN	TFPT		2.25346e+06	2.17875e+06	2.25312e+06	1.75537e+06	2.00512e+06	1.56369e+06	1.87596e+06	1.78328e+06	1.58409e+06	1.88333e+06	2.41292e+06	1.72281e+06	1.87945e+06	2.27527e+06	2.01058e+06	2.14363e+06
P0C2W1	P0C2W1	FBSP1_HUMAN	FBXO45		2.35798e+06	1.87042e+06	2.9162e+06	2.67647e+06	2.88526e+06	2.84218e+06	1.66701e+06	2.35322e+06	2.68577e+06	3.04532e+06	3.07297e+06	3.24942e+06	2.56556e+06	2.77381e+06	3.28405e+06	3.47647e+06
P0C7P0	P0C7P0	CISD3_HUMAN	CISD3		1.51556e+06	3.04573e+06	2.67046e+06	2.41368e+06	1.92097e+06	3.63205e+06	2.09164e+06	2.90643e+06	3.33568e+06	2.72539e+06	1.41139e+06	2.97113e+06	2.95839e+06	2.38701e+06	2.75927e+06	1.88851e+06
P0C7T5	P0C7T5	ATX1L_HUMAN	ATXN1L		5.63741e+06	5.46207e+06	5.85666e+06	5.22288e+06	5.73442e+06	5.53688e+06	5.50984e+06	5.34986e+06	5.39964e+06	4.60899e+06	5.19196e+06	5.52224e+06	4.33251e+06	4.37574e+06	4.90766e+06	4.72502e+06
P0C7U0	P0C7U0	ELFN1_HUMAN	ELFN1		9.55844e+06	8.46573e+06	9.61095e+06	9.35043e+06	9.53351e+06	9.77967e+06	9.93274e+06	8.61139e+06	9.34013e+06	7.98811e+06	8.84696e+06	8.91196e+06	9.36543e+06	8.43971e+06	9.3124e+06	9.47094e+06
P0C7U0;Q5R3F8	Q5R3F8;P0C7U0	ELFN1_HUMAN;PPR29_HUMAN	ELFN1;ELFN2		926473	835878	889179	916827	766282	843932	908613	953670	659102	588711	831613	587738	763491	672401		425542
P0C7V8	P0C7V8	DC8L2_HUMAN	DCAF8L2		1.33314e+07	1.29418e+07	1.2873e+07	1.26019e+07	1.34816e+07	1.33771e+07	1.40945e+07	1.24875e+07	1.33859e+07	1.37928e+07	1.30956e+07	1.41464e+07	1.51336e+07	1.38639e+07	1.35493e+07	1.42475e+07
P0C7V8;Q5TAQ9;Q5TAQ9-2	P0C7V8;A6NGE4;Q5TAQ9;Q5TAQ9-2	DC8L2_HUMAN;DCAF8_HUMAN	DCAF8;DCAF8L2		1.55648e+07	1.7666e+07	1.56594e+07	1.66361e+07	1.74912e+07	1.8235e+07	1.58668e+07	1.58075e+07	1.51134e+07	1.76514e+07	1.74555e+07	1.50504e+07	1.39058e+07	1.62682e+07	1.59285e+07	1.76227e+07
P0CAP1;P0CAP1-3;P0CAP1-4	P0CAP1;P0CAP1-2;P0CAP1-3;P0CAP1-4;P0CAP1-5;P0CAP1-6;P0CAP1-7;P0CAP1-8;P0CAP1-9;P0CAP1-10;P0CAP1-11	MYZAP_HUMAN	MYZAP		3.27241e+06	3.11335e+06	2.70154e+06	3.06312e+06	2.72322e+06	3.10884e+06	2.76839e+06	3.2064e+06	3.58017e+06	3.43043e+06	3.03552e+06	3.05958e+06	2.80073e+06	3.57681e+06	3.72325e+06	2.62918e+06
P0CAP2;P0CAP2-3	P0CAP2;P0CAP2-3	GRL1A_HUMAN	POLR2M		1.18797e+07	1.2565e+07	1.16526e+07	1.14835e+07	1.18943e+07	1.17121e+07	1.11109e+07	1.16151e+07	1.38048e+07	1.25306e+07	1.19276e+07	1.29179e+07	1.27712e+07	1.14496e+07	1.17967e+07	1.27423e+07
P0CB38;Q13310-2;Q13310-3	P0CB38;Q13310;Q13310-2;Q13310-3	PAB4L_HUMAN;PABP4_HUMAN	PABPC4;PABPC4L		6.87483e+06	5.93835e+06	6.767e+06	6.17608e+06	5.93051e+06	5.57408e+06	7.5575e+06	6.60224e+06	5.96348e+06	5.86834e+06	5.11669e+06	6.08335e+06	6.87633e+06	5.88056e+06	7.06926e+06	6.2225e+06
P0CG13	P0CG13	CTF8_HUMAN	CHTF8		6.72261e+06	5.57379e+06	6.26458e+06	8.11716e+06	6.28962e+06	6.10216e+06	6.75939e+06	7.35966e+06	4.16362e+06	6.71717e+06	5.84242e+06	7.20088e+06	7.85403e+06	6.73285e+06	6.95175e+06	7.52628e+06
P0CG47;P0CG48	P0CG48;P0CG47	UBB_HUMAN;UBC_HUMAN	UBB;UBC			805394	1.78363e+06				1.68877e+06				1.8246e+06				1.75599e+06
P0CJ78	P0CJ78	ZN865_HUMAN	ZNF865		357388	361516	299203	422282	307358	265290	213114	391193	349929	327351	367528	342656	398391	358629	321023	536375
P0DI83	P0DI83	NARR_HUMAN	RAB34		3.95489e+07	4.51886e+07	3.83698e+07	3.63411e+07	4.21752e+07	4.03629e+07	3.86557e+07	4.36634e+07	4.83568e+07	4.61267e+07	4.208e+07	5.32851e+07	4.76397e+07	5.87897e+07	5.49728e+07	4.61499e+07
P0DJD0;P0DJD1	P0DJD1;P0DJD0	RGPD1_HUMAN;RGPD2_HUMAN	RGPD1;RGPD2		347971	313995	362933	316518	347651	309056	301364	317953	339657	329036	262078	198639	332753	304731	289398	283009
P0DMB2	P0DMB2	CH088_HUMAN	C8orf88		6.17489e+07	7.27001e+07	6.34358e+07	5.65917e+07	6.74113e+07	6.24908e+07	5.79744e+07	6.3601e+07	6.37674e+07	6.71787e+07	5.9688e+07	6.78546e+07	6.14919e+07	7.16357e+07	7.23049e+07	6.84709e+07
P0DMV1;P0DMV2;Q5DJT8	P0DMV0;P0DMU9;P0DMU7;Q5HYN5;Q8NHU0;Q5DJT8;P0DMU8;P0DMV1;P0DMV2	CT452_HUMAN;CT458_HUMAN;CT459_HUMAN	CT45A2;CT45A8;CT45A9		4.19739e+06	3.79005e+06	4.06308e+06	4.25552e+06	4.12239e+06	3.92701e+06	4.33445e+06	4.32431e+06	3.47406e+06	4.37103e+06	4.32111e+06	4.96402e+06	4.06417e+06	4.28096e+06	4.17603e+06	4.74477e+06
P0DMV8;P0DMV9	P0DMV8;P0DMV8-2;P0DMV9	HS71A_HUMAN;HS71B_HUMAN	HSPA1A;HSPA1B		1.44744e+08	1.21396e+08	1.36178e+08	1.39152e+08	1.31266e+08	1.31316e+08	1.41878e+08	1.35158e+08	1.19803e+08	1.32642e+08	1.21385e+08	1.30024e+08	1.33316e+08	1.28581e+08	1.31259e+08	1.4074e+08
P0DMV8;P0DMV9;P17066	P17066;P0DMV8;P0DMV8-2;P0DMV9	HS71A_HUMAN;HS71B_HUMAN;HSP76_HUMAN	HSPA1A;HSPA1B;HSPA6		2.50698e+08	2.64726e+08	2.55333e+08	2.302e+08	2.47185e+08	2.50851e+08	2.40802e+08	2.39533e+08	2.62815e+08	2.53086e+08	2.63846e+08	2.68649e+08	2.53119e+08	2.62035e+08	2.84514e+08	2.67472e+08
P0DN76;Q01081	Q01081;Q01081-2;Q01081-4;P0DN76	U2AF1_HUMAN;U2AF5_HUMAN	U2AF1;U2AF1L5		2.01792e+07	1.76302e+07	1.99608e+07	1.91281e+07	1.90982e+07	2.14799e+07	1.74261e+07	1.72421e+07	1.82989e+07	1.78319e+07	2.13294e+07	1.9944e+07	1.9826e+07	2.11321e+07	2.00043e+07	1.93572e+07
P0DN79;P35520;P35520-2	P35520;P35520-2;P0DN79	CBSL_HUMAN;CBS_HUMAN	CBS;CBSL		1.58979e+06	2.08493e+06	1.76616e+06	1.77045e+06	2.11465e+06	1.77158e+06	2.01766e+06	1.85925e+06	2.45759e+06	2.07851e+06	2.13379e+06	1.87628e+06	1.89814e+06	1.85481e+06	2.07316e+06	1.664e+06
P0DP91;Q03468	P0DP91;Q03468	ERCC6_HUMAN;ERPG3_HUMAN	ERCC6		971294	872787	1.26774e+06	1.04649e+06	787377	1.20573e+06	988607	1.49009e+06	1.06762e+06	1.09451e+06	1.16265e+06	594146	789057	651703	917148	795545
P0DPB6	P0DPB6	RPAC2_HUMAN	POLR1D		1.04546e+07	1.20487e+07	1.06495e+07	1.04171e+07	1.04315e+07	8.56877e+06	1.02865e+07	1.00831e+07	1.17095e+07	9.94518e+06	1.07921e+07	1.03473e+07	1.09378e+07	8.66934e+06	9.31702e+06	9.54873e+06
P0DPH7;P0DPH8;Q6PEY2	P0DPH7;P0DPH7-2;Q71U36;Q71U36-2;P0DPH8;Q6PEY2	TBA3C_HUMAN;TBA3D_HUMAN;TBA3E_HUMAN	TUBA3C;TUBA3D;TUBA3E		9.64917e+07	1.13859e+08	1.05147e+08	1.33244e+08	1.2756e+08	8.58377e+07	1.12752e+08	1.39469e+08	1.12626e+08	1.33811e+08	8.76963e+07	9.96989e+07	9.81692e+07	8.96492e+07	9.47164e+07	8.62113e+07
P0DTE7;P0DTE8;P0DUB6	P0DTE8;P04746;P04746-2;P0DUB6;P19961;P19961-2;P0DTE7	AMY1A_HUMAN;AMY1B_HUMAN;AMY1C_HUMAN	AMY1A;AMY1B;AMY1C		76391.8	2.14436e+06	238272	490089			186111		428807	157237		36277.7	209558		395273
P10070	P10070	GLI2_HUMAN	GLI2		4.42266e+07	4.90348e+07	4.42625e+07	4.26205e+07	4.61654e+07	4.32666e+07	4.2316e+07	4.33383e+07	5.06171e+07	4.38913e+07	4.21268e+07	4.63328e+07	4.23515e+07	4.11945e+07	4.42493e+07	4.16554e+07
P10070;P10071	P10071;P10070;P10070-1;P10070-2;P10070-3;P10070-4	GLI2_HUMAN;GLI3_HUMAN	GLI2;GLI3		440095	1.65823e+06	1.5586e+06	461194	1.73554e+06	571151	212108	2.6891e+06	2.84551e+06	3.14779e+06	1.76899e+06	2.81227e+06	2.916e+06	2.01729e+06	3.12604e+06	2.45888e+06
P10071	P10071	GLI3_HUMAN	GLI3		5.4848e+06	5.83017e+06	5.62505e+06	5.43704e+06	5.85042e+06	5.55303e+06	5.57665e+06	4.94133e+06	5.9576e+06	4.83552e+06	5.69709e+06	5.35069e+06	5.25019e+06	4.51549e+06	5.42058e+06	4.73037e+06
P10074	P10074	TZAP_HUMAN	ZBTB48		177526	169808	103796	158760	174662	204958	164677	112456	58341.9	147579	151682	15601.8	48931.9	46838.7	26560
P10075	P10075	GLI4_HUMAN	GLI4		1.07766e+06	1.11256e+06	1.36852e+06	1.37619e+06	1.47009e+06	1.07976e+06	1.5617e+06	921916	873307	1.33721e+06	995682	1.34821e+06	1.30581e+06	807390	1.1259e+06	1.12792e+06
P10075;Q15937	P17036;P51814;P51814-2;P51814-3;P51814-4;P51814-5;P51814-6;P51814-7;P51814-8;Q96PQ6;Q96PQ6-2;Q96PQ6-3;Q96PQ6-4;Q15937;Q96NG5;Q96NG5-2;P10075;Q9Y473;P51508;Q52M93;Q5JVG2;Q5JVG2-2;Q5JVG2-3;Q6P3V2;Q6P3V2-2	GLI4_HUMAN;ZNF79_HUMAN	GLI4;ZNF79		72783.7	72619.5		37057.5		61585.9		101945	70009.8	140848		132730	127560	94810.2	134843	114015
P10155;P10155-3;P10155-4;P10155-5	P10155;P10155-3;P10155-4;P10155-5	RO60_HUMAN	RO60		3.67165e+06	2.53764e+06	3.68598e+06	4.79711e+06	3.67865e+06	3.62567e+06	4.3579e+06	4.25849e+06	2.31537e+06	3.98552e+06	3.73339e+06	3.24941e+06	3.98677e+06	3.84225e+06	3.04414e+06	3.66857e+06
P10244	P10244;P10244-2	MYBB_HUMAN	MYBL2		135967	132446						205060	233771	212625		208824	289884		254974	244887
P10276;P10276-2;P10826;P10826-2	P10276;P10276-2;P10826;P10826-2	RARA_HUMAN;RARB_HUMAN	RARA;RARB		93565.6	125167	136704	125897	145963	68378.2	171272	37030.9	106189	85542.5	174118	161551	114913	80799.3	72536.5	47202.6
P10276;P10276-2;P10826;P10826-2;P13631;P13631-2;P13631-3;P13631-4	P13631;P13631-2;P13631-3;P13631-4;P10276;P10276-2;P10276-3;P10826;P10826-2;P10826-3	RARA_HUMAN;RARB_HUMAN;RARG_HUMAN	RARA;RARB;RARG		231609	637446	680667		599166	922676	696820	840057	638188	844801	661842	904318	964065	953629	814618	750554
P10301	P10301	RRAS_HUMAN	RRAS		6.33047e+06	6.36435e+06	5.91258e+06	7.10158e+06	6.13969e+06	6.26689e+06	6.59852e+06	6.14607e+06	5.94286e+06	6.60069e+06	5.10764e+06	5.20384e+06	5.40635e+06	5.04835e+06	4.974e+06	5.48262e+06
P10301;P62070;P62070-4	P10301;P62070;P62070-4	RRAS2_HUMAN;RRAS_HUMAN	RRAS;RRAS2		3.23331e+07	3.05487e+07	3.44515e+07	3.17766e+07	3.54981e+07	3.32299e+07	3.3565e+07	3.26114e+07	3.10812e+07	3.20187e+07	3.70018e+07	3.55745e+07	3.26351e+07	3.48702e+07	3.65134e+07	3.37767e+07
P10321-2	P10321;P10321-2	HLAC_HUMAN	HLA-C		9.27506e+06	1.10642e+07	9.37111e+06	9.97722e+06	1.15376e+07	1.16912e+07	1.01572e+07	9.28145e+06	1.11977e+07	9.44591e+06	9.32967e+06	1.01921e+07	9.23385e+06	7.98919e+06	8.51814e+06	6.6942e+06
P10398	P10398;P10398-2	ARAF_HUMAN	ARAF		6.73531e+06	7.04428e+06	6.71823e+06	6.83826e+06	7.23213e+06	6.88916e+06	7.0283e+06	6.66966e+06	6.40052e+06	6.37766e+06	6.37476e+06	5.97637e+06	6.66544e+06	6.18672e+06	6.44452e+06	6.18837e+06
P10412	P10412	H14_HUMAN	H1-4		2.62424e+07	2.88178e+07	3.01559e+07	1.58108e+07	1.82037e+07	2.5495e+07	1.73761e+07	1.89906e+07	7.01227e+07	3.53764e+07	5.52048e+07	5.72231e+07	6.23105e+07	5.09976e+07	7.99234e+07	4.33899e+07
P10412;P16403	P16402;P10412;P16403	H12_HUMAN;H14_HUMAN	H1-2;H1-4		8.74793e+08	4.97881e+08	7.91594e+08	4.5904e+08	3.14851e+08	5.37919e+08	5.08057e+08	4.95303e+08	1.0181e+09	6.80521e+08	9.51157e+08	9.64442e+08	1.09131e+09	1.22041e+09	1.11063e+09	1.07591e+09
P10412;P16403;Q02539	P16402;P10412;P16401;Q02539;P16403	H11_HUMAN;H12_HUMAN;H14_HUMAN	H1-1;H1-2;H1-4		4.00465e+08	3.12013e+08	3.69751e+08	1.98529e+08	1.76658e+08	2.76429e+08	2.32632e+08	2.02307e+08	6.55955e+08	3.40689e+08	4.53802e+08	4.92972e+08	5.4986e+08	4.25713e+08	5.82741e+08	4.85938e+08
P10515	P10515	ODP2_HUMAN	DLAT		5.34068e+06	5.44124e+06	5.37448e+06	4.95041e+06	5.28262e+06	5.15877e+06	5.30649e+06	4.71161e+06	5.25741e+06	4.81371e+06	5.39174e+06	4.64738e+06	5.09349e+06	4.32722e+06	5.18865e+06	4.93271e+06
P10586;P10586-2	P10586;P10586-2	PTPRF_HUMAN	PTPRF		5.13457e+06	5.27102e+06	5.34771e+06	5.21547e+06	5.41892e+06	5.44378e+06	4.96947e+06	5.19463e+06	5.13163e+06	4.98871e+06	5.33792e+06	5.45361e+06	5.06841e+06	5.07393e+06	5.20568e+06	4.93472e+06
P10588	P10588	NR2F6_HUMAN	NR2F6		1.38075e+06	1.10663e+06	1.18898e+06	660216	1.49905e+06	860002		1.47218e+06		1.1906e+06	1.44754e+06	1.36692e+06	1.17844e+06	1.22301e+06	1.74288e+06	900264
P10588;P24468;P24468-2;P24468-3	P10588;P24468;P24468-2;P24468-3;P10589	COT2_HUMAN;NR2F6_HUMAN	NR2F2;NR2F6		827304	763902	1.11102e+06	1.32537e+06	1.04655e+06	1.24198e+06	1.438e+06	1.42672e+06	973725	1.05291e+06	988564	1.10948e+06	1.25568e+06	1.84756e+06	1.41453e+06	1.36094e+06
P10599;P10599-2	P10599;P10599-2	THIO_HUMAN	TXN		1.06542e+06	506808	719925	1.33719e+06	428116	600839	1.51166e+06	249881	371221	561621	482163		1.31964e+06	263710		378632
P10600;P10600-2	P10600;P10600-2	TGFB3_HUMAN	TGFB3		325626	380971	307284	296223	378813	324162	360175	294732	248708	324712	283146	222156	276375	223595	184825	256893
P10606	P10606	COX5B_HUMAN	COX5B		3.77473e+06	4.72989e+06	3.56278e+06	3.63733e+06	4.09767e+06	2.58879e+06	5.51701e+06	2.86659e+06	2.98353e+06	3.44066e+06	2.73021e+06	2.77428e+06	1.87087e+07	2.44329e+06	4.20434e+06	1.82406e+06
P10619;P10619-2	P10619;P10619-2	PPGB_HUMAN	CTSA		853904	792925	847437	996300	761365	807895	1.05362e+06	727519	600958	812233	672534	750160	810906	792227	670887	764111
P10644;P10644-2	P10644;P10644-2	KAP0_HUMAN	PRKAR1A		489312	604438	442990	576499	600629	518719	447027	429335	486115	445972	513605	498136	501704	411208	405303	415411
P10768	P10768	ESTD_HUMAN	ESD		1.89491e+06	2.61774e+06	1.40396e+06	2.17342e+06	2.37186e+06	2.17932e+06	1.89431e+06	2.17802e+06	2.48394e+06	2.91146e+06	1.70917e+06	2.9962e+06	2.84193e+06	2.88467e+06	3.00266e+06	2.77269e+06
P10809	P10809	CH60_HUMAN	HSPD1		6.48842e+08	7.31773e+08	6.76738e+08	6.8907e+08	7.45948e+08	6.58795e+08	7.2885e+08	6.23188e+08	7.39529e+08	6.37984e+08	6.55886e+08	7.31491e+08	6.70021e+08	5.52168e+08	7.0637e+08	6.30201e+08
P10826;P10826-2;P13631;P13631-2;P13631-3;P13631-4	P13631;P13631-2;P13631-3;P13631-4;P10826;P10826-2;P10826-3	RARB_HUMAN;RARG_HUMAN	RARB;RARG										139340	117933		707426	148845	713658	670249	85391.8
P10909;P10909-2;P10909-4;P10909-5;P10909-6	P10909;P10909-2;P10909-3;P10909-4;P10909-5;P10909-6	CLUS_HUMAN	CLU		1.13316e+07	1.0536e+07	1.05768e+07	1.05223e+07	1.0532e+07	1.08003e+07	1.06495e+07	1.07004e+07	9.78387e+06	1.05566e+07	1.02706e+07	1.08651e+07	1.12477e+07	1.05342e+07	1.06498e+07	1.01944e+07
P10915	P10915	HPLN1_HUMAN	HAPLN1		2.98343e+06	2.77242e+06	2.65399e+06	3.05569e+06	3.26176e+06	3.40406e+06	3.00508e+06	2.46823e+06	2.19958e+06	2.46618e+06	2.6352e+06	2.43455e+06	3.09807e+06	2.68803e+06	2.4892e+06	2.11026e+06
P11021	P11021	BIP_HUMAN	HSPA5		3.36683e+08	3.30302e+08	3.25374e+08	3.11908e+08	3.14556e+08	3.21419e+08	3.19746e+08	3.10537e+08	3.31383e+08	3.16797e+08	3.17138e+08	3.34472e+08	3.18052e+08	3.22156e+08	3.3077e+08	3.23455e+08
P11021;P11142;P34931;P54652	P34931;P11021;P0DMV8;P0DMV8-2;P11142;P11142-2;P54652;P0DMV9	BIP_HUMAN;HS71L_HUMAN;HSP72_HUMAN;HSP7C_HUMAN	HSPA1L;HSPA2;HSPA5;HSPA8		1.39334e+08	1.00607e+08	1.28635e+08	1.0273e+08	9.76076e+07	1.23218e+08	1.24585e+08	1.06242e+08	8.89564e+07	1.01843e+08	1.21039e+08	1.28593e+08	1.2737e+08	1.15924e+08	1.14543e+08	1.31381e+08
P11047	P11047	LAMC1_HUMAN	LAMC1		1.34077e+06	1.47396e+06	1.29065e+06	1.22722e+06	1.29101e+06	1.25006e+06	1.27948e+06	1.14881e+06	1.23301e+06	1.07771e+06	1.08402e+06	1.21672e+06	1.0272e+06	1.01705e+06	1.16984e+06	1.14315e+06
P11055;P12882;P12883;P13535;Q9Y623	P11055;Q9Y623;Q9UKX2;Q9UKX2-2;P13533;P12882;P12883;P13535	MYH1_HUMAN;MYH3_HUMAN;MYH4_HUMAN;MYH7_HUMAN;MYH8_HUMAN	MYH1;MYH3;MYH4;MYH7;MYH8		178273	177146	228897	130147	166202	189289	335285	153601			345079	305821	306503	362263	161383	385159
P11137-4	P11137-4	MTAP2_HUMAN	MAP2		1.13566e+06	1.93705e+06	987333		575059	626555		1.54239e+06	1.84482e+06	1.64197e+06		1.59134e+06	1.9921e+06	1.1322e+06	2.10258e+06	1.92192e+06
P11137;P11137-3	P11137;P11137-3	MTAP2_HUMAN	MAP2		272135	685383	882746	567219	461793	526917	230313	902784	355284	254479	472053	432608		809707	217215	488564
P11137;P11137-3;P11137-4	P11137;P11137-2;P11137-3;P11137-4	MTAP2_HUMAN	MAP2		4.00252e+06	4.53468e+06	4.4944e+06	3.94321e+06	4.56304e+06	4.00103e+06	4.33328e+06	3.27335e+06	4.54951e+06	3.61661e+06	4.27365e+06	4.23809e+06	3.76491e+06	3.19104e+06	3.30515e+06	3.95603e+06
P11142	P11142	HSP7C_HUMAN	HSPA8		1.27533e+09	1.24748e+09	1.2383e+09	1.23379e+09	1.22703e+09	1.20727e+09	1.18287e+09	1.18092e+09	1.22592e+09	1.22645e+09	1.20187e+09	1.33454e+09	1.19546e+09	1.19703e+09	1.27307e+09	1.20166e+09
P11142;P34931	P34931;P0DMV8;P0DMV8-2;P11142;P11142-2;P54652;P0DMV9	HS71L_HUMAN;HSP7C_HUMAN	HSPA1L;HSPA8			3.917e+06	1.51433e+06	1.40832e+06	2.52714e+06	1.78696e+06	927512	923331	5.48977e+06	1.52203e+06	2.60345e+06	2.84375e+06	1.61685e+06		2.82642e+06	890379
P11142;P34931;P54652	P34931;P0DMV8;P0DMV8-2;P11142;P11142-2;P54652;P0DMV9	HS71L_HUMAN;HSP72_HUMAN;HSP7C_HUMAN	HSPA1L;HSPA2;HSPA8		5.53204e+07	7.07009e+07	5.22583e+07	5.44345e+07	5.75183e+07	5.57026e+07	5.46166e+07	5.31167e+07	6.15585e+07	5.43899e+07	5.5526e+07	6.91082e+07	5.60744e+07	5.30759e+07	6.29251e+07	5.69742e+07
P11142;P54652	P11142;P11142-2;P54652	HSP72_HUMAN;HSP7C_HUMAN	HSPA2;HSPA8		1.10547e+09	1.18386e+09	1.12597e+09	1.06329e+09	1.17597e+09	1.16342e+09	1.09231e+09	1.0922e+09	1.22976e+09	1.19077e+09	1.14077e+09	1.24258e+09	1.12111e+09	1.12945e+09	1.19853e+09	1.17108e+09
P11161-2;Q05215	P11161;P11161-2;Q05215;Q06889;Q06889-2	EGR2_HUMAN;EGR4_HUMAN	EGR2;EGR4		11028.7					14222.6							18561.1	7335.73	15861.7	48603.1
P11166	P11166	GTR1_HUMAN	SLC2A1		3.16003e+07	3.43655e+07	3.15946e+07	3.34224e+07	3.38159e+07	3.28157e+07	3.26836e+07	3.30153e+07	3.65289e+07	3.53401e+07	3.51938e+07	3.42142e+07	3.35659e+07	3.24565e+07	3.39012e+07	3.07308e+07
P11171-3;P11171-4	P11171;P11171-2;P11171-3;P11171-4;P11171-5;P11171-6	EPB41_HUMAN	EPB41					348968				202143	358396		243382	316711		620640		284813
P11171-3;P11171-4;Q9H4G0;Q9H4G0-2;Q9H4G0-4	P11171;P11171-2;P11171-3;P11171-4;P11171-5;P11171-6;P11171-7;Q9H4G0;Q9H4G0-2;Q9H4G0-3;Q9H4G0-4	E41L1_HUMAN;EPB41_HUMAN	EPB41;EPB41L1		2.16265e+07		1.79959e+07	2.24419e+07	1.50415e+07	2.55086e+07	2.53612e+07	3.1403e+07	1.33848e+07	1.67298e+07	2.54689e+07	1.53592e+07	3.38243e+07	3.95718e+07	2.68453e+07	4.32005e+07
P11171-3;P11171-4;Q9H4G0;Q9H4G0-2;Q9H4G0-4;Q9Y2J2-2	P11171;P11171-2;P11171-3;P11171-4;P11171-5;P11171-6;P11171-7;Q9Y2J2;Q9Y2J2-2;Q9Y2J2-3;Q9Y2J2-4;Q9H4G0;Q9H4G0-2;Q9H4G0-3;Q9H4G0-4	E41L1_HUMAN;E41L3_HUMAN;EPB41_HUMAN	EPB41;EPB41L1;EPB41L3		9.66868e+06	7.95671e+06	8.56108e+06	1.2321e+07	7.83094e+06	9.87057e+06	9.97154e+06	1.19371e+07	8.44442e+06	1.10753e+07	7.5249e+06	8.23284e+06	1.01404e+07	1.19849e+07	7.91466e+06	1.00122e+07
P11171-3;P11171-4;Q9Y2J2-2	P11171;P11171-2;P11171-3;P11171-4;P11171-5;P11171-6;P11171-7;Q9Y2J2;Q9Y2J2-2;Q9Y2J2-3;Q9Y2J2-4	E41L3_HUMAN;EPB41_HUMAN	EPB41;EPB41L3		649831	543272	547501	427137	479992	584567	321396	860965	441064	1.07596e+06	684910	526152	761927	1.09284e+06	577851	1.38662e+06
P11172	P11172;P11172-3	UMPS_HUMAN	UMPS		4.86954e+06	5.54989e+06	5.13243e+06	5.0495e+06	5.35646e+06	5.10974e+06	4.742e+06	5.37806e+06	6.04318e+06	5.26072e+06	5.23426e+06	5.26894e+06	5.50307e+06	4.99336e+06	4.88134e+06	4.91708e+06
P11177	P11177;P11177-2;P11177-3	ODPB_HUMAN	PDHB		1.76516e+08	1.5911e+08	1.59377e+08	1.67357e+08	1.57563e+08	1.74401e+08	1.56101e+08	1.86359e+08	1.39521e+08	1.91641e+08	1.69254e+08	1.84236e+08	1.96558e+08	2.12332e+08	1.72494e+08	2.02389e+08
P11182	P11182	ODB2_HUMAN	DBT		1.22662e+07	1.07405e+07	1.28282e+07	1.2553e+07	1.17571e+07	1.19605e+07	1.16187e+07	1.23647e+07	1.01195e+07	1.06912e+07	1.19174e+07	1.21209e+07	1.16623e+07	1.11978e+07	1.19698e+07	1.112e+07
P11216	P11216	PYGB_HUMAN	PYGB		8.0599e+06	7.69851e+06	7.83686e+06	8.21629e+06	8.7393e+06	8.08765e+06	8.09575e+06	8.38504e+06	7.83836e+06	8.43843e+06	7.87879e+06	7.88372e+06	8.15586e+06	7.84089e+06	7.74588e+06	7.63035e+06
P11216;P11217	P11216;P11217	PYGB_HUMAN;PYGM_HUMAN	PYGB;PYGM		1.41332e+06	1.56198e+06	1.72794e+06	1.65366e+06	1.29305e+06	1.8105e+06	1.59592e+06	1.53301e+06	654478	1.42774e+06	1.09124e+06	1.26856e+06	1.568e+06	1.67222e+06	1.09015e+06	1.90781e+06
P11217	P11217;P11217-2	PYGM_HUMAN	PYGM			1.70848e+06		1.54276e+06	1.29581e+06		1.89786e+06	2.11307e+06		1.73153e+06		1.18317e+06	2.26585e+06			1.08602e+06
P11233	P11233	RALA_HUMAN	RALA		6.11902e+06	6.90245e+06	6.4129e+06	6.19987e+06	6.49638e+06	6.47628e+06	6.28093e+06	6.52912e+06	5.68299e+06	5.91204e+06	6.58542e+06	6.6026e+06	6.20461e+06	6.13036e+06	6.52266e+06	5.96325e+06
P11233;P11234-3	P11233;P11234;P11234-2;P11234-3	RALA_HUMAN;RALB_HUMAN	RALA;RALB		1.06322e+07	1.36632e+07	1.10445e+07	1.10972e+07	1.05266e+07	1.17656e+07	1.06328e+07	1.14867e+07	1.12995e+07	1.14037e+07	1.17678e+07	1.11446e+07	9.94618e+06	1.10997e+07	1.15426e+07	1.0855e+07
P11234-3	P11234;P11234-2;P11234-3	RALB_HUMAN	RALB		1.94882e+06	2.35024e+06	2.03385e+06	2.31257e+06	2.33955e+06	2.29423e+06	1.83151e+06	1.75814e+06	2.66391e+06	2.41045e+06	2.92752e+06	3.38582e+06	2.6789e+06	1.91057e+06	2.16252e+06	2.0875e+06
P11279	P11279;P11279-2	LAMP1_HUMAN	LAMP1		1.31591e+07	1.20098e+07	1.30009e+07	1.49353e+07	1.22875e+07	1.41763e+07	1.46753e+07	1.27066e+07	1.2104e+07	1.45363e+07	1.24619e+07	1.31326e+07	1.71544e+07	1.38303e+07	1.53373e+07	1.29357e+07
P11308-1;P11308-2	P11308;P11308-3;P11308-1;P11308-2;P11308-5	ERG_HUMAN	ERG		6.0153e+06		4.71514e+06					3.91597e+06		2.10081e+07	4.10478e+06		5.62642e+06	2.61708e+07	1.06976e+07	2.17615e+07
P11310;P11310-2	P11310;P11310-2	ACADM_HUMAN	ACADM		3.54599e+06	3.50806e+06	3.26982e+06	3.28728e+06	3.11447e+06	3.05399e+06	3.3805e+06	3.37606e+06	2.9725e+06	3.05974e+06	3.19482e+06	3.21932e+06	3.40542e+06	3.52612e+06	3.36696e+06	3.43455e+06
P11387	P11387	TOP1_HUMAN	TOP1		9.19686e+06	7.88148e+06	9.32837e+06	8.64792e+06	7.19247e+06	8.97372e+06	6.5081e+06	6.49728e+06	7.89915e+06	9.70652e+06	1.04015e+07	9.82813e+06	9.64424e+06	1.0343e+07	9.25799e+06	9.05463e+06
P11387;Q969P6;Q969P6-2	P11387;Q969P6;Q969P6-2	TOP1M_HUMAN;TOP1_HUMAN	TOP1;TOP1MT		1.54092e+07	1.48395e+07	1.50081e+07	1.3944e+07	1.2353e+07	1.56683e+07	1.12509e+07	1.10061e+07	1.48685e+07	1.62793e+07	1.6426e+07	1.57078e+07	1.53555e+07	1.71059e+07	1.58964e+07	1.49643e+07
P11388;P11388-2;P11388-3;P11388-4	P11388;P11388-2;P11388-3;P11388-4	TOP2A_HUMAN	TOP2A		1.13561e+07	1.05573e+07	1.17065e+07	1.24968e+07	1.17776e+07	1.24554e+07	1.17359e+07	1.16262e+07	1.02912e+07	1.1644e+07	1.16925e+07	1.15095e+07	1.14605e+07	1.21654e+07	1.18909e+07	1.1782e+07
P11388;P11388-2;P11388-3;P11388-4;Q02880;Q02880-2	Q02880;Q02880-2;P11388;P11388-2;P11388-3;P11388-4	TOP2A_HUMAN;TOP2B_HUMAN	TOP2A;TOP2B		9.85168e+06	6.84657e+06	9.19786e+06	9.62336e+06	7.72718e+06	9.72183e+06	9.03494e+06	9.38867e+06	5.8389e+06	8.70257e+06	8.79967e+06	9.11514e+06	9.05259e+06	9.59968e+06	8.29758e+06	9.72887e+06
P11413;P11413-2;P11413-3	P11413;P11413-2;P11413-3	G6PD_HUMAN	G6PD		9.57959e+06	8.41931e+06	9.83371e+06	9.70474e+06	8.74156e+06	9.34493e+06	8.59614e+06	9.45556e+06	7.21684e+06	9.95736e+06	1.01545e+07	9.36454e+06	1.03346e+07	1.1234e+07	1.01188e+07	1.01439e+07
P11441	P11441	UBL4A_HUMAN	UBL4A		2.90493e+06	3.47808e+06	3.44047e+06	3.06115e+06	3.03018e+06	2.35834e+06	3.61933e+06	2.4689e+06	3.01559e+06	2.72428e+06	2.93672e+06	2.88492e+06	4.3426e+06	2.45473e+06	3.86651e+06	2.26457e+06
P11498	P11498;P11498-2	PYC_HUMAN	PC		2.39494e+06	2.31774e+06	2.36432e+06	2.49721e+06	2.65489e+06	2.40377e+06	2.57853e+06	2.46216e+06	2.46361e+06	2.41371e+06	2.27862e+06	2.49219e+06	2.66896e+06	1.98681e+06	2.46207e+06	2.2461e+06
P11586	P11586	C1TC_HUMAN	MTHFD1		3.36438e+08	3.46204e+08	3.53851e+08	3.45475e+08	3.60706e+08	3.52261e+08	3.51289e+08	3.18922e+08	3.39627e+08	3.1954e+08	3.49153e+08	3.56734e+08	3.43721e+08	3.01701e+08	3.43699e+08	3.26455e+08
P11586;Q6UB35	Q6UB35;P11586	C1TC_HUMAN;C1TM_HUMAN	MTHFD1;MTHFD1L		8.18308e+06	3.91007e+07	1.66474e+07	1.01173e+07	2.7521e+07	1.59292e+07	1.34628e+07	1.05696e+07	5.04821e+07	2.05852e+07	2.18665e+07	2.5925e+07	1.51232e+07	8.16968e+06	2.35943e+07	1.2498e+07
P11717	P11717	MPRI_HUMAN	IGF2R		1.39361e+07	1.37049e+07	1.39126e+07	1.42244e+07	1.38562e+07	1.411e+07	1.41543e+07	1.38498e+07	1.30532e+07	1.37049e+07	1.36332e+07	1.36336e+07	1.37559e+07	1.35718e+07	1.42352e+07	1.43729e+07
P11766	P11766	ADHX_HUMAN	ADH5		5.85567e+06	5.99349e+06	6.23172e+06	6.18459e+06	5.60871e+06	6.00267e+06	5.96514e+06	6.80353e+06	4.99664e+06	6.69675e+06	7.22174e+06	6.19391e+06	6.40815e+06	8.09475e+06	7.093e+06	7.04212e+06
P11802	P11802	CDK4_HUMAN	CDK4		1.31085e+06	1.14891e+06	1.53486e+06	1.6637e+06	1.00895e+06	1.28216e+06	1.18101e+06	1.42904e+06	1.21879e+06	1.07132e+06	973622	746637	908966	1.40468e+06	1.45799e+06	1.26456e+06
P11831	P11831	SRF_HUMAN	SRF		1.00357e+06	808764	905395	786332	905484	1.02425e+06	933571	898273	1.29442e+06	877287	938140	1.97399e+06	1.54824e+06	1.58105e+06	2.21748e+06	1.81764e+06
P11908;P11908-2	P11908;P11908-2	PRPS2_HUMAN	PRPS2		1.49108e+07	1.53734e+07	1.50231e+07	1.56876e+07	1.51438e+07	1.52282e+07	1.47031e+07	1.5403e+07	1.53253e+07	1.52007e+07	1.51598e+07	1.55219e+07	1.5495e+07	1.48043e+07	1.59185e+07	1.5697e+07
P11908;P11908-2;P60891	P11908;P11908-2;P60891;P60891-2;P21108	PRPS1_HUMAN;PRPS2_HUMAN	PRPS1;PRPS2		2.42491e+07	2.44141e+07	2.67273e+07	2.79303e+07	2.69217e+07	2.76872e+07	2.55218e+07	2.86828e+07	2.5913e+07	2.75371e+07	2.87252e+07	2.70814e+07	2.84808e+07	2.58881e+07	2.49533e+07	2.37174e+07
P11940	P11940;P11940-2;Q4VXU2;Q4VXU2-2	PABP1_HUMAN	PABPC1		3.30494e+08	3.13209e+08	3.55927e+08	3.15436e+08	3.37302e+08	3.15351e+08	3.43127e+08	3.00398e+08	3.10477e+08	2.88622e+08	3.43064e+08	3.14603e+08	3.22323e+08	2.85938e+08	3.42691e+08	2.98013e+08
P11940;Q13310-2;Q13310-3	Q13310;Q13310-2;Q13310-3;P11940;P11940-2	PABP1_HUMAN;PABP4_HUMAN	PABPC1;PABPC4		1.50183e+08	1.50945e+08	1.67965e+08	1.42833e+08	1.63965e+08	1.53233e+08	1.63004e+08	1.4319e+08	1.60483e+08	1.39546e+08	1.71418e+08	1.48894e+08	1.41383e+08	1.32551e+08	1.65782e+08	1.41788e+08
P11940;Q13310-2;Q13310-3;Q5JQF8	Q13310;Q13310-2;Q13310-3;P11940;P11940-2;Q5JQF8;Q9H361	PABP1_HUMAN;PABP4_HUMAN;PAP1M_HUMAN	PABPC1;PABPC1L2A;PABPC4		9.69595e+06	2.97621e+07	1.74922e+07	1.26663e+07	2.98302e+07	1.9208e+07	1.20858e+07	1.2698e+07	4.39326e+07	1.95351e+07	2.18497e+07	2.55617e+07	1.30927e+07	1.07819e+07	2.66876e+07	9.82974e+06
P11940;Q5JQF8	P11940;P11940-2;Q5JQF8;Q9H361;Q4VXU2;Q4VXU2-2	PABP1_HUMAN;PAP1M_HUMAN	PABPC1;PABPC1L2A		2.68252e+08	2.72221e+08	2.91123e+08	2.45208e+08	2.82456e+08	2.68029e+08	2.93951e+08	2.37672e+08	2.62192e+08	2.45417e+08	2.96466e+08	2.59937e+08	2.56029e+08	2.16212e+08	2.87056e+08	2.68991e+08
P11940;Q96DU9;Q96DU9-2	Q96DU9;Q96DU9-2;P11940;P11940-2;Q4VXU2;Q4VXU2-2	PABP1_HUMAN;PABP5_HUMAN	PABPC1;PABPC5		1.32976e+08	1.49755e+08	1.58201e+08	1.3099e+08	1.5761e+08	1.38872e+08	1.64728e+08	1.27345e+08	1.48781e+08	1.22129e+08	1.71547e+08	1.40411e+08	1.54603e+08	1.14497e+08	1.64675e+08	1.27117e+08
P12004	P12004	PCNA_HUMAN	PCNA		2.37833e+08	2.55717e+08	2.36032e+08	2.51749e+08	2.65752e+08	2.4767e+08	2.3903e+08	2.55103e+08	2.52109e+08	2.5606e+08	2.50472e+08	2.85676e+08	2.75613e+08	2.66129e+08	2.70984e+08	2.80526e+08
P12035;P19013;Q7RTS7	P19013;Q86Y46;Q86Y46-2;P12035;Q3SY84;Q7RTS7	K2C3_HUMAN;K2C4_HUMAN;K2C74_HUMAN	KRT3;KRT4;KRT74		488158	446729	574199	813093	400295	462963	445584	403948	334805	302363	442281	408122	649984	384865	538724	430036
P12035;P19013;Q7RTS7;Q8N1N4	Q8N1N4;Q8N1N4-2;P19013;Q86Y46;Q86Y46-2;P12035;Q3SY84;Q7RTS7	K2C3_HUMAN;K2C4_HUMAN;K2C74_HUMAN;K2C78_HUMAN	KRT3;KRT4;KRT74;KRT78		3.4556e+06	1.18109e+06	1.26017e+06	2.74501e+06		1.61653e+06	1.85187e+06	551412		1.39107e+06		283638	4.31507e+06	486762	1.08328e+06	533136
P12035;P19013;Q8N1N4	Q8N1N4;Q8N1N4-2;P19013;Q86Y46;Q86Y46-2;P12035;Q3SY84;Q7RTS7	K2C3_HUMAN;K2C4_HUMAN;K2C78_HUMAN	KRT3;KRT4;KRT78		24277.5			13059.5			9083.12						27009
P12035;P35908	Q5XKE5;P35908;P12035;Q01546	K22E_HUMAN;K2C3_HUMAN	KRT2;KRT3		4.59579e+06	3.04171e+06	5.74764e+06	1.02433e+07	3.83663e+06	4.28403e+06	1.13843e+07	2.2821e+06	1.23912e+06	7.64271e+06	6.98192e+06	3.98543e+06	6.18165e+06	4.40069e+06	7.07882e+06	2.91781e+06
P12109	P12109	CO6A1_HUMAN	COL6A1		2.8698e+06	2.65227e+06	2.90538e+06	2.93864e+06	2.69311e+06	2.86842e+06	2.94822e+06	2.79074e+06	2.488e+06	2.75172e+06	2.5188e+06	2.82118e+06	2.38191e+06	1.86777e+06	2.35089e+06	2.8781e+06
P12110	P12110;P12110-2;P12110-3	CO6A2_HUMAN	COL6A2		1.9187e+06	1.80017e+06	1.81239e+06	2.07495e+06	1.94374e+06	1.58264e+06	1.71288e+06	2.14824e+06	1.0669e+06	1.48474e+06	1.45388e+06	1.71979e+06	1.95529e+06	1.82392e+06	1.49328e+06	1.68831e+06
P12111;P12111-2	P12111;P12111-2;P12111-4	CO6A3_HUMAN	COL6A3		6.52381e+06	6.87121e+06	6.80643e+06	6.70392e+06	6.57442e+06	6.81438e+06	6.48429e+06	6.56551e+06	6.27989e+06	6.20994e+06	6.26282e+06	6.50478e+06	6.19829e+06	6.10559e+06	6.26384e+06	6.13472e+06
P12235	P12235	ADT1_HUMAN	SLC25A4		1.77881e+06	1.92791e+06	2.14367e+06	2.47758e+06	2.30077e+06	2.51787e+06	2.36592e+06	2.0001e+06	2.11636e+06	2.63612e+06	2.83066e+06	2.59183e+06	2.79526e+06	2.45083e+06	2.86695e+06	2.5e+06
P12235;P12236	P12235;P12236	ADT1_HUMAN;ADT3_HUMAN	SLC25A4;SLC25A6		2.49962e+07	2.20234e+07	2.44591e+07	2.80691e+07	2.44706e+07	2.92874e+07	2.22739e+07	2.97791e+07	2.10749e+07	3.39625e+07	2.60648e+07	3.048e+07	3.37163e+07	3.61878e+07	3.20868e+07	3.25323e+07
P12236	P12236	ADT3_HUMAN	SLC25A6		9.28861e+07	8.6931e+07	9.03525e+07	9.56159e+07	1.04938e+08	9.9199e+07	1.03085e+08	9.90234e+07	8.13092e+07	1.03244e+08	8.79224e+07	1.02825e+08	9.98862e+07	1.10548e+08	1.01279e+08	1.10919e+08
P12268	P12268	IMDH2_HUMAN	IMPDH2		7.83569e+08	7.79444e+08	8.20166e+08	7.73245e+08	7.93968e+08	7.88722e+08	7.79429e+08	7.53437e+08	7.25727e+08	7.37053e+08	7.87827e+08	8.10666e+08	7.33086e+08	7.26952e+08	7.86918e+08	8.20894e+08
P12268;P20839;P20839-3;P20839-5;P20839-6;P20839-7	P12268;P20839;P20839-2;P20839-3;P20839-4;P20839-5;P20839-6;P20839-7	IMDH1_HUMAN;IMDH2_HUMAN	IMPDH1;IMPDH2		1.31423e+07	2.60672e+07	379349	835690	257682	1.12172e+06	575601	5.47848e+07	1.04175e+08	1.3545e+08		2.49908e+08	1.50738e+08	2.23978e+08	2.04962e+08	1.30265e+08
P12270	P12270;P12270-2	TPR_HUMAN	TPR		3.82523e+06	3.43991e+06	3.64409e+06	3.3113e+06	3.66324e+06	3.46918e+06	3.49816e+06	3.13996e+06	3.19443e+06	3.07397e+06	3.34723e+06	3.20114e+06	3.39258e+06	3.06081e+06	3.16172e+06	3.17641e+06
P12273	P12273	PIP_HUMAN	PIP		1.747e+06	2.98689e+06	1.37697e+06	2.56712e+06	1.12613e+06	1.95582e+06	1.92135e+06	693656	1.71375e+06	1.39214e+06	2.6162e+06	1.06292e+06	3.14895e+06	1.11446e+06	3.00192e+06	450819
P12644	P12644	BMP4_HUMAN	BMP4		228304	160556	193188	223211	150847	238523	202444	219958	126541	207890	163188	167079	117540	255807	191310	158738
P12694	P12694;P12694-2	ODBA_HUMAN	BCKDHA		3.79912e+06	5.16763e+06	4.80108e+06	4.57933e+06	5.48923e+06	4.76756e+06	4.64644e+06	4.05148e+06	4.66348e+06	4.66461e+06	4.96649e+06	5.31826e+06	4.09892e+06	4.43048e+06	5.37374e+06	4.49412e+06
P12757;P12757-5	P12757;P12757-3;P12757-5	SKIL_HUMAN	SKIL		2.51063e+06	2.48618e+06	2.26426e+06	2.62216e+06	2.24091e+06	2.54757e+06	2.33906e+06	2.77964e+06	1.94374e+06	2.51712e+06	2.08121e+06	2.37618e+06	2.66956e+06	2.81401e+06	2.06867e+06	2.70798e+06
P12814	P12814;P12814-2;P12814-3;P12814-4	ACTN1_HUMAN	ACTN1		7.88673e+06	7.76389e+06	7.74749e+06	7.62366e+06	7.4549e+06	7.47752e+06	7.78738e+06	7.5385e+06	6.36198e+06	7.29844e+06	6.96761e+06	7.40594e+06	7.37528e+06	7.79303e+06	7.65925e+06	7.68986e+06
P12955;P12955-2;P12955-3	P12955;P12955-2;P12955-3	PEPD_HUMAN	PEPD		479684	463263	661095	496735	511643	597864	664881	604874	457823	721186	602473	547260	680320	400448	519846	643939
P12956	P12956;P12956-2	XRCC6_HUMAN	XRCC6		3.22936e+07	3.13678e+07	3.0088e+07	3.12823e+07	3.31155e+07	3.2284e+07	2.99637e+07	3.25022e+07	3.01557e+07	3.30166e+07	3.07974e+07	3.19011e+07	3.18218e+07	3.08646e+07	3.06621e+07	3.14148e+07
P13010	P13010	XRCC5_HUMAN	XRCC5		5.25476e+07	4.82969e+07	5.33156e+07	5.61442e+07	5.52476e+07	5.51024e+07	5.18298e+07	5.83417e+07	4.35309e+07	5.53697e+07	5.25622e+07	5.15741e+07	5.54785e+07	5.63532e+07	4.99512e+07	5.51615e+07
P13051	P13051	UNG_HUMAN	UNG		2.29336e+06	2.61056e+06	2.37056e+06	2.44453e+06	2.38331e+06	2.5599e+06	2.27565e+06	2.27367e+06	2.69583e+06	2.38735e+06	2.16061e+06	2.42808e+06	1.80404e+06	2.0403e+06	2.48413e+06	2.78763e+06
P13056;P13056-2;P13056-3	P13056;P13056-2;P13056-3	NR2C1_HUMAN	NR2C1		617371	980492	704282	634246	516472	467872	746233	592575	671968	614277	520991	628891	885555	448112	472001	568843
P13056;P13056-2;P13056-3;P49116	P49116;P49116-2;P13056;P13056-2;P13056-3	NR2C1_HUMAN;NR2C2_HUMAN	NR2C1;NR2C2			528969						499554	692619	1.027e+06		1.23528e+06	1.06831e+06	1.16617e+06	668001	762420
P13073	P13073	COX41_HUMAN	COX4I1		2.44591e+07	1.89961e+07	2.20863e+07	2.36912e+07	2.0133e+07	2.28777e+07	2.36633e+07	2.38505e+07	1.89874e+07	2.25034e+07	2.15488e+07	2.19741e+07	2.33063e+07	2.66977e+07	2.09949e+07	2.4452e+07
P13196	P13196	HEM1_HUMAN	ALAS1		212111	169741	49716.9	139480	146990	205207	194933	100081	128888	242231	141542	140819	197433	234600	206474	153266
P13473-2	P13473;P13473-2;P13473-3	LAMP2_HUMAN	LAMP2		6.21644e+06	4.67883e+06	5.67345e+06	6.38459e+06	4.94073e+06	5.68835e+06	6.19957e+06	6.45671e+06	3.56957e+06	5.33279e+06	4.69171e+06	5.28555e+06	5.86433e+06	6.22298e+06	5.47764e+06	6.56732e+06
P13489	P13489	RINI_HUMAN	RNH1		1.06279e+08	9.16348e+07	1.0341e+08	1.03558e+08	1.00174e+08	1.06119e+08	1.01033e+08	1.06913e+08	9.82786e+07	1.08527e+08	9.6052e+07	1.00901e+08	1.12903e+08	1.059e+08	1.02142e+08	1.14058e+08
P13569	P13569;P13569-3	CFTR_HUMAN	CFTR									606398				128000
P13591	P13591;P13591-1;P13591-3;P13591-4	NCAM1_HUMAN	NCAM1		2.35562e+06	2.12562e+06	2.26776e+06	2.35061e+06	2.2256e+06	2.17099e+06	2.42141e+06	2.37957e+06	2.03795e+06	2.41819e+06	2.13535e+06	2.53791e+06	2.79939e+06	2.66705e+06	2.5345e+06	2.5776e+06
P13611;P13611-5	P13611;P13611-3;P13611-5	CSPG2_HUMAN	VCAN		317924	339220	385587	401335	534238	505996									2.06443e+06	1.32394e+06
P13639	P13639	EF2_HUMAN	EEF2		1.35059e+07	1.37298e+07	1.38417e+07	1.43237e+07	1.40423e+07	1.43305e+07	1.47324e+07	1.41273e+07	1.44301e+07	1.5339e+07	1.45397e+07	1.55054e+07	1.46667e+07	1.48361e+07	1.51643e+07	1.53839e+07
P13639;Q15029;Q15029-2	Q15029;Q15029-2;Q15029-3;P13639	EF2_HUMAN;U5S1_HUMAN	EEF2;EFTUD2		3.5922e+07	3.86678e+07	3.41994e+07	3.79537e+07	3.64842e+07	3.73536e+07	3.63033e+07	3.55004e+07	3.63661e+07	3.52668e+07	3.74847e+07	4.87269e+07	4.70933e+07	3.57351e+07	2.88246e+07	3.64816e+07
P13645	P13645	K1C10_HUMAN	KRT10		3.1689e+08	1.51667e+08	1.90714e+08	4.46995e+08	1.20342e+08	2.54635e+08	3.45918e+08	1.0434e+08	5.34037e+07	2.4488e+08	1.7195e+08	9.73115e+07	3.23517e+08	1.36008e+08	2.05922e+08	7.4882e+07
P13645;P13646	P13645;P13646;P13646-2;P13646-3	K1C10_HUMAN;K1C13_HUMAN	KRT10;KRT13		9.49527e+07	4.45142e+07	6.21983e+07	1.18724e+08	3.86083e+07	4.88469e+07	1.2616e+08	2.48699e+07	1.73793e+07	6.62654e+07	2.36942e+07	2.97129e+07	7.07153e+07	4.73931e+07	8.06174e+07	2.42035e+07
P13646	P13646	K1C13_HUMAN	KRT13			1.00476e+06		803837					963152	856787	942578				1.11691e+06
P13646;P19012	P19012;P13646;P13646-2;P13646-3	K1C13_HUMAN;K1C15_HUMAN	KRT13;KRT15		4.89506e+06	4.95662e+06	5.76822e+06	5.70247e+06	5.79751e+06	5.75077e+06	5.55747e+06	6.61414e+06	7.09375e+06	7.5308e+06	2.4313e+07	7.83167e+06	6.01771e+06	7.8635e+06	8.95356e+06	8.02205e+06
P13647	P13647	K2C5_HUMAN	KRT5		3.22805e+08	1.24489e+08	1.30186e+08	2.43388e+08	7.58165e+07	1.53573e+08	4.05021e+08	7.40178e+07	7.54181e+07	1.43385e+08	1.08359e+08	6.24541e+07	4.08878e+08	8.49834e+07	1.53592e+08	6.29958e+07
P13667	P13667	PDIA4_HUMAN	PDIA4		1.17924e+06	1.74944e+06	1.32238e+06	1.24241e+06	1.62011e+06	1.06739e+06	1.14893e+06	1.43709e+06	1.39053e+06	1.1128e+06	1.7495e+06	1.37186e+06	1.22164e+06	1.13955e+06	929626	825309
P13674	P13674	P4HA1_HUMAN	P4HA1		2.28951e+06	2.20851e+06	2.03747e+06	1.82805e+06	2.23513e+06	2.17783e+06	2.02844e+06	1.77929e+06	2.23957e+06	2.20075e+06	2.40438e+06	2.14432e+06	2.11655e+06	2.04746e+06	2.43573e+06	2.16726e+06
P13674-2;P13674-3	P13674-2;P13674-3	P4HA1_HUMAN	P4HA1		1.62714e+06	2.33032e+06	1.70311e+06	1.86823e+06	1.7137e+06	1.84192e+06	1.73108e+06	1.38115e+06	2.47592e+06	1.74575e+06	1.50707e+06	3.13359e+06	1.20433e+06	1.48689e+06	2.08245e+06	1.74104e+06
P13674;P13674-2;P13674-3	P13674;P13674-2;P13674-3	P4HA1_HUMAN	P4HA1		1.40354e+07	1.33634e+07	1.41403e+07	1.37588e+07	1.32442e+07	1.36886e+07	1.43927e+07	1.30121e+07	1.23126e+07	1.35809e+07	1.34521e+07	1.35632e+07	1.38604e+07	1.35188e+07	1.44099e+07	1.39195e+07
P13682	P13682;Q14586	ZNF35_HUMAN	ZNF35		431123	161572	424911	241436	175376	204113	325418	378580	153169	278848	323895	209032	248169	289189	314269	225455
P13797;P13797-3	P13797;P13797-2;P13797-3	PLST_HUMAN	PLS3										55750.5	54722.2				127708		198508
P13798	P13798	ACPH_HUMAN	APEH		5.31391e+06	5.26756e+06	5.36432e+06	5.31974e+06	5.34046e+06	5.64363e+06	5.52243e+06	5.11444e+06	4.92411e+06	5.6708e+06	5.22995e+06	5.11329e+06	5.1549e+06	5.27382e+06	5.44742e+06	5.21089e+06
P13804	P13804;P13804-2	ETFA_HUMAN	ETFA		1.70888e+07	1.84139e+07	1.8737e+07	1.87632e+07	1.89362e+07	1.87852e+07	1.8422e+07	1.75814e+07	1.86383e+07	1.72403e+07	1.74836e+07	1.82868e+07	1.87564e+07	1.85774e+07	1.84581e+07	1.74447e+07
P13807;P13807-2	P13807;P13807-2	GYS1_HUMAN	GYS1		8.18695e+06	7.65587e+06	8.18793e+06	8.26827e+06	7.59909e+06	8.31149e+06	7.802e+06	8.50174e+06	7.89276e+06	9.16327e+06	8.66358e+06	8.1125e+06	8.50341e+06	8.59762e+06	8.88422e+06	7.6789e+06
P13861;P13861-2	P13861;P13861-2	KAP2_HUMAN	PRKAR2A		7.39829e+06	6.87e+06	7.56875e+06	7.54871e+06	7.67664e+06	7.32008e+06	7.84213e+06	7.06161e+06	7.12643e+06	6.98965e+06	7.10211e+06	7.89722e+06	7.81327e+06	7.11665e+06	8.12086e+06	7.51598e+06
P13861;P13861-2;P31323	P13861;P13861-2;P31323	KAP2_HUMAN;KAP3_HUMAN	PRKAR2A;PRKAR2B		6.03082e+06	6.78165e+06	6.94043e+06	6.62919e+06	6.41462e+06	6.13078e+06	6.2506e+06	6.16177e+06	6.14768e+06	6.01323e+06	6.50507e+06	6.73045e+06	6.41419e+06	5.56882e+06	5.71463e+06	6.16644e+06
P13984	P13984	T2FB_HUMAN	GTF2F2		1.48904e+06	1.85488e+06	1.41306e+06	1.43365e+06	1.4154e+06	1.28106e+06	1.06606e+06	1.65158e+06	2.04629e+06	1.63376e+06	975062	1.44427e+06	1.1849e+06	1.39609e+06	1.37132e+06	708931
P13987;P13987-2	P13987;P13987-2	CD59_HUMAN	CD59		4.58349e+06	4.02936e+06	3.77344e+06	4.08951e+06	4.15652e+06	3.56869e+06	3.24826e+06	3.63667e+06	3.17607e+06	3.52081e+06	4.02249e+06	3.9308e+06	3.97088e+06	5.32867e+06	4.46e+06	3.18372e+06
P13995	P13995;P13995-2;Q9H903;Q9H903-1;Q9H903-3;Q9H903-5	MTDC_HUMAN	MTHFD2		3.479e+07	3.09318e+07	3.46268e+07	3.52437e+07	3.4628e+07	3.51798e+07	3.21283e+07	2.98046e+07	3.09333e+07	2.98075e+07	3.23841e+07	3.13175e+07	3.34861e+07	2.90673e+07	3.09543e+07	3.08342e+07
P14174	P14174	MIF_HUMAN	MIF		1.07327e+08	1.26407e+08	1.03889e+08	9.86716e+07	1.09141e+08	7.11014e+07	1.00193e+08	7.64101e+07	1.26869e+08	7.89666e+07	9.41185e+07	9.0448e+07	1.27258e+08	5.91951e+07	8.82997e+07	6.71411e+07
P14314;P14314-2	P14314;P14314-2	GLU2B_HUMAN	PRKCSH		1.97884e+06	2.1245e+06	2.26649e+06	2.34933e+06	2.34809e+06	2.14237e+06	2.31409e+06	1.80693e+06	1.53491e+06	1.8262e+06	842161	2.01079e+06	1.10077e+06	1.62931e+06	1.39814e+06	1.67931e+06
P14324;P14324-2	P14324;P14324-2	FPPS_HUMAN	FDPS		3.07024e+07	2.79091e+07	2.99383e+07	3.10985e+07	2.97292e+07	3.01532e+07	2.97913e+07	3.05139e+07	2.39046e+07	3.22982e+07	2.98872e+07	3.16782e+07	3.18844e+07	3.42119e+07	3.16031e+07	3.3652e+07
P14373	P14373;P14373-2	TRI27_HUMAN	TRIM27		6.99747e+06	7.06313e+06	7.65653e+06	6.66681e+06	7.07778e+06	7.23072e+06	6.36269e+06	7.60562e+06	6.72116e+06	6.71908e+06	7.01156e+06	7.59916e+06	7.28504e+06	6.74177e+06	8.16826e+06	7.90446e+06
P14406	P14406	CX7A2_HUMAN	COX7A2		2.97356e+06	3.18782e+06	3.073e+06	3.51082e+06	2.884e+06	3.14282e+06	4.67545e+06	2.68736e+06	2.38544e+06	3.0265e+06	2.97424e+06	3.41334e+06	1.06284e+07	2.25391e+06	3.20856e+06	2.61796e+06
P14618	P14618;P14618-3	KPYM_HUMAN	PKM		4.45821e+08	4.53365e+08	4.03946e+08	4.60595e+08	4.80098e+08	4.53374e+08	4.72266e+08	4.1739e+08	4.39777e+08	4.82073e+08	4.06132e+08	4.60117e+08	4.91344e+08	4.0316e+08	4.60806e+08	4.63008e+08
P14618-2	P14618-2	KPYM_HUMAN	PKM		9.64329e+06	9.87143e+06	9.58704e+06	9.02567e+06	1.07235e+07	1.01257e+07	8.84455e+06	1.07318e+07	9.11783e+06	1.00157e+07	8.58801e+06	1.00807e+07	9.11682e+06	1.04087e+07	1.07396e+07	1.03063e+07
P14618;P14618-2	P14618;P14618-2;P14618-3	KPYM_HUMAN	PKM		6.09138e+08	5.74518e+08	5.83481e+08	5.80575e+08	5.81435e+08	6.06113e+08	5.78651e+08	5.78344e+08	5.9659e+08	5.9515e+08	6.03154e+08	6.16248e+08	6.04e+08	5.62105e+08	5.88325e+08	5.95208e+08
P14618;P14618-2;P30613;P30613-2	P14618;P14618-2;P14618-3;P30613;P30613-2	KPYM_HUMAN;KPYR_HUMAN	PKLR;PKM		9.47932e+08	1.06988e+09	7.47648e+08	9.1754e+08	1.06841e+09	1.09081e+09	9.46989e+08	9.30384e+08	1.04575e+09	1.07881e+09	1.12612e+09	1.12617e+09	1.06668e+09	1.05868e+09	1.23082e+09	1.05943e+09
P14625	P14625	ENPL_HUMAN	HSP90B1		2.71143e+07	2.76449e+07	2.72329e+07	2.72814e+07	2.62936e+07	2.8023e+07	2.60191e+07	2.73699e+07	2.39121e+07	2.6932e+07	2.70024e+07	2.72492e+07	2.69046e+07	2.65632e+07	2.71825e+07	2.67812e+07
P14635	P14635;P14635-2	CCNB1_HUMAN	CCNB1		7.9453e+06	6.97951e+06	8.4687e+06	8.58679e+06	8.3087e+06	7.55845e+06	9.05674e+06	7.10725e+06	7.15805e+06	7.27446e+06	7.17409e+06	7.59183e+06	7.88051e+06	7.32407e+06	8.14872e+06	7.84342e+06
P14649	P14649	MYL6B_HUMAN	MYL6B		456677	251729	315765	350946	272071	287242	359112	463405	566607	460561	325668	873546	681828	746960	896350	591178
P14649;P60660;P60660-2	P14649;P60660;P60660-2	MYL6B_HUMAN;MYL6_HUMAN	MYL6;MYL6B		8.60638e+06	8.51573e+06	8.99275e+06	7.61107e+06	8.96716e+06	6.5209e+06	8.71528e+06	8.13916e+06	8.49261e+06	6.33801e+06	9.60744e+06	9.19825e+06	1.12301e+07	6.49378e+06	9.439e+06	7.28292e+06
P14672;P14672-2	P14672;P14672-2	GLUT4_HUMAN	SLC2A4		500558	512413	708236	763683	700608	406874	551861	612956	633490	697638	461732	415279	484053	365845	430237	359919
P14678;P14678-2;P14678-3;P63162;P63162-2	P14678;P14678-2;P14678-3;P63162;P63162-2	RSMB_HUMAN;RSMN_HUMAN	SNRPB;SNRPN		6.50434e+07	7.5361e+07	7.0179e+07	7.28169e+07	7.33274e+07	6.99125e+07	6.85225e+07	7.55346e+07	6.4947e+07	7.56556e+07	6.9853e+07	7.38822e+07	6.64593e+07	6.86405e+07	7.26957e+07	6.37821e+07
P14735	P14735	IDE_HUMAN	IDE		1.5625e+06	963641	1.60196e+06	2.29387e+06	1.11058e+06	1.65827e+06	1.41715e+06	970844	784430	1.24408e+06	1.03937e+06	693491	1.10719e+06	901046	1.0543e+06	1.11712e+06
P14854	P14854	CX6B1_HUMAN	COX6B1		1.65428e+06	2.02885e+06	1.53588e+06	1.43121e+06	1.87895e+06	1.48493e+06	2.67185e+06	1.19542e+06	1.74282e+06	1.02085e+06	1.10866e+06	1.54354e+06	7.58594e+06	767515	1.83863e+06	876411
P14859-5;P14859-6	P14859;P14859-2;P14859-3;P14859-6;P14859-4;P14859-5	PO2F1_HUMAN	POU2F1		2.43971e+07	2.49831e+07	2.55549e+07	2.31781e+07	2.47216e+07	2.40177e+07	2.52796e+07	2.11605e+07	2.49889e+07	2.05961e+07	2.45536e+07	2.35196e+07	2.35192e+07	2.09711e+07	2.45979e+07	2.21371e+07
P14866	P14866;P14866-2	HNRPL_HUMAN	HNRNPL		8.89832e+07	9.1059e+07	8.86608e+07	8.61246e+07	9.00684e+07	9.16893e+07	8.43014e+07	8.66986e+07	8.94929e+07	9.02692e+07	9.18423e+07	9.65669e+07	9.03614e+07	9.18237e+07	9.76903e+07	9.37296e+07
P14866;Q8WVV9-5	P14866;P14866-2;Q8WVV9;Q8WVV9-4;Q8WVV9-5	HNRLL_HUMAN;HNRPL_HUMAN	HNRNPL;HNRNPLL		4.70069e+06	4.48744e+06	8.02902e+06	1.56042e+06		145916	6.77019e+06	5.1962e+06	6.32848e+06	5.9962e+06	5.58679e+06	7.26967e+06	7.61499e+06	7.0527e+06	6.89915e+06	8.42275e+06
P14868	P14868	SYDC_HUMAN	DARS1		4.73427e+06	4.14577e+06	4.2636e+06	4.52372e+06	3.95504e+06	5.13196e+06	4.47503e+06	4.44232e+06	3.22393e+06	4.64069e+06	3.75203e+06	4.01721e+06	4.60569e+06	4.2552e+06	4.14901e+06	4.15493e+06
P14921;P14921-2;P14921-4	P15036;P14921;P14921-2;P14921-3;P14921-4	ETS1_HUMAN	ETS1		1.36683e+06	1.01024e+06	1.09396e+06	1.40515e+06	1.28279e+06	1.01064e+06	1.35833e+06	1.26568e+06	872744	1.29365e+06	1.01828e+06	1.15031e+06	1.14487e+06	1.33516e+06	1.14099e+06	1.32092e+06
P14923	P14923	PLAK_HUMAN	JUP		4.17637e+07	3.54373e+07	3.5506e+07	4.05015e+07	3.58811e+07	3.77604e+07	4.71785e+07	3.2188e+07	3.46621e+07	3.62035e+07	3.55114e+07	3.42999e+07	4.62568e+07	3.1535e+07	3.63377e+07	3.38229e+07
P14923;P35222	P14923;P35222	CTNB1_HUMAN;PLAK_HUMAN	CTNNB1;JUP		2.46715e+07	1.95207e+07	2.23752e+07	2.54744e+07	2.10387e+07	2.27038e+07	2.51113e+07	2.33381e+07	1.7646e+07	2.34788e+07	2.19935e+07	2.16467e+07	2.6473e+07	2.55097e+07	2.29881e+07	2.11563e+07
P14927	P14927	QCR7_HUMAN	UQCRB		2.58072e+06	2.87354e+06	2.43067e+06	2.44263e+06	2.93898e+06	3.07905e+06	2.57517e+06	2.04047e+06	2.05324e+06	2.05779e+06	2.46481e+06	2.54316e+06	2.28189e+06	1.3233e+06	1.6316e+06	1.50034e+06
P15151-4	P15151;P15151-2;P15151-3;P15151-4	PVR_HUMAN	PVR		2.07445e+06	2.26144e+06	2.26088e+06	2.38707e+06	2.18118e+06	1.89209e+06	2.03891e+06	2.31845e+06	2.36704e+06	1.92743e+06	2.1229e+06	2.13604e+06	2.03015e+06	1.8904e+06	2.04942e+06	1.9422e+06
P15153	P15153	RAC2_HUMAN	RAC2		4.73675e+06	5.14784e+06	5.16862e+06	4.68793e+06	5.21507e+06	5.35074e+06	4.9816e+06	4.65257e+06	5.14459e+06	4.75488e+06	5.2447e+06	5.0545e+06	5.03299e+06	4.56579e+06	4.91493e+06	4.57424e+06
P15153;P60953;P63000;P63000-2;P84095	P17081;P15153;Q9H4E5;Q9H4E5-2;P60763;P63000;P63000-2;P60953;P60953-1;P84095	CDC42_HUMAN;RAC1_HUMAN;RAC2_HUMAN;RHOG_HUMAN	CDC42;RAC1;RAC2;RHOG		3.55688e+07	4.21432e+07	3.87569e+07	5.06259e+07	5.15624e+07	3.2934e+07	3.33431e+07	3.91573e+07	3.67248e+07	3.46355e+07	1.30246e+07	6.32918e+07	5.39163e+07	4.44658e+07	6.29373e+07	4.87439e+07
P15153;P63000;P63000-2	P15153;P60763;P63000;P63000-2	RAC1_HUMAN;RAC2_HUMAN	RAC1;RAC2		8.75202e+07	1.00433e+08	8.88351e+07	8.65975e+07	9.30064e+07	9.68728e+07	8.8386e+07	8.29042e+07	8.62424e+07	9.34516e+07	9.6534e+07	9.3465e+07	9.2605e+07	7.76129e+07	9.12348e+07	7.88853e+07
P15170-2;P15170-3	P15170;P15170-2;P15170-3	ERF3A_HUMAN	GSPT1		5.71984e+06	5.41168e+06	5.61255e+06	5.96295e+06	5.78046e+06	5.69991e+06	5.61991e+06	6.10066e+06	5.37461e+06	6.33866e+06	5.43594e+06	6.07483e+06	5.94212e+06	6.38151e+06	5.59159e+06	5.75224e+06
P15170-2;P15170-3;Q8IYD1	P15170;P15170-2;P15170-3;Q8IYD1	ERF3A_HUMAN;ERF3B_HUMAN	GSPT1;GSPT2		4.50977e+06	5.15293e+06	5.29339e+06	5.00639e+06	5.0857e+06	5.04347e+06	5.1425e+06	5.29223e+06	4.89185e+06	5.34847e+06	5.75323e+06	5.78683e+06	5.68864e+06	5.39276e+06	4.82914e+06	6.23871e+06
P15260	P15260	INGR1_HUMAN	IFNGR1		561351	570825	845305	817969	713076	459013	799972	688423	833073	313666	545100	1.07832e+06	549237	530722	770936	753337
P15291;P15291-2	P15291;P15291-2	B4GT1_HUMAN	B4GALT1		2.91814e+06	3.12269e+06	2.97781e+06	3.08512e+06	3.10799e+06	3.03883e+06	2.92102e+06	2.99709e+06	2.62117e+06	2.88623e+06	2.99128e+06	2.67707e+06	2.54397e+06	3.06304e+06	2.98489e+06	2.66155e+06
P15311	P15311	EZRI_HUMAN	EZR		2.24701e+06	2.22116e+06	2.27996e+06	2.85528e+06	2.28759e+06	2.3108e+06	2.42952e+06	2.29622e+06	2.42805e+06	2.24506e+06	2.05127e+06	1.68846e+06	2.13609e+06	2.0416e+06	2.10818e+06	2.30267e+06
P15311;P26038;P35241;P35241-5	P35241;P35241-5;P15311;P26038	EZRI_HUMAN;MOES_HUMAN;RADI_HUMAN	EZR;MSN;RDX		8.78014e+06	9.15591e+06	9.84361e+06	8.59039e+06	9.65555e+06	1.01331e+07	8.84709e+06	8.84877e+06	8.86044e+06	9.43835e+06	1.08655e+07	9.34661e+06	9.69098e+06	9.19861e+06	9.87509e+06	9.37267e+06
P15336;P15336-5	P15336;P15336-2;P15336-4;P15336-5	ATF2_HUMAN	ATF2		4.471e+06	4.84928e+06	5.51898e+06	4.85312e+06	4.85406e+06	4.54973e+06	4.78446e+06	4.50132e+06	4.99311e+06	4.61492e+06	4.55484e+06	5.36e+06	4.98746e+06	4.24367e+06	5.1032e+06	4.1391e+06
P15336;P15336-5;P17544-4	P17544;P17544-1;P17544-2;P17544-3;P17544-4;P15336;P15336-2;P15336-4;P15336-5;P15336-6;P15336-8	ATF2_HUMAN;ATF7_HUMAN	ATF2;ATF7		2.39084e+06	1.74599e+06	2.31173e+06	2.59273e+06	1.70706e+06	1.56224e+06	2.9239e+06	2.35698e+06	735753	1.2498e+06	1.90543e+06	999365	1.57553e+06	2.10486e+06	1.15578e+06	3.38738e+06
P15408;P15408-3	P15408;P15408-2;P15408-3	FOSL2_HUMAN	FOSL2		1.41806e+08	1.28742e+08	1.29576e+08	1.3832e+08	1.26088e+08	1.31448e+08	1.29813e+08	1.41624e+08	1.15353e+08	1.4802e+08	1.15367e+08	1.41547e+08	1.45827e+08	1.68313e+08	1.35687e+08	1.49122e+08
P15529	P15529;P15529-11;P15529-12;P15529-13;P15529-14;P15529-15;P15529-10	MCP_HUMAN	CD46		238321	345768	144191	288194	151840	264169	128174	388261	192970	310463		357003	345774	438113	328992	365521
P15529-3	P15529-2;P15529-3;P15529-4;P15529-5;P15529-6;P15529-7;P15529-16	MCP_HUMAN	CD46			126279						257879	536501	462206		726106	647226	328592	416865
P15531;P15531-2	P15531;P15531-2;P22392-2	NDKA_HUMAN	NME1		1.11676e+07	1.16196e+07	1.21315e+07	1.24643e+07	1.22303e+07	1.14882e+07	1.13668e+07	1.14589e+07	1.18355e+07	1.14773e+07	1.08618e+07	1.15268e+07	1.11943e+07	1.01991e+07	1.08847e+07	1.14777e+07
P15586;P15586-2	P15586;P15586-2	GNS_HUMAN	GNS		1.93975e+06	2.66554e+06	2.32178e+06	2.22913e+06	2.6362e+06	2.12298e+06	2.51199e+06	2.09059e+06	3.07527e+06	2.53193e+06	2.45691e+06	2.5167e+06	2.25522e+06	2.23906e+06	2.69796e+06	2.0155e+06
P15622-3	P15622;P15622-3	ZN250_HUMAN	ZNF250		962522	1.09938e+06	1.26915e+06	847868	1.14676e+06	998360	1.15064e+06	1.01338e+06	997916	1.08953e+06	847499	919798	1.1219e+06	1.03868e+06	978855	1.4341e+06
P15622-3;P58317	P17036;Q9HBT8;Q9HBT8-2;P15622;P15622-2;P15622-3;Q9P0L1;Q6ZMS4;Q5MCW4;Q5MCW4-2;P17027;P17027-2;P58317;Q8N883;Q86W11;P17023;P17023-2;Q5TYW1;Q4V348;P17032;P0CG24;Q96NJ6;Q8NF99	ZN121_HUMAN;ZN250_HUMAN	ZNF121;ZNF250					6985.85					10636.8					9707.92		16503.9
P15622-3;P58317;Q5MCW4;Q6ZMS4	P17036;Q9HBT8;Q9HBT8-2;P15622;P15622-2;P15622-3;Q9P0L1;Q6ZMS4;Q5MCW4;Q5MCW4-2;P17027;P17027-2;P58317;Q8N883;Q86W11;P17023;P17023-2;Q5TYW1;Q4V348;P17032;P0CG24;Q96NJ6;Q8NF99	ZN121_HUMAN;ZN250_HUMAN;ZN569_HUMAN;ZN852_HUMAN	ZNF121;ZNF250;ZNF569;ZNF852		350385	204227	188671	276209	155157	244659	280357	224019	181257	286672		238722	157594	193552	211547	129346
P15622-3;P58317;Q6ZMS4	P17036;Q9HBT8;Q9HBT8-2;P15622;P15622-2;P15622-3;Q9P0L1;Q6ZMS4;Q5MCW4;Q5MCW4-2;P17027;P17027-2;P58317;Q8N883;Q86W11;P17023;P17023-2;Q5TYW1;Q4V348;P17032;P0CG24;Q96NJ6;Q8NF99	ZN121_HUMAN;ZN250_HUMAN;ZN852_HUMAN	ZNF121;ZNF250;ZNF852				74522	143500				156785	134980	181038		157935	217426	227952	208549	215963
P15735;P15735-2	P15735;P15735-2	PHKG2_HUMAN	PHKG2		6.0035e+06	5.86567e+06	6.11057e+06	6.34377e+06	6.14522e+06	6.19842e+06	6.22391e+06	6.08685e+06	5.08272e+06	6.20609e+06	6.69818e+06	6.24621e+06	6.33008e+06	5.82112e+06	6.17198e+06	5.86005e+06
P15822	P15822	ZEP1_HUMAN	HIVEP1		5.92797e+06	6.16663e+06	6.0022e+06	5.63448e+06	5.80509e+06	5.7324e+06	5.87857e+06	5.91558e+06	6.07095e+06	5.69953e+06	5.66118e+06	5.97113e+06	5.5518e+06	5.71351e+06	5.92477e+06	5.86199e+06
P15822;P31629	P31629;P15822;P15822-2;P15822-3	ZEP1_HUMAN;ZEP2_HUMAN	HIVEP1;HIVEP2		3.33121e+06	3.44561e+06	3.19866e+06	3.14914e+06	3.38866e+06	3.53541e+06	3.15922e+06	3.29971e+06	3.3932e+06	3.30044e+06	3.42565e+06	2.85193e+06	2.9709e+06	2.71447e+06	3.07108e+06	3.48437e+06
P15880	P15880	RS2_HUMAN	RPS2		5.30656e+08	5.43846e+08	5.33049e+08	5.09264e+08	5.44318e+08	5.47057e+08	5.03426e+08	5.27705e+08	5.27079e+08	5.56268e+08	5.48762e+08	5.94634e+08	5.3084e+08	5.39615e+08	5.92111e+08	5.44546e+08
P15924	P15924;P15924-2;P15924-3	DESP_HUMAN	DSP		4.0567e+07	1.32616e+07	1.89278e+07	3.43892e+07	8.30397e+06	2.29138e+07	6.19121e+07	7.16868e+06	7.7573e+06	1.49721e+07	1.20764e+07	7.10756e+06	6.38851e+07	8.94357e+06	1.73189e+07	7.38401e+06
P15927;P15927-2;P15927-3	P15927;P15927-2;P15927-3	RFA2_HUMAN	RPA2		1.58255e+07	1.53254e+07	1.68071e+07	1.65516e+07	1.60176e+07	1.5865e+07	1.72401e+07	1.63296e+07	1.40161e+07	1.62324e+07	1.20924e+07	1.81766e+07	1.79795e+07	1.73535e+07	1.90579e+07	1.70298e+07
P16070;P16070-10;P16070-11;P16070-12;P16070-13;P16070-14;P16070-16;P16070-17;P16070-18;P16070-3;P16070-4;P16070-5;P16070-6;P16070-7;P16070-8	P16070;P16070-3;P16070-4;P16070-5;P16070-6;P16070-7;P16070-8;P16070-9;P16070-10;P16070-11;P16070-12;P16070-13;P16070-14;P16070-15;P16070-16;P16070-17;P16070-18	CD44_HUMAN	CD44		1.01081e+07	1.09493e+07	1.08411e+07	1.08315e+07	1.20656e+07	1.0351e+07	1.07136e+07	1.09981e+07	1.35505e+07	1.0817e+07	1.22534e+07	1.20502e+07	1.0551e+07	1.24213e+07	1.23792e+07	1.11204e+07
P16144-2;P16144-3;P16144-4	P16144;P16144-2;P16144-3;P16144-4	ITB4_HUMAN	ITGB4		1.14061e+07	1.24445e+07	1.22796e+07	1.17616e+07	1.26899e+07	1.21819e+07	1.16526e+07	1.14793e+07	1.17983e+07	1.127e+07	1.19992e+07	1.20318e+07	1.14534e+07	1.04294e+07	1.10006e+07	1.06005e+07
P16144-2;P16144-3;P16144-4;P16144-5	P16144;P16144-2;P16144-3;P16144-4;P16144-5	ITB4_HUMAN	ITGB4		4.50766e+06	4.73688e+06	4.38353e+06	4.42075e+06	4.37373e+06	4.38696e+06	4.39667e+06	4.61184e+06	4.48755e+06	4.44142e+06	4.49548e+06	4.42399e+06	4.13106e+06	4.0062e+06	4.16361e+06	4.11979e+06
P16144-2;P16144-4	P16144;P16144-2;P16144-4	ITB4_HUMAN	ITGB4		1.19066e+06	1.26981e+06	1.06382e+06	1.36244e+06	1.36136e+06	1.25658e+06	1.25464e+06	1.14417e+06	1.14944e+06	1.10256e+06	1.34743e+06	1.15615e+06	1.24788e+06	1.14537e+06	1.38134e+06	1.28796e+06
P16144-3	P16144-3	ITB4_HUMAN	ITGB4		762743	738869	670801	548254	204250	623094	451497	646047	1.02639e+06	833251	852385	467854	657315	318307	797897	564462
P16152	P16152	CBR1_HUMAN	CBR1		4.94434e+06	5.5284e+06	5.61228e+06	4.99209e+06	5.53342e+06	6.50741e+06	5.78949e+06	6.01136e+06	6.48022e+06	5.92316e+06	5.40271e+06	5.7721e+06	6.29949e+06	5.77448e+06	5.29756e+06	6.50357e+06
P16157-11;P16157-13;P16157-15;P16157-4;P16157-6;P16157-7;P16157-9	P16157-4;P16157-6;P16157-7;P16157-9;P16157-11;P16157-13;P16157-15	ANK1_HUMAN	ANK1		1.24155e+06	779724	827628	709610	669219	869610	1.83621e+06	979654	612502	878178	777820	1.03751e+06	2.36432e+06	1.33496e+06	1.5623e+06	2.2338e+06
P16219	P16219	ACADS_HUMAN	ACADS		648386	322762	537850	499520	623514	463437	369007			412535	261166	675306	401168	409681	644563	190207
P16220-1	Q03060-6;Q03060-8;Q03060-9;Q03060-21;Q03060-23;Q03060-24;Q03060-26;Q03060-31;Q03060-32;P16220;P16220-1;P16220-3	CREB1_HUMAN	CREB1		4.53079e+07	4.03351e+07	4.13744e+07	3.89602e+07	3.76675e+07	4.00061e+07	4.44622e+07	4.2754e+07	3.78191e+07	4.47002e+07	3.74198e+07	4.17256e+07	4.64973e+07	5.00517e+07	4.1312e+07	4.69868e+07
P16220-1;P18846	Q03060-6;Q03060-8;Q03060-9;Q03060-21;Q03060-23;Q03060-24;Q03060-26;Q03060-31;Q03060-32;P18846;P18846-2;P16220;P16220-1;P16220-3	ATF1_HUMAN;CREB1_HUMAN	ATF1;CREB1		1.39262e+07	1.64591e+07	1.50102e+07	1.15833e+07	1.59115e+07	1.46458e+07	1.44267e+07	1.39912e+07	1.57938e+07	1.5462e+07	1.50207e+07	1.46416e+07	1.47937e+07	1.41247e+07	1.70357e+07	1.37483e+07
P16260	P16260	GDC_HUMAN	SLC25A16		4.11692e+06	3.77313e+06	3.46893e+06	3.9427e+06	3.6816e+06	3.24509e+06	3.34312e+06	3.84649e+06	3.79588e+06	3.4722e+06	3.74189e+06	3.75651e+06	4.21424e+06	4.18611e+06	3.96723e+06	3.53107e+06
P16278;P16278-2;P16278-3	P16278;P16278-2;P16278-3	BGAL_HUMAN	GLB1		1.00464e+06	1.18423e+06	637966	981731	605694	1.44957e+06	1.02622e+06	812366	373578	812069	1.27715e+06	623879	768556	1.38648e+06	886852	1.31697e+06
P16298;P16298-2;P16298-3;P16298-4	P16298;P16298-2;P16298-3;P16298-4	PP2BB_HUMAN	PPP3CB		2.08309e+06	1.92019e+06	2.15267e+06	1.85002e+06	1.85394e+06	2.06708e+06	1.91568e+06	1.96211e+06	1.58001e+06	1.6265e+06	2.07962e+06	1.48106e+06	1.61946e+06	2.02367e+06	896442	1.33319e+06
P16298;P16298-2;P16298-3;P16298-4;Q08209-2	Q08209;Q08209-2;Q08209-3;Q08209-5;P16298;P16298-2;P16298-3;P16298-4;P48454;P48454-2;P48454-3	PP2BA_HUMAN;PP2BB_HUMAN	PPP3CA;PPP3CB		1.734e+07	1.37116e+07	1.6799e+07	1.92473e+07	1.57463e+07	1.83219e+07	1.76548e+07	1.84308e+07	1.24975e+07	1.76489e+07	1.80819e+07	1.72289e+07	1.91056e+07	2.11297e+07	1.83604e+07	1.77336e+07
P16383	P16383;P16383-2	GCFC2_HUMAN	GCFC2		1.46511e+06	1.58453e+06	1.55213e+06	1.47617e+06	1.67989e+06	1.54276e+06	1.60731e+06	1.55633e+06	1.96895e+06	1.82464e+06	1.93289e+06	1.34492e+06	1.46844e+06	1.52241e+06	1.09084e+06	1.4327e+06
P16403	P16403	H12_HUMAN	H1-2		6.3479e+06	3.91688e+06	6.14838e+06	3.70416e+06	2.50525e+06	3.9863e+06	3.81384e+06	3.87502e+06	8.25565e+06	5.19875e+06	7.50234e+06	9.57508e+06	1.01493e+07	1.00781e+07	1.08459e+07	8.89073e+06
P16435	P16435	NCPR_HUMAN	POR		2.34305e+07	2.25036e+07	2.24264e+07	2.31983e+07	2.29319e+07	2.50475e+07	2.26798e+07	2.39049e+07	1.94925e+07	2.34048e+07	2.2492e+07	2.33439e+07	2.36648e+07	2.29287e+07	2.2683e+07	2.27534e+07
P16591	P16591	FER_HUMAN	FER		1.73352e+06	1.62925e+06	1.86133e+06	1.75329e+06	1.74638e+06	1.57444e+06	1.60702e+06	1.52033e+06	1.41136e+06	1.545e+06	1.62021e+06	1.23849e+06	1.65215e+06	1.11301e+06	1.27429e+06	1.28257e+06
P16615	P16615;P16615-2;P16615-3;P16615-4;P16615-5	AT2A2_HUMAN	ATP2A2		3.07638e+07	3.0264e+07	3.1065e+07	3.20877e+07	3.18903e+07	3.23915e+07	3.06181e+07	3.26841e+07	2.85938e+07	3.27659e+07	3.06062e+07	3.14349e+07	3.31583e+07	3.38945e+07	3.17624e+07	3.14072e+07
P16885	P16885	PLCG2_HUMAN	PLCG2		2.47922e+06	2.35974e+06	2.29383e+06	2.52507e+06	2.20396e+06	2.49157e+06	2.36376e+06	2.55827e+06	2.33806e+06	2.52677e+06	2.41902e+06	2.40499e+06	2.48125e+06	2.56045e+06	2.24668e+06	2.4168e+06
P16989	P16989;P16989-3	YBOX3_HUMAN	YBX3		2.95297e+07	3.41943e+07	3.21015e+07	3.19654e+07	3.01129e+07	3.28916e+07	3.02311e+07	2.78854e+07	3.24936e+07	3.05132e+07	2.79657e+07	3.01987e+07	2.7281e+07	3.15959e+07	3.37732e+07	3.18303e+07
P16989-2	P16989-2	YBOX3_HUMAN	YBX3		8.64159e+06	1.02661e+07	9.15234e+06	8.40392e+06	9.97668e+06	8.47041e+06	8.88625e+06	9.21004e+06	9.39348e+06	8.89009e+06	9.46465e+06	9.83955e+06	8.14567e+06	9.74492e+06	1.07777e+07	9.128e+06
P16989;P16989-2	P16989;P16989-2;P16989-3	YBOX3_HUMAN	YBX3		1.66876e+07	1.30533e+07	1.52993e+07	1.42392e+07	1.2355e+07	1.47814e+07	1.65078e+07	1.51679e+07	1.07494e+07	1.33666e+07	1.4488e+07	1.43447e+07	1.45756e+07	1.31516e+07	1.27469e+07	1.60986e+07
P16989;P16989-2;P67809	P67809;P16989;P16989-2;P16989-3	YBOX1_HUMAN;YBOX3_HUMAN	YBX1;YBX3		4.79698e+06	4.60718e+06	5.44608e+06	4.18753e+06	4.97043e+06	5.29139e+06	5.76818e+06	5.1522e+06	4.97326e+06	5.53237e+06	6.2706e+06	6.67462e+06	5.06118e+06	1.80563e+07	5.63082e+06	4.71702e+06
P16989;P16989-2;P67809;Q9Y2T7	P67809;Q9Y2T7;P16989;P16989-2;P16989-3	YBOX1_HUMAN;YBOX2_HUMAN;YBOX3_HUMAN	YBX1;YBX2;YBX3		5.02286e+07	3.82338e+07	4.575e+07	4.50401e+07	3.78509e+07	4.25465e+07	4.62765e+07	4.1325e+07	3.10315e+07	4.11121e+07	4.24224e+07	4.1814e+07	4.50807e+07	4.54516e+07	4.54142e+07	4.68113e+07
P17020	P17020	ZNF16_HUMAN	ZNF16		545945	668225	656376	489579	575668	593494	713549	460070	587337	637395	916640	573399	670429	526735	609230	528068
P17020;Q13106	P17020;Q13106	ZN154_HUMAN;ZNF16_HUMAN	ZNF154;ZNF16									33461.6	16510	40952.1		35894.5	44944.4	52907.8	37761	60449.5
P17021;P17021-2;P17021-3;P52741;P52741-2	Q96SQ5;Q96SQ5-2;Q3SY52;Q3SY52-2;Q3SY52-3;P17021;P17021-2;P17021-3;P52741;P52741-2	ZN134_HUMAN;ZNF17_HUMAN	ZNF134;ZNF17				167967	92736.5	171359	193950	116240		108782	151098	85365.1	141944	214921		106956	180531
P17026	P17026	ZNF22_HUMAN	ZNF22		6.73143e+06	6.59012e+06	7.43742e+06	7.23174e+06	6.60215e+06	7.59918e+06	7.2416e+06	7.44886e+06	6.27908e+06	6.91616e+06	6.89933e+06	7.25696e+06	6.70273e+06	7.03402e+06	6.76476e+06	7.47934e+06
P17028	P17028	ZNF24_HUMAN	ZNF24		3.09402e+07	3.13831e+07	3.05307e+07	3.1776e+07	3.29415e+07	3.23199e+07	3.28714e+07	3.21011e+07	3.21209e+07	3.30959e+07	3.14443e+07	3.26835e+07	3.41497e+07	3.27803e+07	3.28229e+07	3.55889e+07
P17029	P17029	ZKSC1_HUMAN	ZKSCAN1		2.47984e+06	2.88009e+06	2.67366e+06	2.14713e+06	2.35877e+06	2.63508e+06	2.48894e+06	2.79236e+06	2.99269e+06	2.8116e+06	2.59981e+06	2.83909e+06	2.81678e+06	2.66063e+06	2.97594e+06	2.80891e+06
P17029;Q6P2D0;Q6P2D0-2;Q96JF6	Q9P0L1;Q9Y2H8;Q3ZCX4;Q3ZCX4-2;Q6P2D0;Q6P2D0-2;P51814;P51814-2;P51814-3;P51814-4;P51814-5;P51814-6;P51814-7;P51814-8;Q96JF6;P52740;P52740-2;Q86T29;Q86T29-2;Q96NL3;Q8NB42;Q8NB42-2;B7Z6K7;P17029;Q9UJN7;P0CG31;Q08ER8	ZFP1_HUMAN;ZKSC1_HUMAN;ZN594_HUMAN	ZFP1;ZKSCAN1;ZNF594		136112	127669	121965	124042	113573	128125		153811	98887.3			120861	176084	141699	113822
P17038;P17038-2	P17038;P17038-2	ZNF43_HUMAN	ZNF43			63645.9				14063.4		104347	85286.4	136506		82822.2	108394	62393.2	87156.8	64228.1
P17039;P17039-2;Q8N141;Q8TAF7;Q8TAF7-2;Q9HCL3;Q9Y2G7	Q8N141;Q9HCL3;Q9Y2G7;P17039;P17039-2;Q8TAF7;Q8TAF7-2	ZFP14_HUMAN;ZFP30_HUMAN;ZFP82_HUMAN;ZN461_HUMAN;ZNF30_HUMAN	ZFP14;ZFP30;ZFP82;ZNF30;ZNF461															270746	90888.3
P17040;P17040-2;P17040-3	P17040;P17040-2;P17040-3	ZSC20_HUMAN	ZSCAN20		572062	484303	517105	583804	591911	549335	530081	553962	476012	515731	538386	556184	565885	582221	514435	584638
P17041	P17041	ZNF32_HUMAN	ZNF32										635338	778655		482383	584220	574140	784378	1.02528e+06
P17066	P17066;P48741	HSP76_HUMAN	HSPA6		1.50366e+09	1.70911e+09	1.33742e+09	1.6443e+09	1.22824e+09	1.38477e+09	1.7445e+09	1.40645e+09	2.39211e+09	1.55886e+09	1.17476e+09	1.43257e+09	1.69172e+09	1.48422e+09	1.50171e+09	1.64494e+09
P17097;P17097-2	P17097;P17097-2	ZNF7_HUMAN	ZNF7		131655	124575	83690.4	129545	119895	212380	129657	182896	201176	76314.4	139465	79421.6	110060	189659	118440	242316
P17097;P17097-2;Q9Y6Q3;Q9Y6Q3-2;Q9Y6Q3-3	Q2M218;Q2M218-2;Q9Y6Q3;Q9Y6Q3-2;Q9Y6Q3-3;P17097;P17097-2	ZFP37_HUMAN;ZNF7_HUMAN	ZFP37;ZNF7											23497.4			51507.6	73118.4		127446
P17098	P17098	ZNF8_HUMAN	ZNF8		1.99186e+06	2.18436e+06	2.07567e+06	2.01459e+06	2.32345e+06	2.25948e+06	2.05318e+06	2.29349e+06	2.148e+06	2.02107e+06	2.32028e+06	2.12967e+06	2.14033e+06	1.90014e+06	1.91156e+06	2.20073e+06
P17152	P17152	TMM11_HUMAN	TMEM11		9.84661e+06	7.30721e+06	8.54083e+06	9.44754e+06	7.82969e+06	9.95662e+06	9.66531e+06	9.62565e+06	6.98199e+06	1.02713e+07	9.52504e+06	9.08683e+06	1.01751e+07	9.33301e+06	9.50459e+06	1.01048e+07
P17252	P17252	KPCA_HUMAN	PRKCA		1.36994e+07	1.44155e+07	1.32605e+07	1.40643e+07	1.47274e+07	1.42299e+07	1.35139e+07	1.39501e+07	1.41321e+07	1.55166e+07	1.36411e+07	1.47021e+07	1.50352e+07	1.46648e+07	1.43645e+07	1.34225e+07
P17275	P17275	JUNB_HUMAN	JUNB		2.8831e+07	3.31195e+07	2.76212e+07	2.78267e+07	3.11342e+07	3.05869e+07	2.82721e+07	2.94828e+07	3.39154e+07	3.28812e+07	2.85846e+07	3.40299e+07	3.00677e+07	3.08712e+07	3.04408e+07	2.97013e+07
P17301	P17301	ITA2_HUMAN	ITGA2		915729	893200	812732	1.09556e+06	825299	673812	640654	1.11083e+06	640157	1.11264e+06	954533	1.04038e+06	1.2452e+06	1.02006e+06	963862	1.20753e+06
P17302	P17302	CXA1_HUMAN	GJA1		773747	760665	583462	794803	452539	656409	816846	688929	1.11153e+06	515142	518132	933139	558172	494793	921599	735468
P17480;P17480-2	P17480;P17480-2	UBF1_HUMAN	UBTF		2.4681e+06	2.52053e+06	2.71118e+06	2.70829e+06	2.52948e+06	2.80311e+06	2.68876e+06	2.50249e+06	2.03155e+06	2.1672e+06	2.82054e+06	2.67823e+06	2.41091e+06	2.00288e+06	2.0289e+06	2.50219e+06
P17482	P17482	HXB9_HUMAN	HOXB9			1.03393e+06	1.1131e+06	891394	933027	1.09858e+06	992664	408672	900447	965589	874481	903746	1.02732e+06	951829	744836	761354
P17535	P17535	JUND_HUMAN	JUND		1.17478e+08	1.37206e+08	1.12351e+08	1.00811e+08	1.26925e+08	1.20402e+08	1.02715e+08	1.17094e+08	1.31248e+08	1.38643e+08	1.18846e+08	1.28076e+08	1.18094e+08	1.32661e+08	1.28697e+08	1.21575e+08
P17544-4	P17544;P17544-1;P17544-2;P17544-3;P17544-4	ATF7_HUMAN	ATF7		9.25772e+06	9.56718e+06	9.49495e+06	9.43494e+06	9.43393e+06	9.25255e+06	9.56346e+06	8.97694e+06	9.99239e+06	9.67013e+06	9.80829e+06	9.82795e+06	9.23058e+06	8.98575e+06	1.00858e+07	9.38658e+06
P17568	P17568	NDUB7_HUMAN	NDUFB7		2.80884e+06	2.12827e+06	2.71737e+06	2.2836e+06	2.05015e+06	2.50204e+06	2.49494e+06	2.52969e+06	1.59175e+06	1.76836e+06	2.80223e+06	1.52878e+06	2.55514e+06	2.04505e+06	2.16609e+06	2.04575e+06
P17600-2	P17600;P17600-2	SYN1_HUMAN	SYN1		420412	525648	431381	401978	557146	470026	508127	459181	375999	348052	425584	444905	392650	319979	383248	351498
P17600-2;Q92777	Q92777;Q92777-2;P17600;P17600-2	SYN1_HUMAN;SYN2_HUMAN	SYN1;SYN2		604944	396184	545955	553107	474625	630417	704282	425910
P17655	P17655	CAN2_HUMAN	CAPN2		9.43069e+07	8.00637e+07	8.69406e+07	9.62942e+07	8.91084e+07	9.9409e+07	8.98821e+07	9.35508e+07	7.4829e+07	1.00111e+08	9.15336e+07	9.22988e+07	9.98229e+07	9.52448e+07	9.24493e+07	8.84273e+07
P17706	P17706;P17706-2;P17706-3;P17706-4	PTN2_HUMAN	PTPN2		9.56696e+06	9.15917e+06	8.84184e+06	9.81289e+06	9.28148e+06	9.58612e+06	9.10886e+06	9.49458e+06	9.69834e+06	9.78511e+06	9.77813e+06	9.92373e+06	9.69595e+06	1.01268e+07	9.71441e+06	9.39958e+06
P17707	P17707;P17707-2	DCAM_HUMAN	AMD1		1.69086e+06	1.22364e+06	1.67687e+06	1.62106e+06	751009	1.53513e+06	1.37897e+06	1.21518e+06	1.3973e+06	1.5044e+06	1.65155e+06	1.54185e+06	1.59369e+06	1.13725e+06	1.08514e+06	1.12437e+06
P17812	P17812;P17812-2	PYRG1_HUMAN	CTPS1		3.70016e+07	3.47111e+07	3.82241e+07	4.13406e+07	3.97522e+07	4.08461e+07	3.9127e+07	3.87063e+07	3.01317e+07	3.95205e+07	3.95542e+07	3.73301e+07	4.27268e+07	4.3185e+07	3.92859e+07	4.12037e+07
P17812;Q9NRF8	Q9NRF8;P17812	PYRG1_HUMAN;PYRG2_HUMAN	CTPS1;CTPS2		1.65674e+07	1.09695e+07	1.43626e+07	1.79837e+07	1.20737e+07	1.56907e+07	1.54076e+07	1.73187e+07	1.54863e+07	1.51342e+07	1.37761e+07	1.73303e+07	1.52258e+07	2.11239e+07	1.50178e+07	1.82678e+07
P17844	P17844;P17844-2	DDX5_HUMAN	DDX5		1.67512e+08	1.52714e+08	1.66272e+08	1.67209e+08	1.65908e+08	1.6624e+08	1.70356e+08	1.64973e+08	1.43836e+08	1.57813e+08	1.65294e+08	1.69683e+08	1.67496e+08	1.58022e+08	1.64609e+08	1.63682e+08
P17844;Q92841	P17844;P17844-2;Q92841;Q92841-1;Q92841-2;Q92841-3	DDX17_HUMAN;DDX5_HUMAN	DDX17;DDX5		3.3485e+08	3.63581e+08	3.40589e+08	3.22314e+08	3.59551e+08	3.38532e+08	3.1151e+08	3.34618e+08	3.50981e+08	3.43577e+08	3.35047e+08	3.43289e+08	3.27046e+08	3.22966e+08	3.40279e+08	3.2173e+08
P17858-2	P17858;P17858-2	PFKAL_HUMAN	PFKL		8.36204e+07	8.08362e+07	8.35515e+07	8.59731e+07	8.26401e+07	8.58522e+07	8.52301e+07	8.10529e+07	7.4477e+07	9.07157e+07	8.15356e+07	8.46501e+07	9.28118e+07	8.76378e+07	8.97414e+07	8.61944e+07
P17980	P17980	PRS6A_HUMAN	PSMC3		4.23854e+07	4.12437e+07	4.36247e+07	4.11981e+07	4.09517e+07	4.17944e+07	4.21952e+07	4.37423e+07	4.1598e+07	4.3496e+07	4.1615e+07	4.29442e+07	4.24551e+07	4.33982e+07	4.14915e+07	4.19018e+07
P17987	P17987	TCPA_HUMAN	TCP1		5.92036e+08	5.10691e+08	5.98934e+08	4.66374e+08	6.05355e+08	5.30257e+08	5.97063e+08	4.68037e+08	5.38515e+08	5.32076e+08	6.05998e+08	4.87857e+08	6.07604e+08	5.09444e+08	6.2185e+08	4.76314e+08
P18031	P18031	PTN1_HUMAN	PTPN1		8.383e+06	8.3632e+06	8.66175e+06	9.22939e+06	8.89694e+06	9.25535e+06	8.80551e+06	8.70966e+06	7.75483e+06	8.93635e+06	8.80503e+06	8.99495e+06	9.33126e+06	9.63988e+06	9.67147e+06	9.92311e+06
P18074	P18074	ERCC2_HUMAN	ERCC2		4.88456e+06	4.82439e+06	4.84113e+06	5.16368e+06	5.11202e+06	5.09911e+06	4.94958e+06	5.07464e+06	4.56329e+06	4.69281e+06	5.17595e+06	5.0589e+06	5.29636e+06	5.42052e+06	5.25342e+06	5.53126e+06
P18077	P18077	RL35A_HUMAN	RPL35A		3.22135e+08	2.5174e+08	2.92249e+08	3.20663e+08	2.5363e+08	3.20985e+08	2.99976e+08	3.17983e+08	2.48138e+08	3.15688e+08	3.0383e+08	3.44713e+08	3.18345e+08	3.73793e+08	3.05921e+08	3.43828e+08
P18084	P18084	ITB5_HUMAN	ITGB5		5.31907e+06	5.40808e+06	5.29286e+06	5.59209e+06	5.96927e+06	5.34579e+06	6.07413e+06	5.68834e+06	6.27827e+06	5.81762e+06	6.03344e+06	5.97441e+06	5.76734e+06	5.37598e+06	5.79647e+06	5.89602e+06
P18085	P18085	ARF4_HUMAN	ARF4		3.14599e+07	1.62569e+07	3.22771e+07	3.22365e+07	2.03963e+07	3.06231e+07	3.43647e+07	3.47982e+07	1.53932e+07	3.0728e+07	2.39e+07	2.50367e+07	3.58401e+07	4.51476e+07	2.81466e+07	3.36402e+07
P18085;P84085	P18085;P84085;P61204;P61204-2;P84077	ARF4_HUMAN;ARF5_HUMAN	ARF4;ARF5		2.61522e+07	2.47549e+07	2.5907e+07	3.97278e+07	3.03571e+07	3.15871e+07	3.33922e+07	3.38909e+07	2.80489e+07	3.62324e+07	3.04016e+07	3.65754e+07	4.30808e+07	3.89046e+07	3.73298e+07	3.64572e+07
P18124	P18124	RL7_HUMAN	RPL7		4.31034e+08	4.16684e+08	4.20558e+08	4.06834e+08	4.05776e+08	4.32614e+08	4.18707e+08	4.17911e+08	3.67293e+08	4.07127e+08	4.19781e+08	4.51076e+08	4.19013e+08	4.48457e+08	4.39773e+08	4.41507e+08
P18146	P18146	EGR1_HUMAN	EGR1		4.07357e+06	4.51401e+06	4.21367e+06	4.0761e+06	4.38802e+06	4.04187e+06	3.96797e+06	3.70705e+06	4.14759e+06	4.23894e+06	3.90045e+06	4.29935e+06	4.28119e+06	3.71967e+06	4.17829e+06	4.22904e+06
P18206;P18206-2	P18206;P18206-2	VINC_HUMAN	VCL		2.34379e+06	2.40554e+06	2.3077e+06	2.31151e+06	2.10273e+06	2.20192e+06	2.94963e+06	2.20769e+06	2.5314e+06	2.23393e+06	2.04923e+06	2.29517e+06	2.32052e+06	1.70754e+06	2.07516e+06	1.64562e+06
P18440	P18440	ARY1_HUMAN	NAT1		2.33196e+06	2.33631e+06	2.57185e+06	2.34703e+06	2.44697e+06	2.17604e+06	2.7203e+06	2.85849e+06	2.85011e+06	2.71424e+06	2.59595e+06	2.24883e+06	2.30509e+06	2.09217e+06	1.96136e+06	2.5473e+06
P18583;P18583-5;P18583-7;P18583-9	P18583;P18583-2;P18583-5;P18583-7;P18583-9	SON_HUMAN	SON		2.92632e+07	3.02796e+07	3.08586e+07	2.84296e+07	2.93897e+07	2.92794e+07	2.5324e+07	2.66304e+07	3.56549e+07	2.93971e+07	2.97923e+07	3.00684e+07	2.30608e+07	2.63004e+07	2.58728e+07	2.64587e+07
P18615;P18615-3	P18615;P18615-3;P18615-4	NELFE_HUMAN	NELFE		4.4003e+06	5.02306e+06	4.7633e+06	4.40855e+06	4.6533e+06	4.70794e+06	4.00109e+06	3.46677e+06	5.90679e+06	3.95002e+06	5.03202e+06	4.45355e+06	4.09717e+06	3.28648e+06	3.83443e+06	3.46619e+06
P18621;P18621-3	P18621;P18621-3	RL17_HUMAN	RPL17		2.28548e+08	2.357e+08	2.34692e+08	2.348e+08	2.43015e+08	2.28047e+08	2.40307e+08	2.4995e+08	2.21527e+08	2.41282e+08	2.31536e+08	2.4655e+08	2.4048e+08	2.17072e+08	2.34001e+08	2.3664e+08
P18669	P18669;P15259	PGAM1_HUMAN	PGAM1		1.54066e+06	1.05772e+06	1.72374e+06	2.02979e+06	1.16508e+06	1.53995e+06	1.9e+06	858996	1.32539e+06	1.44547e+06	1.48035e+06	1.73994e+06	1.74549e+06	1.45169e+06	1.31985e+06	1.97479e+06
P18754;P18754-2	P18754;P18754-2	RCC1_HUMAN	RCC1		1.33411e+06	1.30711e+06	1.04918e+06	1.21698e+06	1.12963e+06	1.04906e+06	1.2202e+06	1.18172e+06	1.09061e+06	1.09513e+06	1.29669e+06	1.43654e+06	1.59374e+06	1.28981e+06	1.23695e+06	1.40374e+06
[truncated: 6,339 more rows]

## Sheet: Fig_2b_DIANN
(K48)-K63-Ub4_1	(K48)-K63-Ub4_2	(K48)-K63-Ub4_3	(K48)-K63-Ub4_4	(K63)-K48-Ub4_1	(K63)-K48-Ub4_2	(K63)-K48-Ub4_3	(K63)-K48-Ub4_4	K63-Ub4_1	K63-Ub4_2	K63-Ub4_3	K63-Ub4_4	K48-Ub4_1	K48-Ub4_2	K48-Ub4_3	K48-Ub4_4	ANOVA Significant	# Peptides	# Proteotypic Peptides	#NAME?	ANOVA q-value	Protein.Group	Gene names	Protein.Ids
[truncated: 133 more rows]
