# Supplementary material for: VCP/p97-associated proteins are binders and debranching enzymes of K48–K63-branched ubiquitin chains
Source: Nat Struct Mol Biol. 2024 Jul 8;31(12):1872–87. doi: 10.1038/s41594-024-01354-y (PMC11638074; doi:10.1038/s41594-024-01354-y)
Supplement: Supplementary file 17 — Gene ontology term analysis source data. [file 41594_2024_1354_MOESM17_ESM.xlsx]

## Sheet: Fig_3a_Sankey data
Name	Cluster	ENS-gene	Annotation 1	Annotation 2	Annotation 3	Annotation 4	Annotation 5	Annotation 6	Annotation 7	Annotation 8	Annotation 9		Cluster	Annotation 1	Annotation 2	Annotation 3	Annotation 4	Annotation 5	Annotation 6	Annotation 7	Annotation 8	Annotation 9
TMEM160	6	ENSG00000130748	0	0	0	0	0	0	0	0	0		6	2	1	0	1	0	0	0	0	3			Labels =	'Cluster #1','Cluster #2','Cluster #3','Cluster #4','Cluster #5','Cluster #6','Deubiquitination','Autophagy & Protein sorting','Protein unfolding & refolding','Endosomal transport','DNA repair','Ubiquitylation','Ribosome disassembly','Innate immunity','Nucleotide-excision repair'	Labels =['Cluster #1','Cluster #2','Cluster #3','Cluster #4','Cluster #5','Cluster #6','Deubiquitination','Autophagy & Protein sorting','Protein unfolding & refolding','Endosomal transport','DNA repair','Ubiquitylation','Ribosome disassembly','Innate immunity','Nucleotide-excision repair']
SQSTM1	6	ENSG00000161011	0	1	0	1	0	0	0	0	0		5	3	1	1	0	2	3	0	0	1			Label_colors =	'#a4133c','#ff4d6d','#ffb3c1','#89c2d9','#468faf','#014f86'	Label_colors =['#a4133c','#ff4d6d','#ffb3c1','#89c2d9','#468faf','#014f86']
NIPSNAP2	6	ENSG00000146729	0	0	0	0	0	0	0	0	0		4	1	0	0	0	0	1	0	0	1			Source =	5,4,3,2,1,0,5,4,3,2,1,0,5,4,3,2,1,0,5,4,3,2,1,0,5,4,3,2,1,0,5,4,3,2,1,0,5,4,3,2,1,0,5,4,3,2,1,0,5,4,3,2,1,0	Source =[5,4,3,2,1,0,5,4,3,2,1,0,5,4,3,2,1,0,5,4,3,2,1,0,5,4,3,2,1,0,5,4,3,2,1,0,5,4,3,2,1,0,5,4,3,2,1,0,5,4,3,2,1,0]
USP48	6	ENSG00000090686	1	0	0	0	0	0	0	0	0		3	2	0	5	0	0	0	0	0	0			Target =	6,6,6,6,6,6,7,7,7,7,7,7,8,8,8,8,8,8,9,9,9,9,9,9,10,10,10,10,10,10,11,11,11,11,11,11,12,12,12,12,12,12,13,13,13,13,13,13,14,14,14,14,14,14	Target =[6,6,6,6,6,6,7,7,7,7,7,7,8,8,8,8,8,8,9,9,9,9,9,9,10,10,10,10,10,10,11,11,11,11,11,11,12,12,12,12,12,12,13,13,13,13,13,13,14,14,14,14,14,14]
ZNF687	6	ENSG00000143373	0	0	0	0	0	0	0	0	0		2	4	5	8	10	5	7	2	4	1			Value =	2,3,1,2,4,1,1,1,0,0,5,10,0,1,0,5,8,2,1,0,0,0,10,2,0,2,0,0,5,3,0,3,1,0,7,4,0,0,0,0,2,1,0,0,0,0,4,3,3,1,1,0,1,0	Value =[2,3,1,2,4,1,1,1,0,0,5,10,0,1,0,5,8,2,1,0,0,0,10,2,0,2,0,0,5,3,0,3,1,0,7,4,0,0,0,0,2,1,0,0,0,0,4,3,3,1,1,0,1,0]
NIPSNAP1	6	ENSG00000184117	0	0	0	0	0	0	0	0	0		1	1	10	2	2	3	4	1	3	0			Link_colors=	'#014f86','#468faf','#89c2d9','#ffb3c1','#ff4d6d','#a4133c','#014f86','#468faf','#89c2d9','#ffb3c1','#ff4d6d','#a4133c','#014f86','#468faf','#89c2d9','#ffb3c1','#ff4d6d','#a4133c','#014f86','#468faf','#89c2d9','#ffb3c1','#ff4d6d','#a4133c','#014f86','#468faf','#89c2d9','#ffb3c1','#ff4d6d','#a4133c','#014f86','#468faf','#89c2d9','#ffb3c1','#ff4d6d','#a4133c','#014f86','#468faf','#89c2d9','#ffb3c1'…	Link_colors=['#014f86','#468faf','#89c2d9','#ffb3c1','#ff4d6d','#a4133c','#014f86','#468faf','#89c2d9','#ffb3c1','#ff4d6d','#a4133c','#014f86','#468faf','#89c2d9','#ffb3c1','#ff4d6d','#a4133c','#014f86','#468faf','#89c2d9','#ffb3c1','#ff4d6d','#a4133c','#014f86','#468faf','#89c2d9','#ffb3c1','#ff4d6d','#a4133c','#014f86','#468faf','#89c2d9','#ffb3c1','#ff4d6d','#a4133c','#014f86','#468faf','#89c2…
SDHA	6	ENSG00000073578	0	0	0	0	0	0	0	0	0		SUM =	13	17	16	13	10	15	3	7	6			Node_x=	0.1,0.1,0.1,0.1,0.1,0.1	Node_x=[0.1,0.1,0.1,0.1,0.1,0.1]
SDHB	6	ENSG00000117118	0	0	0	0	0	0	0	0	0														Node_y=	0.2,0.35,0.5,0.6,0.7,0.8	Node_y=[0.2,0.35,0.5,0.6,0.7,0.8]
RAD23A	6	ENSG00000179262	0	0	0	0	0	0	0	0	1														Score =	5.651841564444209,3.360882005081055,3.0097667262613657,2.934537562706802,2.8410387712228986,2.4046532032132246,2.1916457696594462,2.038554170872727,1.8802359868110896	Score =[5.651841564444209,3.360882005081055,3.0097667262613657,2.934537562706802,2.8410387712228986,2.4046532032132246,2.1916457696594462,2.038554170872727,1.8802359868110896]
RAD23B	6	ENSG00000119318	0	0	0	0	0	0	0	0	1				Color hex	clusters		Labels	Label Color	x	y	Source_old	Target_old	Source_1	Target_1	Value	Link_colors
XPC	6	ENSG00000154767	0	0	0	0	0	0	0	0	1				a4133c	Cluster #1	5	'Cluster #1'	'#a4133c'	0.1	0.2	1	7	5	6	2	'#014f86'
OTUD5	6	ENSG00000068308	1	0	0	0	0	0	0	0	0				ff4d6d	Cluster #2	4	'Cluster #2'	'#ff4d6d'	0.1	0.35	1	8	4	6	3	'#468faf'
GTF2I	6	ENSG00000263001	0	0	0	0	0	0	0	0	0				ffb3c1	Cluster #3	3	'Cluster #3'	'#ffb3c1'	0.1	0.5	1	9	3	6	1	'#89c2d9'
ZMYND8	6	ENSG00000101040	0	0	0	0	0	0	0	0	0				89c2d9	Cluster #4	2	'Cluster #4'	'#89c2d9'	0.1	0.6	1	10	2	6	2	'#ffb3c1'
ZNF592	6	ENSG00000166716	0	0	0	0	0	0	0	0	0				468faf	Cluster #5	1	'Cluster #5'	'#468faf'	0.1	0.7	1	11	1	6	4	'#ff4d6d'
ZNF532	6	ENSG00000074657	0	0	0	0	0	0	0	0	0		Enrichment score		014f86	Cluster #6	0	'Cluster #6'	'#014f86'	0.1	0.8	1	12	0	6	1	'#a4133c'
ANGEL1	6	ENSG00000013523	0	0	0	0	0	0	0	0	0	Annotation 1	5.651841564444209	0.1	f08a3d	Deubiquitination	6	'Deubiquitination'				1	13	5	7	1	'#014f86'
MINDY1	5	ENSG00000143409	1	0	0	0	0	0	0	0	0	Annotation 2	3.360882005081055	0.2	f6ae61	Autophagy & Protein sorting	7	'Autophagy & Protein sorting'				1	14	4	7	1	'#468faf'
ZFAND6	5	ENSG00000086666	0	0	0	0	0	0	0	0	0	Annotation 3	3.0097667262613657	0.3	f6ae61	Protein unfolding & refolding	8	'Protein unfolding & refolding'				1	15	3	7	0	'#89c2d9'
PSMD4	5	ENSG00000159352	0	0	0	0	0	0	0	0	0	Annotation 4	2.934537562706802	0.4	fac679	Endosomal transport	9	'Endosomal transport'				1	16	2	7	0	'#ffb3c1'
LGALS8	5	ENSG00000116977	0	0	0	0	0	0	0	0	0	Annotation 5	2.8410387712228986	0.5	fac679	DNA repair	10	'DNA repair'				2	7	1	7	5	'#ff4d6d'
RNF169	5	ENSG00000166439	0	0	0	0	1	1	0	0	0	Annotation 6	2.4046532032132246	0.6	fac679	Ubiquitylation	11	'Ubiquitylation'				2	8	0	7	10	'#a4133c'
RNF114	5	ENSG00000124226	0	0	0	0	0	1	0	0	0	Annotation 7	2.1916457696594462	0.7	fee093	Ribosome disassembly	12	'Ribosome disassembly'				2	9	5	8	0	'#014f86'
GKAP1	5	ENSG00000165113	0	0	0	0	0	0	0	0	0	Annotation 8	2.038554170872727	0.8	fee093	Innate immunity	13	'Innate immunity'				2	10	4	8	1	'#468faf'
USP25	5	ENSG00000155313	1	0	0	0	0	0	0	0	0	Annotation 9	1.8802359868110896	0.9	fee093	Nucleotide-excision repair	14	'Nucleotide-excision repair'				2	11	3	8	0	'#89c2d9'
PDE12	5	ENSG00000174840	0	0	0	0	0	0	0	0	0											2	12	2	8	5	'#ffb3c1'
TAX1BP1	5	ENSG00000106052	0	0	0	0	0	0	0	0	0											2	13	1	8	8	'#ff4d6d'
BRAP	5	ENSG00000089234	0	0	0	0	0	1	0	0	0											2	14	0	8	2	'#a4133c'
ERCC5	5	ENSG00000134899	0	0	0	0	0	0	0	0	1											2	15	5	9	1	'#014f86'
NSFL1C	5	ENSG00000088833	0	0	0	0	0	0	0	0	0											2	16	4	9	0	'#468faf'
CKAP4	5	ENSG00000136026	0	0	0	0	0	0	0	0	0											3	7	3	9	0	'#89c2d9'
NPLOC4	5	ENSG00000182446	0	0	0	0	0	0	0	0	0											3	8	2	9	0	'#ffb3c1'
UBXN1	5	ENSG00000162191	0	0	0	0	0	0	0	0	0											3	9	1	9	10	'#ff4d6d'
UFD1	5	ENSG00000070010	1	0	0	0	0	0	0	0	0											3	10	0	9	2	'#a4133c'
VCP	5	ENSG00000165280	0	1	1	0	1	0	0	0	0											3	11	5	10	0	'#014f86'
SYN2	4	ENSG00000157152	0	0	0	0	0	0	0	0	0											3	12	4	10	2	'#468faf'
ZFAND5	4	ENSG00000107372	0	0	0	0	0	0	0	0	0											3	13	3	10	0	'#89c2d9'
RIOK3	4	ENSG00000101782	0	0	0	0	0	0	0	0	0											3	14	2	10	0	'#ffb3c1'
RHBDD1	4	ENSG00000144468	0	0	0	0	0	0	0	0	0											3	15	1	10	5	'#ff4d6d'
ROCK2	4	ENSG00000134318	0	0	0	0	0	0	0	0	0											3	16	0	10	3	'#a4133c'
ZFAND2B	4	ENSG00000158552	0	0	0	0	0	0	0	0	0											4	7	5	11	0	'#014f86'
ATXN3	4	ENSG00000066427	1	0	0	0	0	0	0	0	1											4	8	4	11	3	'#468faf'
PRKCZ	4	ENSG00000067606	0	0	0	0	0	1	0	0	0											4	9	3	11	1	'#89c2d9'
TAPBP	3	ENSG00000231925	0	0	1	0	0	0	0	0	0											4	10	2	11	0	'#ffb3c1'
MORC3	3	ENSG00000159256	0	0	1	0	0	0	0	0	0											4	11	1	11	7	'#ff4d6d'
DNAJB2	3	ENSG00000135924	0	0	1	0	0	0	0	0	0											4	12	0	11	4	'#a4133c'
RFC1	3	ENSG00000035928	0	0	1	0	0	0	0	0	0											4	13	5	12	0	'#014f86'
USP13	3	ENSG00000058056	1	0	1	0	0	0	0	0	0											4	14	4	12	0	'#468faf'
USP15	3	ENSG00000135655	1	0	0	0	0	0	0	0	0											4	15	3	12	0	'#89c2d9'
CAPN15	3	ENSG00000103326	0	0	0	0	0	0	0	0	0											4	16	2	12	0	'#ffb3c1'
CTBP1	2	ENSG00000159692	0	0	0	0	0	0	0	0	0											5	7	1	12	2	'#ff4d6d'
WRNIP1	2	ENSG00000124535	0	0	1	0	1	0	0	0	0											5	8	0	12	1	'#a4133c'
ANKRD13D	2	ENSG00000172932	0	0	0	0	0	0	0	0	0											5	9	5	13	0	'#014f86'
PARP10	2	ENSG00000178685	0	0	0	0	0	0	0	0	0											5	10	4	13	0	'#468faf'
OTUD4	2	ENSG00000164164	1	0	0	0	0	0	0	0	0											5	11	3	13	0	'#89c2d9'
ANKRD13A	2	ENSG00000076513	0	0	0	0	0	0	0	0	0											5	12	2	13	0	'#ffb3c1'
EPS15	2	ENSG00000085832	0	1	0	1	0	0	0	0	0											5	13	1	13	4	'#ff4d6d'
AP2A2	2	ENSG00000183020	0	0	0	0	0	0	0	0	0											5	14	0	13	3	'#a4133c'
MYCBP	2	ENSG00000214114	0	0	0	0	0	0	0	0	0											5	15	5	14	3	'#014f86'
TPRG1L	2	ENSG00000158109	0	0	0	0	0	0	0	0	0											5	16	4	14	1	'#468faf'
ITSN1	2	ENSG00000205726	0	1	0	1	0	0	0	0	0											6	7	3	14	1	'#89c2d9'
ITSN2	2	ENSG00000198399	0	0	0	1	0	0	0	0	0											6	8	2	14	0	'#ffb3c1'
EPS15L1	2	ENSG00000127527	0	0	0	1	0	0	0	0	0											6	9	1	14	1	'#ff4d6d'
EPN1	2	ENSG00000063245	0	0	0	1	0	0	0	0	0											6	10	0	14	0	'#a4133c'
OTUD7B	2	ENSG00000264522	1	0	0	0	0	0	0	0	0
EPN2	2	ENSG00000072134	0	0	0	1	0	0	0	0	0
UIMC1	2	ENSG00000087206	0	0	0	0	1	0	0	0	0
RNF168	2	ENSG00000163961	0	0	0	0	1	1	0	0	0
AP2A1	2	ENSG00000196961	0	0	0	1	0	0	0	0	0
CNOT10	2	ENSG00000182973	0	0	0	0	0	0	0	0	0
SLX4	2	ENSG00000188827	0	0	0	0	0	0	0	0	1
SHARPIN	2	ENSG00000179526	0	0	0	0	0	1	0	1	0
CNOT7	2	ENSG00000198791	0	0	0	0	0	0	0	0	0
BABAM1	2	ENSG00000105393	1	0	0	0	1	0	0	0	0
VPS45	2	ENSG00000136631	0	1	0	0	0	0	0	0	0
DNAAF10	2	ENSG00000243667	0	0	1	0	0	0	0	0	0
CCT7	2	ENSG00000135624	0	0	1	0	0	0	0	0	0
ZRANB3	2	ENSG00000121988	0	0	0	0	0	0	0	0	0
RNF31	2	ENSG00000092098	0	0	0	0	0	1	0	1	0
RBCK1	2	ENSG00000125826	0	0	0	0	0	1	0	1	0
UBR5	2	ENSG00000104517	0	0	0	0	0	1	0	0	0
TRIP4	2	ENSG00000103671	0	0	1	0	0	0	1	0	0
ASCC2	2	ENSG00000100325	0	0	0	0	0	0	1	0	0
BIRC2	2	ENSG00000110330	0	0	0	0	0	1	0	1	0
RABEP1	2	ENSG00000029725	0	1	0	1	0	0	0	0	0
TCP1	2	ENSG00000120438	0	0	1	0	0	0	0	0	0
CCT5	2	ENSG00000150753	0	0	1	0	0	0	0	0	0
CCT2	2	ENSG00000166226	0	0	1	0	0	0	0	0	0
BRCC3	2	ENSG00000185515	1	0	0	0	1	0	0	0	0
HUWE1	2	ENSG00000086758	0	0	0	0	0	1	0	0	0
VPS13C	2	ENSG00000129003	0	0	0	0	0	0	0	0	0
RBSN	2	ENSG00000131381	0	1	0	1	0	0	0	0	0
HSPA4	2	ENSG00000170606	0	0	1	0	0	0	0	0	0
ZFYVE16	2	ENSG00000039319	0	0	0	1	0	0	0	0	0
DCUN1D1	1	ENSG00000043093	0	0	0	0	0	0	0	0	0
ASCC1	1	ENSG00000138303	0	0	0	0	0	0	0	0	0
ASCC3	1	ENSG00000112249	0	0	1	0	0	0	1	0	0
PDCD6IP	1	ENSG00000170248	0	1	0	0	0	0	0	0	0
PCF11	1	ENSG00000165494	0	0	0	0	0	0	0	0	0
VPS37C	1	ENSG00000167987	0	1	0	0	0	0	0	0	0
CCDC50	1	ENSG00000152492	0	0	0	0	0	0	0	0	0
HERC1	1	ENSG00000103657	0	0	0	0	0	1	0	0	0
PABPC1	1	ENSG00000070756	0	0	0	0	0	0	0	0	0
N4BP1	1	ENSG00000102921	0	0	0	0	0	0	0	0	0
UBE2N	1	ENSG00000177889	0	0	0	0	1	1	0	1	0
UBAP1	1	ENSG00000165006	0	1	0	0	0	0	0	0	0
SARDH	1	ENSG00000123453	0	0	0	0	0	0	0	0	0
UBQLN2	1	ENSG00000188021	0	0	0	0	0	0	0	0	0
TBC1D17	1	ENSG00000104946	0	1	0	0	0	0	0	0	0
MTMR14	1	ENSG00000163719	0	1	0	0	0	0	0	0	0
CCT6A	1	ENSG00000146731	0	0	1	0	0	0	0	0	0
TOLLIP	1	ENSG00000078902	0	0	0	0	0	0	0	0	0
TOM1L2	1	ENSG00000175662	0	1	0	0	0	0	0	0	0
UBE2V1	1	ENSG00000244687	0	0	0	0	1	1	0	1	0
CUEDC1	1	ENSG00000180891	0	0	0	0	0	0	0	0	0
TRIM32	1	ENSG00000119401	0	0	0	0	0	1	0	1	0
STAM2	1	ENSG00000115145	0	1	0	0	0	0	0	0	0
HGS	1	ENSG00000185359	0	1	0	1	0	0	0	0	0
STAM	1	ENSG00000136738	0	1	0	0	0	0	0	0	0
TOM1	1	ENSG00000100284	0	1	0	1	0	0	0	0	0
CDC20	1	ENSG00000117399	0	0	0	0	0	0	0	0	0
ABRAXAS1	1	ENSG00000163322	1	0	0	0	1	0	0	0	0
LARP1	1	ENSG00000155506	0	0	0	0	0	0	0	0	0
UBA1	1	ENSG00000130985	0	0	0	0	0	0	0	0	0
		SUM =	13	17	16	13	10	15	3	7	6
Annotation cluster	ENS-gene	Enrichment score
Annotation 1	ENSG00000155313, ENSG00000264522, ENSG00000058056, ENSG00000269307, ENSG00000164164, ENSG00000105393, ENSG00000163322, ENSG00000068308, ENSG00000066427, ENSG00000185515, ENSG00000155313, ENSG00000264522, ENSG00000058056, ENSG00000070010, ENSG00000164164, ENSG00000143409, ENSG00000090686, ENSG00000135655, ENSG00000068308, ENSG00000066427, ENSG00000185515, ENSG00000155313, ENSG00000264522, ENSG0000…	5.651841564444209
Annotation 2	ENSG00000136738, ENSG00000165006, ENSG00000185359, ENSG00000115145, ENSG00000170248, ENSG00000167987, ENSG00000136738, ENSG00000165006, ENSG00000185359, ENSG00000115145, ENSG00000167987, ENSG00000163719, ENSG00000136738, ENSG00000161011, ENSG00000165280, ENSG00000185359, ENSG00000115145, ENSG00000167987, ENSG00000136738, ENSG00000175662, ENSG00000136631, ENSG00000131381, ENSG00000104946, ENSG0000…	3.360882005081055
Annotation 3	ENSG00000135624, ENSG00000120438, ENSG00000150753, ENSG00000146731, ENSG00000166226, ENSG00000135624, ENSG00000120438, ENSG00000150753, ENSG00000146731, ENSG00000166226, ENSG00000135624, ENSG00000120438, ENSG00000150753, ENSG00000146731, ENSG00000166226, ENSG00000135924, ENSG00000135624, ENSG00000120438, ENSG00000150753, ENSG00000146731, ENSG00000166226, ENSG00000135624, ENSG00000120438, ENSG0000…	3.0097667262613657
Annotation 4	ENSG00000039319, ENSG00000085832, ENSG00000205726, ENSG00000161011, ENSG00000198399, ENSG00000131381, ENSG00000127527, ENSG00000185359, ENSG00000100284, ENSG00000085832, ENSG00000205726, ENSG00000063245, ENSG00000072134, ENSG00000198399, ENSG00000196961, ENSG00000127527, ENSG00000029725, ENSG00000100284, ENSG00000085832, ENSG00000205726, ENSG00000198399, ENSG00000127527	2.934537562706802
Annotation 5	ENSG00000087206, ENSG00000269307, ENSG00000105393, ENSG00000124535, ENSG00000244687, ENSG00000163322, ENSG00000185515, ENSG00000177889, ENSG00000087206, ENSG00000269307, ENSG00000105393, ENSG00000163322, ENSG00000163961, ENSG00000185515, ENSG00000177889, ENSG00000087206, ENSG00000269307, ENSG00000105393, ENSG00000163322, ENSG00000185515, ENSG00000087206, ENSG00000269307, ENSG00000165280, ENSG0000…	2.8410387712228986
Annotation 6	ENSG00000092098, ENSG00000086758, ENSG00000125826, ENSG00000103657, ENSG00000166439, ENSG00000104517, ENSG00000089234, ENSG00000179526, ENSG00000163961, ENSG00000177889, ENSG00000110330, ENSG00000119401, ENSG00000092098, ENSG00000086758, ENSG00000125826, ENSG00000104517, ENSG00000124226, ENSG00000244687, ENSG00000177889, ENSG00000110330, ENSG00000119401, ENSG00000092098, ENSG00000125826, ENSG0000…	2.4046532032132246
Annotation 7	ENSG00000103671, ENSG00000112249, ENSG00000100325, ENSG00000103671, ENSG00000112249, ENSG00000100325, ENSG00000103671, ENSG00000112249, ENSG00000100325	2.1916457696594462
Annotation 8	ENSG00000092098, ENSG00000125826, ENSG00000179526, ENSG00000092098, ENSG00000125826, ENSG00000244687, ENSG00000179526, ENSG00000177889, ENSG00000110330, ENSG00000119401, ENSG00000092098, ENSG00000125826, ENSG00000179526	2.038554170872727
Annotation 9	ENSG00000134899, ENSG00000119318, ENSG00000179262, ENSG00000188827, ENSG00000154767, ENSG00000066427, ENSG00000134899, ENSG00000119318, ENSG00000179262, ENSG00000154767, ENSG00000134899, ENSG00000119318, ENSG00000179262, ENSG00000154767	1.8802359868110896

## Sheet: Fig3a_SIG_vs_BKG_clean_DAVID
Annotation Cluster 1	Enrichment Score: 5.651841564444209
Category	Term	Count	%	PValue	Genes	List Total	Pop Hits	Pop Total	Fold Enrichment	Bonferroni	Benjamini	FDR
GOTERM_BP_DIRECT	GO:0070536~protein K63-linked deubiquitination	9	7.25806	3.78891e-09	ENSG00000155313, ENSG00000264522, ENSG00000058056, ENSG00000269307, ENSG00000164164, ENSG00000105393, ENSG00000163322, ENSG00000068308, ENSG00000066427, ENSG00000185515	118	23	6408	21.2498	2.53099e-06	2.5272e-06	2.42869e-06
GOTERM_MF_DIRECT	GO:0004843~thiol-dependent ubiquitin-specific protease activity	11	8.87097	3.46129e-08	ENSG00000155313, ENSG00000264522, ENSG00000058056, ENSG00000070010, ENSG00000164164, ENSG00000143409, ENSG00000090686, ENSG00000135655, ENSG00000068308, ENSG00000066427, ENSG00000185515	120	54	6510	11.0509	7.06101e-06	1.41913e-06	1.32914e-06
GOTERM_BP_DIRECT	GO:0071108~protein K48-linked deubiquitination	8	6.45161	7.68146e-08	ENSG00000155313, ENSG00000264522, ENSG00000058056, ENSG00000164164, ENSG00000143409, ENSG00000135655, ENSG00000068308, ENSG00000066427	118	22	6408	19.7473	5.13109e-05	2.56177e-05	2.46191e-05
GOTERM_MF_DIRECT	GO:1990380~Lys48-specific deubiquitinase activity	6	4.83871	7.94086e-07	ENSG00000264522, ENSG00000058056, ENSG00000143409, ENSG00000135655, ENSG00000068308, ENSG00000066427	120	11	6510	29.5909	0.000161981	2.71313e-05	2.54108e-05
GOTERM_BP_DIRECT	GO:0016579~protein deubiquitination	9	7.25806	2.34549e-06	ENSG00000155313, ENSG00000264522, ENSG00000058056, ENSG00000164164, ENSG00000090686, ENSG00000135655, ENSG00000068308, ENSG00000066427, ENSG00000185515	118	49	6408	9.9744	0.00156556	0.000312888	0.000300691
GOTERM_MF_DIRECT	GO:0061578~Lys63-specific deubiquitinase activity	4	3.22581	0.000461685	ENSG00000164164, ENSG00000068308, ENSG00000066427, ENSG00000185515	120	9	6510	24.1111	0.0899043	0.00860413	0.00805851
GOTERM_MF_DIRECT	GO:0004197~cysteine-type endopeptidase activity	4	3.22581	0.0315839	ENSG00000155313, ENSG00000058056, ENSG00000090686, ENSG00000135655	120	38	6510	5.71053	0.998566	0.286112	0.267968
Annotation Cluster 2	Enrichment Score: 3.360882005081055
Category	Term	Count	%	PValue	Genes	List Total	Pop Hits	Pop Total	Fold Enrichment	Bonferroni	Benjamini	FDR
GOTERM_BP_DIRECT	GO:0036258~multivesicular body assembly	6	4.83871	3.00005e-05	ENSG00000136738, ENSG00000165006, ENSG00000185359, ENSG00000115145, ENSG00000170248, ENSG00000167987	118	21	6408	15.5157	0.0198412	0.00233885	0.00224768
GOTERM_BP_DIRECT	GO:0043328~protein targeting to vacuole involved in ubiquitin-dependent protein catabolic process via the multivesicular body sorting pathway	5	4.03226	6.64671e-05	ENSG00000136738, ENSG00000165006, ENSG00000185359, ENSG00000115145, ENSG00000167987	118	13	6408	20.8866	0.0434302	0.00403032	0.00387322
GOTERM_BP_DIRECT	GO:0016236~macroautophagy	7	5.64516	0.000148404	ENSG00000163719, ENSG00000136738, ENSG00000161011, ENSG00000165280, ENSG00000185359, ENSG00000115145, ENSG00000167987	118	45	6408	8.44746	0.094385	0.00707037	0.00679477
GOTERM_BP_DIRECT	GO:0015031~protein transport	14	11.2903	0.000658001	ENSG00000136738, ENSG00000175662, ENSG00000136631, ENSG00000131381, ENSG00000104946, ENSG00000029725, ENSG00000115145, ENSG00000170248, ENSG00000085832, ENSG00000205726, ENSG00000165006, ENSG00000185359, ENSG00000100284, ENSG00000167987	118	253	6408	3.00502	0.355764	0.0208994	0.0200847
GOTERM_BP_DIRECT	GO:0090148~membrane fission	5	4.03226	0.00176194	ENSG00000136738, ENSG00000165006, ENSG00000185359, ENSG00000115145, ENSG00000167987	118	29	6408	9.36295	0.692111	0.0428806	0.0412091
GOTERM_MF_DIRECT	GO:0035091~phosphatidylinositol binding	5	4.03226	0.019921	ENSG00000136738, ENSG00000175662, ENSG00000185359, ENSG00000100284, ENSG00000115145	120	57	6510	4.75877	0.983508	0.212904	0.199403
Annotation Cluster 3	Enrichment Score: 3.0097667262613657
Category	Term	Count	%	PValue	Genes	List Total	Pop Hits	Pop Total	Fold Enrichment	Bonferroni	Benjamini	FDR
GOTERM_BP_DIRECT	GO:1904851~positive regulation of establishment of protein localization to telomere	5	4.03226	2.03695e-05	ENSG00000135624, ENSG00000120438, ENSG00000150753, ENSG00000146731, ENSG00000166226	118	10	6408	27.1525	0.0135148	0.00194092	0.00186527
GOTERM_BP_DIRECT	GO:1904871~positive regulation of protein localization to Cajal body	5	4.03226	3.15587e-05	ENSG00000135624, ENSG00000120438, ENSG00000150753, ENSG00000146731, ENSG00000166226	118	11	6408	24.6841	0.0208609	0.00233885	0.00224768
GOTERM_BP_DIRECT	GO:1904874~positive regulation of telomerase RNA localization to Cajal body	5	4.03226	9.1746e-05	ENSG00000135624, ENSG00000120438, ENSG00000150753, ENSG00000146731, ENSG00000166226	118	14	6408	19.3947	0.0594487	0.00509955	0.00490076
GOTERM_BP_DIRECT	GO:0061077~chaperone-mediated protein folding	6	4.83871	0.000109037	ENSG00000135924, ENSG00000135624, ENSG00000120438, ENSG00000150753, ENSG00000146731, ENSG00000166226	118	27	6408	12.0678	0.070251	0.00559443	0.00537636
GOTERM_BP_DIRECT	GO:0032212~positive regulation of telomere maintenance via telomerase	5	4.03226	0.000714744	ENSG00000135624, ENSG00000120438, ENSG00000150753, ENSG00000146731, ENSG00000166226	118	23	6408	11.8055	0.379742	0.0216697	0.020825
GOTERM_BP_DIRECT	GO:1901998~toxin transport	5	4.03226	0.000845698	ENSG00000103671, ENSG00000135624, ENSG00000120438, ENSG00000150753, ENSG00000166226	118	24	6408	11.3136	0.431734	0.0245252	0.0235692
GOTERM_BP_DIRECT	GO:0007339~binding of sperm to zona pellucida	4	3.22581	0.00186437	ENSG00000135624, ENSG00000120438, ENSG00000150753, ENSG00000166226	118	14	6408	15.5157	0.712509	0.0428806	0.0412091
GOTERM_MF_DIRECT	GO:0044183~protein binding involved in protein folding	5	4.03226	0.00201444	ENSG00000135624, ENSG00000120438, ENSG00000150753, ENSG00000146731, ENSG00000166226	120	30	6510	9.04167	0.337252	0.0317661	0.0297517
GOTERM_MF_DIRECT	GO:0051082~unfolded protein binding	7	5.64516	0.00289194	ENSG00000135924, ENSG00000231925, ENSG00000135624, ENSG00000120438, ENSG00000150753, ENSG00000146731, ENSG00000166226	120	78	6510	4.86859	0.446121	0.0395231	0.0370168
GOTERM_BP_DIRECT	GO:0050821~protein stabilization	8	6.45161	0.0123489	ENSG00000058056, ENSG00000135624, ENSG00000243667, ENSG00000120438, ENSG00000159256, ENSG00000150753, ENSG00000146731, ENSG00000166226	118	137	6408	3.1711	0.999752	0.196113	0.188468
GOTERM_BP_DIRECT	GO:0006457~protein folding	6	4.83871	0.0368908	ENSG00000135624, ENSG00000170606, ENSG00000120438, ENSG00000150753, ENSG00000146731, ENSG00000166226	118	101	6408	3.22604	1	0.464267	0.44617
GOTERM_MF_DIRECT	GO:0016887~ATPase activity	10	8.06452	0.0396963	ENSG00000135624, ENSG00000112249, ENSG00000035928, ENSG00000120438, ENSG00000165280, ENSG00000159256, ENSG00000150753, ENSG00000124535, ENSG00000146731, ENSG00000166226	120	251	6510	2.16135	0.999742	0.339072	0.31757
Annotation Cluster 4	Enrichment Score: 2.934537562706802
Category	Term	Count	%	PValue	Genes	List Total	Pop Hits	Pop Total	Fold Enrichment	Bonferroni	Benjamini	FDR
GOTERM_BP_DIRECT	GO:0016197~endosomal transport	9	7.25806	1.99264e-06	ENSG00000039319, ENSG00000085832, ENSG00000205726, ENSG00000161011, ENSG00000198399, ENSG00000131381, ENSG00000127527, ENSG00000185359, ENSG00000100284	118	48	6408	10.1822	0.0013302	0.000312888	0.000300691
GOTERM_BP_DIRECT	GO:0006897~endocytosis	9	7.25806	0.00113043	ENSG00000085832, ENSG00000205726, ENSG00000063245, ENSG00000072134, ENSG00000198399, ENSG00000196961, ENSG00000127527, ENSG00000029725, ENSG00000100284	118	115	6408	4.24996	0.530251	0.0296767	0.0285199
GOTERM_MF_DIRECT	GO:0005509~calcium ion binding	4	3.22581	0.697771	ENSG00000085832, ENSG00000205726, ENSG00000198399, ENSG00000127527	120	195	6510	1.11282	1	1	0.941176
Annotation Cluster 5	Enrichment Score: 2.8410387712228986
Category	Term	Count	%	PValue	Genes	List Total	Pop Hits	Pop Total	Fold Enrichment	Bonferroni	Benjamini	FDR
GOTERM_BP_DIRECT	GO:0006282~regulation of DNA repair	7	5.64516	4.77088e-05	ENSG00000087206, ENSG00000269307, ENSG00000105393, ENSG00000124535, ENSG00000244687, ENSG00000163322, ENSG00000185515, ENSG00000177889	118	37	6408	10.2739	0.0313678	0.00318218	0.00305814
GOTERM_BP_DIRECT	GO:0045739~positive regulation of DNA repair	6	4.83871	0.000293718	ENSG00000087206, ENSG00000269307, ENSG00000105393, ENSG00000163322, ENSG00000163961, ENSG00000185515, ENSG00000177889	118	33	6408	9.87365	0.178179	0.0115155	0.0110666
GOTERM_BP_DIRECT	GO:0070537~histone H2A K63-linked deubiquitination	4	3.22581	0.000310763	ENSG00000087206, ENSG00000269307, ENSG00000105393, ENSG00000163322, ENSG00000185515	118	8	6408	27.1525	0.187486	0.0115155	0.0110666
GOTERM_BP_DIRECT	GO:0006302~double-strand break repair	7	5.64516	0.000455347	ENSG00000087206, ENSG00000269307, ENSG00000165280, ENSG00000166439, ENSG00000105393, ENSG00000163322, ENSG00000163961, ENSG00000185515	118	55	6408	6.91156	0.262317	0.0151858	0.0145939
GOTERM_BP_DIRECT	GO:0010212~response to ionizing radiation	5	4.03226	0.00115681	ENSG00000087206, ENSG00000269307, ENSG00000105393, ENSG00000163322, ENSG00000163961, ENSG00000185515	118	26	6408	10.4433	0.538465	0.0296767	0.0285199
GOTERM_BP_DIRECT	GO:0044818~mitotic G2/M transition checkpoint	4	3.22581	0.00186437	ENSG00000087206, ENSG00000269307, ENSG00000105393, ENSG00000163322, ENSG00000185515	118	14	6408	15.5157	0.712509	0.0428806	0.0412091
GOTERM_BP_DIRECT	GO:0007095~mitotic G2 DNA damage checkpoint	4	3.22581	0.011358	ENSG00000087206, ENSG00000269307, ENSG00000105393, ENSG00000163322, ENSG00000185515	118	26	6408	8.35463	0.999515	0.184776	0.177573
GOTERM_BP_DIRECT	GO:0006325~chromatin organization	5	4.03226	0.38485	ENSG00000087206, ENSG00000269307, ENSG00000105393, ENSG00000163322, ENSG00000163961, ENSG00000185515	118	172	6408	1.57864	1	1	0.962462
Annotation Cluster 6	Enrichment Score: 2.4046532032132246
Category	Term	Count	%	PValue	Genes	List Total	Pop Hits	Pop Total	Fold Enrichment	Bonferroni	Benjamini	FDR
GOTERM_MF_DIRECT	GO:0004842~ubiquitin-protein transferase activity	12	9.67742	2.75853e-05	ENSG00000092098, ENSG00000086758, ENSG00000125826, ENSG00000103657, ENSG00000166439, ENSG00000104517, ENSG00000089234, ENSG00000179526, ENSG00000163961, ENSG00000177889, ENSG00000110330, ENSG00000119401	120	133	6510	4.89474	0.00561168	0.000706874	0.000662048
GOTERM_BP_DIRECT	GO:0000209~protein polyubiquitination	9	7.25806	0.000251963	ENSG00000092098, ENSG00000086758, ENSG00000125826, ENSG00000104517, ENSG00000124226, ENSG00000244687, ENSG00000177889, ENSG00000110330, ENSG00000119401	118	92	6408	5.31245	0.154927	0.0105037	0.0100943
GOTERM_BP_DIRECT	GO:0043123~positive regulation of I-kappaB kinase/NF-kappaB signaling	7	5.64516	0.00756798	ENSG00000092098, ENSG00000125826, ENSG00000244687, ENSG00000179526, ENSG00000177889, ENSG00000110330, ENSG00000119401	118	95	6408	4.00143	0.993747	0.144224	0.138602
GOTERM_BP_DIRECT	GO:0051092~positive regulation of NF-kappaB transcription factor activity	6	4.83871	0.0136424	ENSG00000092098, ENSG00000125826, ENSG00000244687, ENSG00000177889, ENSG00000067606, ENSG00000119401	118	78	6408	4.17731	0.999896	0.197815	0.190104
GOTERM_MF_DIRECT	GO:0061630~ubiquitin protein ligase activity	7	5.64516	0.0451882	ENSG00000092098, ENSG00000086758, ENSG00000104517, ENSG00000124226, ENSG00000089234, ENSG00000110330, ENSG00000119401	120	142	6510	2.6743	0.99992	0.370544	0.347046
GOTERM_BP_DIRECT	GO:0050852~T cell receptor signaling pathway	3	2.41935	0.115125	ENSG00000092098, ENSG00000125826, ENSG00000177889	118	32	6408	5.0911	1	1	0.962462
Annotation Cluster 7	Enrichment Score: 2.1916457696594462
Category	Term	Count	%	PValue	Genes	List Total	Pop Hits	Pop Total	Fold Enrichment	Bonferroni	Benjamini	FDR
GOTERM_BP_DIRECT	GO:1990116~ribosome-associated ubiquitin-dependent protein catabolic process	3	2.41935	0.00472592	ENSG00000103671, ENSG00000112249, ENSG00000100325	118	6	6408	27.1525	0.95776	0.0985059	0.0946661
GOTERM_BP_DIRECT	GO:0072344~rescue of stalled ribosome	3	2.41935	0.00653755	ENSG00000103671, ENSG00000112249, ENSG00000100325	118	7	6408	23.2736	0.987492	0.128251	0.123252
GOTERM_BP_DIRECT	GO:0032790~ribosome disassembly	3	2.41935	0.00861314	ENSG00000103671, ENSG00000112249, ENSG00000100325	118	8	6408	20.3644	0.996907	0.155269	0.149217
Annotation Cluster 8	Enrichment Score: 2.038554170872727
Category	Term	Count	%	PValue	Genes	List Total	Pop Hits	Pop Total	Fold Enrichment	Bonferroni	Benjamini	FDR
GOTERM_BP_DIRECT	GO:0097039~protein linear polyubiquitination	3	2.41935	0.000979848	ENSG00000092098, ENSG00000125826, ENSG00000179526	118	3	6408	54.3051	0.480485	0.0272316	0.0261701
GOTERM_BP_DIRECT	GO:0043123~positive regulation of I-kappaB kinase/NF-kappaB signaling	7	5.64516	0.00756798	ENSG00000092098, ENSG00000125826, ENSG00000244687, ENSG00000179526, ENSG00000177889, ENSG00000110330, ENSG00000119401	118	95	6408	4.00143	0.993747	0.144224	0.138602
GOTERM_BP_DIRECT	GO:0042742~defense response to bacterium	3	2.41935	0.103323	ENSG00000092098, ENSG00000125826, ENSG00000179526	118	30	6408	5.43051	1	0.943797	0.907007
Annotation Cluster 9	Enrichment Score: 1.8802359868110896
Category	Term	Count	%	PValue	Genes	List Total	Pop Hits	Pop Total	Fold Enrichment	Bonferroni	Benjamini	FDR
GOTERM_BP_DIRECT	GO:0006289~nucleotide-excision repair	6	4.83871	0.000184237	ENSG00000134899, ENSG00000119318, ENSG00000179262, ENSG00000188827, ENSG00000154767, ENSG00000066427	118	30	6408	10.861	0.115808	0.00819239	0.00787305
GOTERM_MF_DIRECT	GO:0003684~damaged DNA binding	4	3.22581	0.0597857	ENSG00000134899, ENSG00000119318, ENSG00000179262, ENSG00000154767	120	49	6510	4.42857	0.999997	0.429768	0.402514
GOTERM_MF_DIRECT	GO:0003697~single-stranded DNA binding	4	3.22581	0.207643	ENSG00000134899, ENSG00000119318, ENSG00000179262, ENSG00000154767	120	86	6510	2.52326	1	1	0.941176
