# Supplementary material for: VCP/p97-associated proteins are binders and debranching enzymes of K48–K63-branched ubiquitin chains
Source: Nat Struct Mol Biol. 2024 Jul 8;31(12):1872–87. doi: 10.1038/s41594-024-01354-y (PMC11638074; doi:10.1038/s41594-024-01354-y)
Supplement: Supplementary file 22 — ITC source data. [file 41594_2024_1354_MOESM22_ESM.xlsx]

## Sheet: Fig_6c_ITC_NbSL3+K48K63Ub3
DP_X	DP_Y	Baseline_X	Baseline_Y	Fit_X	Fit_Y	NDH_X	NDH_Y
0.083333	3.776	0.083333	3.76624	0.019695	-25.3007	0.143669	-25.178
0.1	3.77213	0.183415	3.76486	0.143669	-25.042	0.269155	-24.4949
0.116667	3.77065	0.283496	3.76352	0.269155	-24.4252	0.396154	-23.7238
0.133333	3.76915	0.383578	3.76229	0.396154	-23.4355	0.524665	-21.6652
0.15	3.76778	0.483659	3.76117	0.524665	-21.799	0.654688	-18.4036
0.166667	3.76674	0.583741	3.76014	0.654688	-19.125	0.786223	-14.9523
0.183333	3.76542	0.683822	3.75919	0.786223	-15.2177	0.919271	-12.0703
0.2	3.76416	0.783904	3.75831	0.919271	-10.7542	1.05383	-7.0069
0.216667	3.763	0.883985	3.75751	1.05383	-7.01144	1.1899	-3.61197
0.233333	3.76193	0.984067	3.75676	1.1899	-4.52857	1.32749	-2.61719
0.25	3.76149	1.08415	3.75608	1.32749	-3.03693	1.46659	-2.00725
0.266667	3.76073	1.18423	3.75548	1.46659	-2.14474	1.60719	-1.1007
0.283333	3.76002	1.28431	3.75497	1.60719	-1.59207	1.74932	-1.55837
0.3	3.75995	1.38439	3.75457	1.74932	-1.23407	1.89295	-1.47656
0.316667	3.75978	1.48447	3.75429	1.89295	-0.991928	2.0381	-1.29299
0.333333	3.7591	1.58456	3.75414	2.0381	-0.821723
0.35	3.75828	1.68464	3.75414
0.366667	3.75784	1.78472	3.75429
0.383333	3.75828	1.8848	3.75455
0.4	3.75883	1.98488	3.75485
0.416667	3.75891	2.08496	3.75509
0.433333	3.75913	2.18505	3.75525
0.45	3.76073	2.28513	3.75539
0.466667	3.76203	2.38521	3.75556
0.483333	3.76278	2.48529	3.75581
0.5	3.76271	2.58537	3.7561
0.516667	3.7626	2.68545	3.75634
0.533333	3.76415	2.78553	3.75645
0.55	3.76502	2.88562	3.75641
0.566667	3.765	2.9857	3.75625
0.583333	3.76351	3.08578	3.756
0.6	3.76068	3.18586	3.75566
0.616667	3.75903	3.28594	3.75521
0.633333	3.75828	3.38602	3.75466
0.65	3.75763	3.4861	3.75399
0.666667	3.7576	3.58619	3.75322
0.683333	3.75789	3.68627	3.75235
0.7	3.75824	3.78635	3.75141
0.716667	3.75824	3.88643	3.7504
0.733333	3.75817	3.98651	3.74933
0.75	3.75795	4.08659	3.74822
0.766667	3.75785	4.18668	3.74708
0.783333	3.75803	4.28676	3.74592
0.8	3.75824	4.38684	3.74476
0.816667	3.75832	4.48692	3.74365
0.833333	3.75845	4.587	3.74265
0.85	3.75833	4.68708	3.74181
0.866667	3.75871	4.78716	3.74116
0.883333	3.75893	4.88725	3.74071
0.9	3.759	4.98733	3.74048
0.916667	3.75866	5.08741	3.74051
0.933333	3.75857	5.18749	3.74084
0.95	3.7588	5.28757	3.7414
0.966667	3.75825	5.38765	3.74194
0.983333	3.75661	5.48773	3.74216
1	3.75497	5.58782	3.74195
1.01667	3.75542	5.6879	3.74143
1.03333	3.75296	5.78798	3.74078
1.05	3.73791	5.88806	3.74015
1.06667	3.71082	5.98814	3.73957
1.08333	3.67555	6.08822	3.73906
1.1	3.64425	6.1883	3.7386
1.11667	3.62677	6.28839	3.73816
1.13333	3.62025	6.38847	3.73776
1.15	3.62036	6.48855	3.73737
1.16667	3.62605	6.58863	3.73698
1.18333	3.6378	6.68871	3.73658
1.2	3.65387	6.78879	3.73618
1.21667	3.66117	6.88887	3.73589
1.23333	3.67069	6.98896	3.7358
1.25	3.68552	7.08904	3.73589
1.26667	3.69788	7.18912	3.73615
1.28333	3.70833	7.2892	3.73656
1.3	3.71613	7.38928	3.73714
1.31667	3.72525	7.48936	3.73784
1.33333	3.72997	7.58945	3.73856
1.35	3.73162	7.68953	3.73922
1.36667	3.7348	7.78961	3.7398
1.38333	3.73788	7.88969	3.74031
1.4	3.74121	7.98977	3.74074
1.41667	3.74482	8.08985	3.7411
1.43333	3.74614	8.18994	3.74141
1.45	3.74633	8.29002	3.7417
1.46667	3.74779	8.3901	3.74201
1.48333	3.74975	8.49018	3.74238
1.5	3.7506	8.59026	3.74281
1.51667	3.74964	8.69034	3.74329
1.53333	3.74943	8.79042	3.74382
1.55	3.7534	8.8905	3.74437
1.56667	3.75526	8.99059	3.74493
1.58333	3.75422	9.09067	3.74548
1.6	3.75361	9.19075	3.74603
1.61667	3.75257	9.29083	3.74654
1.63333	3.75215	9.39091	3.74701
1.65	3.75178	9.49099	3.74743
1.66667	3.75164	9.59108	3.74777
1.68333	3.75111	9.69116	3.74806
1.7	3.751	9.79124	3.74835
1.71667	3.75093	9.89132	3.74865
1.73333	3.75067	9.9914	3.74885
1.75	3.74992	10.0915	3.74888
1.76667	3.74961	10.1916	3.74873
1.78333	3.74932	10.2916	3.74849
1.8	3.74986	10.3917	3.74826
1.81667	3.75099	10.4918	3.74815
1.83333	3.7518	10.5919	3.74824
1.85	3.75241	10.692	3.74848
1.86667	3.75283	10.7921	3.74878
1.88333	3.7533	10.8921	3.74906
1.9	3.7537	10.9922	3.7493
1.91667	3.7552	11.0923	3.74952
1.93333	3.75712	11.1924	3.7497
1.95	3.75839	11.2925	3.74987
1.96667	3.75986	11.3925	3.75002
1.98333	3.76167	11.4926	3.75017
2	3.76299	11.5927	3.7503
2.01667	3.76318	11.6928	3.75044
2.03333	3.76285	11.7929	3.75057
2.05	3.762	11.893	3.75072
2.06667	3.76098	11.993	3.75088
2.08333	3.75991	12.0931	3.75106
2.1	3.75933	12.1932	3.75126
2.11667	3.75933	12.2933	3.75148
2.13333	3.75835	12.3934	3.75168
2.15	3.75741	12.4934	3.75181
2.16667	3.75664	12.5935	3.75183
2.18333	3.75627	12.6936	3.75175
2.2	3.75528	12.7937	3.75156
2.21667	3.75503	12.8938	3.75126
2.23333	3.75461	12.9938	3.75088
2.25	3.75421	13.0939	3.75047
2.26667	3.75363	13.194	3.75008
2.28333	3.75288	13.2941	3.7498
2.3	3.7525	13.3942	3.74964
2.31667	3.7523	13.4943	3.74959
2.33333	3.75182	13.5943	3.74964
2.35	3.75113	13.6944	3.74979
2.36667	3.7507	13.7945	3.75002
2.38333	3.75067	13.8946	3.75033
2.4	3.75043	13.9947	3.75071
2.41667	3.75038	14.0947	3.75116
2.43333	3.75093	14.1948	3.75166
2.45	3.75159	14.2949	3.75221
2.46667	3.75133	14.395	3.7528
2.48333	3.75047	14.4951	3.75342
2.5	3.75001	14.5952	3.75408
2.51667	3.75035	14.6952	3.75475
2.53333	3.75158	14.7953	3.75543
2.55	3.75294	14.8954	3.75612
2.56667	3.75414	14.9955	3.7568
2.58333	3.75593	15.0956	3.75748
2.6	3.75755	15.1956	3.75815
2.61667	3.75924	15.2957	3.75877
2.63333	3.761	15.3958	3.75929
2.65	3.76136	15.4959	3.75966
2.66667	3.76171	15.596	3.75989
2.68333	3.76182	15.696	3.76007
2.7	3.76211	15.7961	3.76028
2.71667	3.76272	15.8962	3.76055
2.73333	3.7635	15.9963	3.76084
2.75	3.76275	16.0964	3.76112
2.76667	3.7624	16.1965	3.76141
2.78333	3.762	16.2965	3.7617
2.8	3.76086	16.3966	3.76201
2.81667	3.75975	16.4967	3.76234
2.83333	3.7582	16.5968	3.76269
2.85	3.75556	16.6969	3.76308
2.86667	3.7541	16.7969	3.7635
2.88333	3.753	16.897	3.76397
2.9	3.75311	16.9971	3.76449
2.91667	3.75378	17.0972	3.76506
2.93333	3.7546	17.1973	3.76571
2.95	3.75501	17.2974	3.76642
2.96667	3.75415	17.3974	3.7672
2.98333	3.75395	17.4975	3.76808
3	3.75428	17.5976	3.76903
3.01667	3.75453	17.6977	3.77006
3.03333	3.75464	17.7978	3.77113
3.05	3.75455	17.8978	3.77222
3.06667	3.75507	17.9979	3.77325
3.08333	3.75592	18.098	3.77419
3.1	3.75674	18.1981	3.775
3.11667	3.75679	18.2982	3.77562
3.13333	3.75636	18.3982	3.77599
3.15	3.75618	18.4983	3.77609
3.16667	3.75638	18.5984	3.77595
3.18333	3.75644	18.6985	3.77558
3.2	3.75622	18.7986	3.77501
3.21667	3.75582	18.8987	3.77426
3.23333	3.75542	18.9987	3.77335
3.25	3.7551	19.0988	3.7723
3.26667	3.75473	19.1989	3.77115
3.28333	3.75461	19.299	3.7699
3.3	3.75448	19.3991	3.76858
3.31667	3.75457	19.4991	3.76722
3.33333	3.75484	19.5992	3.76583
3.35	3.75504	19.6993	3.76444
3.36667	3.75529	19.7994	3.76307
3.38333	3.75564	19.8995	3.76174
3.4	3.75605	19.9996	3.76048
3.41667	3.75619	20.0996	3.7593
3.43333	3.75591	20.1997	3.75822
3.45	3.75663	20.2998	3.75728
3.46667	3.75739	20.3999	3.75648
3.48333	3.75799	20.5	3.75576
3.5	3.75946	20.6	3.75508
3.51667	3.76159	20.7001	3.75446
3.53333	3.75905	20.8002	3.75386
3.55	3.73423	20.9003	3.75325
3.56667	3.68455	21.0004	3.7526
3.58333	3.60022	21.1004	3.75192
3.6	3.47757	21.2005	3.75123
3.61667	3.33562	21.3006	3.75053
3.63333	3.19115	21.4007	3.74985
3.65	3.07096	21.5008	3.7492
3.66667	2.98777	21.6009	3.74859
3.68333	2.94594	21.7009	3.74804
3.7	2.94864	21.801	3.74756
3.71667	2.98259	21.9011	3.74717
3.73333	3.03339	22.0012	3.74688
3.75	3.09505	22.1013	3.74671
3.76667	3.15371	22.2013	3.74667
3.78333	3.21745	22.3014	3.74678
3.8	3.28168	22.4015	3.74704
3.81667	3.34248	22.5016	3.74747
3.83333	3.38818	22.6017	3.74802
3.85	3.4261	22.7018	3.74865
3.86667	3.46314	22.8018	3.74936
3.88333	3.50287	22.9019	3.75022
3.9	3.53589	23.002	3.75126
3.91667	3.55749	23.1021	3.75244
3.93333	3.58009	23.2022	3.75369
3.95	3.60573	23.3022	3.75502
3.96667	3.62692	23.4023	3.75646
3.98333	3.64708	23.5024	3.75803
4	3.6631	23.6025	3.75969
4.01667	3.67958	23.7026	3.76143
4.03333	3.69492	23.8026	3.76321
4.05	3.70225	23.9027	3.765
4.06667	3.70723	24.0028	3.7668
4.08333	3.71507	24.1029	3.76855
4.1	3.72118	24.203	3.77024
4.11667	3.72448	24.3031	3.77184
4.13333	3.72485	24.4031	3.77333
4.15	3.72682	24.5032	3.77467
4.16667	3.72913	24.6033	3.77584
4.18333	3.73066	24.7034	3.77684
4.2	3.73384	24.8035	3.77775
4.21667	3.73746	24.9035	3.77862
4.23333	3.74115	25.0036	3.77947
4.25	3.74442	25.1037	3.78033
4.26667	3.74858	25.2038	3.78125
4.28333	3.75174	25.3039	3.78221
4.3	3.75202	25.404	3.78311
4.31667	3.75176	25.504	3.78391
4.33333	3.75058	25.6041	3.78468
4.35	3.74872	25.7042	3.78555
4.36667	3.74797	25.8043	3.78669
4.38333	3.74735	25.9044	3.78817
4.4	3.7454	26.0044	3.78998
4.41667	3.74396	26.1045	3.79205
4.43333	3.74282	26.2046	3.79431
4.45	3.74268	26.3047	3.79669
4.46667	3.7427	26.4048	3.7991
4.48333	3.7423	26.5048	3.80149
4.5	3.74148	26.6049	3.80377
4.51667	3.7415	26.705	3.80588
4.53333	3.74135	26.8051	3.80774
4.55	3.74101	26.9052	3.80927
4.56667	3.74045	27.0053	3.81046
4.58333	3.74055	27.1053	3.81134
4.6	3.74079	27.2054	3.81196
4.61667	3.74094	27.3055	3.81239
4.63333	3.74113	27.4056	3.81263
4.65	3.74116	27.5057	3.81271
4.66667	3.74115	27.6057	3.81268
4.68333	3.74116	27.7058	3.81261
4.7	3.74095	27.8059	3.81259
4.71667	3.74085	27.906	3.8127
4.73333	3.74075	28.0061	3.81296
4.75	3.74081	28.1062	3.81338
4.76667	3.74093	28.2062	3.81398
4.78333	3.7412	28.3063	3.8148
4.8	3.74124	28.4064	3.81589
4.81667	3.74113	28.5065	3.81724
4.83333	3.74114	28.6066	3.81882
4.85	3.74149	28.7066	3.82055
4.86667	3.74192	28.8067	3.82236
4.88333	3.74204	28.9068	3.82419
4.9	3.7419	29.0069	3.82597
4.91667	3.74211	29.107	3.82764
4.93333	3.74237	29.207	3.82912
4.95	3.74255	29.3071	3.83036
4.96667	3.74311	29.4072	3.83135
4.98333	3.74348	29.5073	3.83211
5	3.74358	29.6074	3.83264
5.01667	3.74448	29.7075	3.83296
5.03333	3.74479	29.8075	3.83308
5.05	3.7401	29.9076	3.83307
5.06667	3.73631	30.0077	3.833
5.08333	3.73223	30.1078	3.83288
5.1	3.72878	30.2079	3.83268
5.11667	3.72502	30.3079	3.83247
5.13333	3.72146	30.408	3.83233
5.15	3.72038	30.5081	3.83236
5.16667	3.72108	30.6082	3.83257
5.18333	3.72283	30.7083	3.83296
5.2	3.72504	30.8084	3.83355
5.21667	3.72579	30.9084	3.83437
5.23333	3.72762	31.0085	3.8354
5.25	3.73044	31.1086	3.83663
5.26667	3.73381	31.2087	3.83799
5.28333	3.73728	31.3088	3.83944
5.3	3.74165	31.4088	3.84091
5.31667	3.74685	31.5089	3.84236
5.33333	3.74957	31.609	3.84373
5.35	3.75231	31.7091	3.84497
5.36667	3.75481	31.8092	3.84603
5.38333	3.75661	31.9093	3.84686
5.4	3.75847	32.0093	3.8474
5.41667	3.75926	32.1094	3.84763
5.43333	3.75939	32.2095	3.8476
5.45	3.76065	32.3096	3.84742
5.46667	3.76205	32.4097	3.84721
5.48333	3.76283	32.5097	3.84707
5.5	3.7629	32.6098	3.84702
5.51667	3.76255	32.7099	3.84705
5.53333	3.76011	32.81	3.84714
5.55	3.75747	32.9101	3.84729
5.56667	3.75173	33.0101	3.84759
5.58333	3.7451	33.1102	3.84814
5.6	3.74045	33.2103	3.84892
5.61667	3.73928	33.3104	3.84991
5.63333	3.73825	33.4105	3.85109
5.65	3.73689	33.5106	3.85249
5.66667	3.73654	33.6106	3.85404
5.68333	3.73597	33.7107	3.85568
5.7	3.73525	33.8108	3.85731
5.71667	3.73462	33.9109	3.85888
5.73333	3.73447	34.011	3.86029
5.75	3.73457	34.111	3.86148
5.76667	3.73441	34.2111	3.86237
5.78333	3.73456	34.3112	3.8629
5.8	3.73469	34.4113	3.86308
5.81667	3.73485	34.5114	3.86299
5.83333	3.7351	34.6115	3.86273
5.85	3.73533	34.7115	3.86244
5.86667	3.73567	34.8116	3.86219
5.88333	3.73574	34.9117	3.862
5.9	3.73611	35.0118	3.86185
5.91667	3.73692	35.1119	3.86172
5.93333	3.73793	35.2119	3.86162
5.95	3.73898	35.312	3.86159
5.96667	3.74003	35.4121	3.86171
5.98333	3.74131	35.5122	3.8621
6	3.74147	35.6123	3.86279
6.01667	3.74185	35.7123	3.86379
6.03333	3.73884	35.8124	3.86506
6.05	3.72506	35.9125	3.86659
6.06667	3.68676	36.0126	3.86833
6.08333	3.61137	36.1127	3.87018
6.1	3.50372	36.2128	3.87204
6.11667	3.37989	36.3128	3.87382
6.13333	3.25263	36.4129	3.87541
6.15	3.13618	36.513	3.8767
6.16667	3.04894	36.6131	3.8776
6.18333	3.00868	36.7132	3.87811
6.2	3.00381	36.8132	3.87828
6.21667	3.02224	36.9133	3.87817
6.23333	3.06753	37.0134	3.87779
6.25	3.11464	37.1135	3.87726
6.26667	3.1686	37.2136	3.87674
6.28333	3.21465	37.3137	3.87635
6.3	3.26237	37.4137	3.87614
6.31667	3.31224	37.5138	3.87606
6.33333	3.35261	37.6139	3.87605
6.35	3.38414	37.714	3.87604
6.36667	3.41967	37.8141	3.87602
6.38333	3.44957	37.9141	3.87604
6.4	3.47241	38.0142	3.87613
6.41667	3.5013	38.1143	3.87635
6.43333	3.53121	38.2144	3.87672
6.45	3.55551	38.3145	3.8773
6.46667	3.57837	38.4145	3.87812
6.48333	3.59755	38.5146	3.87918
6.5	3.61629	38.6147	3.88042
6.51667	3.63652	38.7148	3.88178
6.53333	3.65416	38.8149	3.88319
6.55	3.67236	38.915	3.88457
6.56667	3.69578	39.015	3.88584
6.58333	3.70725	39.1151	3.88694
6.6	3.72035	39.2152	3.88781
6.61667	3.73519	39.3153	3.88843
6.63333	3.74107	39.4154	3.88887
6.65	3.74473	39.5154	3.88917
6.66667	3.74787	39.6155	3.8893
6.68333	3.74744	39.7156	3.88924
6.7	3.74665	39.8157	3.88892
6.71667	3.74698	39.9158	3.88839
6.73333	3.74587	40.0159	3.88772
6.75	3.74407	40.1159	3.88702
6.76667	3.74411	40.216	3.88641
6.78333	3.73496	40.3161	3.88597
6.8	3.72816	40.4162	3.88571
6.81667	3.72626	40.5163	3.88555
6.83333	3.72587	40.6163	3.88539
6.85	3.7254	40.7164	3.88522
6.86667	3.72571	40.8165	3.88504
6.88333	3.72666	40.9166	3.88489
6.9	3.72806	41.0167	3.88473
6.91667	3.72896
6.93333	3.72953
6.95	3.73033
6.96667	3.73156
6.98333	3.73334
7	3.7347
7.01667	3.73625
7.03333	3.73791
7.05	3.7395
7.06667	3.74012
7.08333	3.74025
7.1	3.7399
7.11667	3.73995
7.13333	3.74084
7.15	3.7413
7.16667	3.74059
7.18333	3.73935
7.2	3.73796
7.21667	3.73502
7.23333	3.73022
7.25	3.72845
7.26667	3.72846
7.28333	3.72883
7.3	3.7295
7.31667	3.73046
7.33333	3.73099
7.35	3.73224
7.36667	3.73265
7.38333	3.73355
7.4	3.7347
7.41667	3.73588
7.43333	3.73706
7.45	3.73845
7.46667	3.73942
7.48333	3.74044
7.5	3.7413
7.51667	3.7421
7.53333	3.74261
7.55	3.74248
7.56667	3.7422
7.58333	3.7423
7.6	3.74197
7.61667	3.74235
7.63333	3.74232
7.65	3.74205
7.66667	3.74168
7.68333	3.74077
7.7	3.74016
7.71667	3.73996
7.73333	3.73939
7.75	3.73952
7.76667	3.74001
7.78333	3.73998
7.8	3.7397
7.81667	3.73942
7.83333	3.73958
7.85	3.73987
7.86667	3.74024
7.88333	3.74108
7.9	3.74134
7.91667	3.74126
7.93333	3.74128
7.95	3.74107
7.96667	3.74138
7.98333	3.74197
8	3.7424
8.01667	3.74262
8.03333	3.74244
8.05	3.74217
8.06667	3.74141
8.08333	3.74076
8.1	3.74076
8.11667	3.74005
8.13333	3.74101
8.15	3.74118
8.16667	3.74227
8.18333	3.74311
8.2	3.74356
8.21667	3.7435
8.23333	3.74328
8.25	3.74259
8.26667	3.74236
8.28333	3.7423
8.3	3.74169
8.31667	3.74125
8.33333	3.74122
8.35	3.74082
8.36667	3.74014
8.38333	3.73945
8.4	3.73854
8.41667	3.73763
8.43333	3.73649
8.45	3.73559
8.46667	3.73563
8.48333	3.73641
8.5	3.73647
8.51667	3.7357
8.53333	3.73183
8.55	3.71429
8.56667	3.6801
8.58333	3.62037
8.6	3.53164
8.61667	3.42762
8.63333	3.32572
8.65	3.23618
8.66667	3.17244
8.68333	3.1332
8.7	3.1232
8.71667	3.13261
8.73333	3.15552
8.75	3.18873
8.76667	3.23064
8.78333	3.27055
8.8	3.30747
8.81667	3.34182
8.83333	3.37931
8.85	3.41808
8.86667	3.44941
8.88333	3.47826
8.9	3.502
8.91667	3.53127
8.93333	3.55214
8.95	3.56711
8.96667	3.58385
8.98333	3.60448
9	3.61622
9.01667	3.63043
9.03333	3.64371
9.05	3.65508
9.06667	3.6617
9.08333	3.673
9.1	3.68258
9.11667	3.68711
9.13333	3.69037
9.15	3.69477
9.16667	3.70072
9.18333	3.70372
9.2	3.70885
9.21667	3.71155
9.23333	3.71411
9.25	3.71601
9.26667	3.71806
9.28333	3.7204
9.3	3.72316
9.31667	3.72537
9.33333	3.72758
9.35	3.72963
9.36667	3.73237
9.38333	3.73565
9.4	3.73975
9.41667	3.74306
9.43333	3.7456
9.45	3.74698
9.46667	3.74765
9.48333	3.74853
9.5	3.74961
9.51667	3.74993
9.53333	3.75119
9.55	3.75236
9.56667	3.75298
9.58333	3.75277
9.6	3.75168
9.61667	3.7513
9.63333	3.75121
9.65	3.75066
9.66667	3.74904
9.68333	3.74713
9.7	3.74498
9.71667	3.74276
9.73333	3.74045
9.75	3.7387
9.76667	3.73684
9.78333	3.73455
9.8	3.73111
9.81667	3.73314
9.83333	3.74142
9.85	3.74557
9.86667	3.7483
9.88333	3.75126
9.9	3.75386
9.91667	3.75571
9.93333	3.75597
9.95	3.75547
9.96667	3.75641
9.98333	3.75772
10	3.75813
10.0167	3.75752
10.0333	3.756
10.05	3.7544
10.0667	3.75385
10.0833	3.75345
10.1	3.75213
10.1167	3.75245
10.1333	3.75257
10.15	3.75238
10.1667	3.75214
10.1833	3.75205
10.2	3.75195
10.2167	3.75154
10.2333	3.75066
10.25	3.74988
10.2667	3.75001
10.2833	3.74933
10.3	3.7491
10.3167	3.74791
10.3333	3.74692
10.35	3.74559
10.3667	3.74471
10.3833	3.7444
10.4	3.74447
10.4167	3.74349
10.4333	3.74229
10.45	3.74131
10.4667	3.74089
10.4833	3.74078
10.5	3.74119
10.5167	3.74179
10.5333	3.74158
10.55	3.74115
10.5667	3.74194
10.5833	3.74253
10.6	3.74302
10.6167	3.7425
10.6333	3.74286
10.65	3.74401
10.6667	3.74736
10.6833	3.7505
10.7	3.75272
10.7167	3.75387
10.7333	3.75419
10.75	3.75424
10.7667	3.75384
10.7833	3.75377
10.8	3.7535
10.8167	3.75379
10.8333	3.75411
10.85	3.75383
10.8667	3.75251
10.8833	3.75123
10.9	3.75012
10.9167	3.74912
10.9333	3.74776
10.95	3.74688
10.9667	3.74532
10.9833	3.74348
11	3.74149
11.0167	3.74453
11.0333	3.7402
11.05	3.73171
11.0667	3.70518
11.0833	3.66457
11.1	3.60392
11.1167	3.52525
11.1333	3.43828
11.15	3.36434
11.1667	3.30686
11.1833	3.27047
11.2	3.24995
11.2167	3.24219
11.2333	3.25041
11.25	3.26262
11.2667	3.27996
11.2833	3.30616
11.3	3.32682
11.3167	3.35506
11.3333	3.39264
11.35	3.41952
11.3667	3.4445
11.3833	3.47055
11.4	3.49852
11.4167	3.52619
11.4333	3.54755
11.45	3.56734
11.4667	3.58438
11.4833	3.6013
11.5	3.61829
11.5167	3.63142
11.5333	3.64367
11.55	3.65455
11.5667	3.65851
11.5833	3.66427
11.6	3.66888
11.6167	3.67745
11.6333	3.68344
11.65	3.68602
11.6667	3.68771
11.6833	3.69796
11.7	3.70727
11.7167	3.71331
11.7333	3.71561
11.75	3.71952
11.7667	3.72294
11.7833	3.72621
11.8	3.72905
11.8167	3.73217
11.8333	3.73566
11.85	3.7386
11.8667	3.74155
11.8833	3.74404
11.9	3.74378
11.9167	3.74282
11.9333	3.74314
11.95	3.74349
11.9667	3.74342
11.9833	3.74325
12	3.74331
12.0167	3.74388
12.0333	3.74454
12.05	3.74499
12.0667	3.74526
12.0833	3.74534
12.1	3.74555
12.1167	3.74627
12.1333	3.74692
12.15	3.74723
12.1667	3.74717
12.1833	3.74735
12.2	3.74789
12.2167	3.74846
12.2333	3.74917
12.25	3.74986
12.2667	3.75026
12.2833	3.75063
12.3	3.75097
12.3167	3.75103
12.3333	3.75126
12.35	3.75182
12.3667	3.75241
12.3833	3.75283
12.4	3.7529
12.4167	3.75311
12.4333	3.75369
12.45	3.754
12.4667	3.75414
12.4833	3.75433
12.5	3.75415
12.5167	3.75391
12.5333	3.75369
12.55	3.75349
12.5667	3.75349
12.5833	3.75342
12.6	3.75305
12.6167	3.75238
12.6333	3.75158
12.65	3.75103
12.6667	3.75117
12.6833	3.75156
12.7	3.7519
12.7167	3.75206
12.7333	3.7519
12.75	3.75139
12.7667	3.75145
12.7833	3.75193
12.8	3.75236
12.8167	3.75253
12.8333	3.75261
12.85	3.75278
12.8667	3.75308
12.8833	3.75339
12.9	3.75372
12.9167	3.75382
12.9333	3.75403
12.95	3.75411
12.9667	3.75409
12.9833	3.75386
13	3.75348
13.0167	3.7531
13.0333	3.75256
13.05	3.75202
13.0667	3.75096
13.0833	3.74996
13.1	3.74927
13.1167	3.74865
13.1333	3.7483
13.15	3.74761
13.1667	3.74655
13.1833	3.74607
13.2	3.74608
13.2167	3.74687
13.2333	3.74718
13.25	3.74687
13.2667	3.74626
13.2833	3.74594
13.3	3.74641
13.3167	3.74741
13.3333	3.74813
13.35	3.74872
13.3667	3.74943
13.3833	3.74959
13.4	3.75035
13.4167	3.75111
13.4333	3.75098
13.45	3.75113
13.4667	3.75132
13.4833	3.75151
13.5	3.75032
13.5167	3.7545
13.5333	3.75568
13.55	3.74727
13.5667	3.72356
13.5833	3.67979
13.6	3.62655
13.6167	3.56784
13.6333	3.50643
13.65	3.44853
13.6667	3.40174
13.6833	3.37259
13.7	3.35344
13.7167	3.34841
13.7333	3.35108
13.75	3.36394
13.7667	3.38009
13.7833	3.39723
13.8	3.41207
13.8167	3.43398
13.8333	3.45111
13.85	3.47427
13.8667	3.49834
13.8833	3.51855
13.9	3.53265
13.9167	3.55063
13.9333	3.56616
13.95	3.58428
13.9667	3.59974
13.9833	3.6089
14	3.62256
14.0167	3.63332
14.0333	3.64064
14.05	3.65065
14.0667	3.65923
14.0833	3.66896
14.1	3.67629
14.1167	3.68184
14.1333	3.6848
14.15	3.69235
14.1667	3.69842
14.1833	3.70134
14.2	3.70323
14.2167	3.70524
14.2333	3.70959
14.25	3.71421
14.2667	3.71667
14.2833	3.7186
14.3	3.72073
14.3167	3.7229
14.3333	3.7253
14.35	3.72768
14.3667	3.72971
14.3833	3.73189
14.4	3.73404
14.4167	3.73631
14.4333	3.73839
14.45	3.74033
14.4667	3.74257
14.4833	3.74469
14.5	3.74611
14.5167	3.74737
14.5333	3.74864
14.55	3.7504
14.5667	3.75133
14.5833	3.75144
14.6	3.7512
14.6167	3.75131
14.6333	3.75181
14.65	3.75222
14.6667	3.75261
14.6833	3.75297
14.7	3.75313
14.7167	3.75303
14.7333	3.75328
14.75	3.75359
14.7667	3.75358
14.7833	3.75368
14.8	3.75341
14.8167	3.75335
14.8333	3.75383
14.85	3.75452
14.8667	3.75483
14.8833	3.75528
14.9	3.75575
14.9167	3.75622
14.9333	3.75691
14.95	3.75755
14.9667	3.75787
14.9833	3.7581
15	3.75768
15.0167	3.75675
15.0333	3.75612
15.05	3.75588
15.0667	3.75598
15.0833	3.75574
15.1	3.75566
15.1167	3.75513
15.1333	3.75451
15.15	3.75503
15.1667	3.75556
15.1833	3.75537
15.2	3.75484
15.2167	3.75472
15.2333	3.75502
15.25	3.75617
15.2667	3.75731
15.2833	3.75834
15.3	3.7598
15.3167	3.76129
15.3333	3.76199
15.35	3.76295
15.3667	3.76447
15.3833	3.76554
15.4	3.76562
15.4167	3.76565
15.4333	3.76549
15.45	3.76561
15.4667	3.76588
15.4833	3.76542
15.5	3.76438
15.5167	3.76378
15.5333	3.76344
15.55	3.76282
15.5667	3.76193
15.5833	3.76118
15.6	3.76036
15.6167	3.75922
15.6333	3.75852
15.65	3.75771
15.6667	3.7568
15.6833	3.75615
15.7	3.75562
15.7167	3.75534
15.7333	3.75449
15.75	3.75347
15.7667	3.75313
15.7833	3.75302
15.8	3.75281
15.8167	3.75238
15.8333	3.75235
15.85	3.75451
15.8667	3.75902
15.8833	3.76291
15.9	3.76553
15.9167	3.76842
15.9333	3.77056
15.95	3.77227
15.9667	3.77434
15.9833	3.77625
16	3.77615
16.0167	3.77589
16.0333	3.77758
16.05	3.76484
16.0667	3.74558
16.0833	3.71404
16.1	3.67509
16.1167	3.62741
16.1333	3.57791
16.15	3.53165
16.1667	3.49806
16.1833	3.47411
16.2	3.46208
16.2167	3.45341
16.2333	3.45034
16.25	3.45656
16.2667	3.46339
16.2833	3.47705
16.3	3.49313
16.3167	3.50358
16.3333	3.51296
16.35	3.53056
16.3667	3.54832
16.3833	3.56546
16.4	3.57793
16.4167	3.59214
16.4333	3.60181
16.45	3.61194
16.4667	3.62549
16.4833	3.63809
16.5	3.6469
16.5167	3.65203
16.5333	3.66377
16.55	3.66856
16.5667	3.67492
16.5833	3.68453
16.6	3.69235
16.6167	3.70337
16.6333	3.71321
16.65	3.71556
16.6667	3.71826
16.6833	3.71986
16.7	3.72127
16.7167	3.72221
16.7333	3.72348
16.75	3.72536
16.7667	3.72704
16.7833	3.72816
16.8	3.72947
16.8167	3.73088
16.8333	3.73356
16.85	3.73778
16.8667	3.74217
16.8833	3.7481
16.9	3.75152
16.9167	3.75347
16.9333	3.75477
16.95	3.75589
16.9667	3.7566
16.9833	3.75757
17	3.75827
17.0167	3.75891
17.0333	3.75956
17.05	3.76046
17.0667	3.76102
17.0833	3.7614
17.1	3.76183
17.1167	3.76215
17.1333	3.76256
17.15	3.76289
17.1667	3.76323
17.1833	3.76339
17.2	3.76342
17.2167	3.76361
17.2333	3.76377
17.25	3.76379
17.2667	3.76396
17.2833	3.76415
17.3	3.76419
17.3167	3.7644
17.3333	3.76451
17.35	3.76486
17.3667	3.76491
17.3833	3.7652
17.4	3.76572
17.4167	3.76599
17.4333	3.76625
17.45	3.76643
17.4667	3.76662
17.4833	3.76674
17.5	3.76699
17.5167	3.76748
17.5333	3.7677
17.55	3.76799
17.5667	3.7681
17.5833	3.7682
17.6	3.76833
17.6167	3.76832
17.6333	3.76828
17.65	3.76815
17.6667	3.76841
17.6833	3.7687
17.7	3.76884
17.7167	3.76881
17.7333	3.76896
17.75	3.76907
17.7667	3.76917
17.7833	3.76938
17.8	3.76926
17.8167	3.76934
17.8333	3.76985
17.85	3.77079
17.8667	3.77187
17.8833	3.77254
17.9	3.77348
17.9167	3.77457
17.9333	3.77494
17.95	3.77581
17.9667	3.77725
17.9833	3.7793
18	3.78051
18.0167	3.77858
18.0333	3.76774
18.05	3.76489
18.0667	3.76572
18.0833	3.76791
18.1	3.77006
18.1167	3.77144
18.1333	3.77245
18.15	3.77385
18.1667	3.77467
18.1833	3.77533
18.2	3.77623
18.2167	3.77764
18.2333	3.77868
18.25	3.77912
18.2667	3.77951
18.2833	3.77956
18.3	3.77958
18.3167	3.77923
18.3333	3.7791
18.35	3.77886
18.3667	3.7788
18.3833	3.77885
18.4	3.77837
18.4167	3.77809
18.4333	3.77763
18.45	3.77694
18.4667	3.77545
18.4833	3.7744
18.5	3.77349
18.5167	3.77169
18.5333	3.76994
18.55	3.76571
18.5667	3.75327
18.5833	3.72967
18.6	3.701
18.6167	3.67278
18.6333	3.64854
18.65	3.61902
18.6667	3.59528
18.6833	3.5801
18.7	3.5734
18.7167	3.56905
18.7333	3.57092
18.75	3.57623
18.7667	3.57973
18.7833	3.58403
18.8	3.59252
18.8167	3.60292
18.8333	3.60921
18.85	3.61483
18.8667	3.62294
18.8833	3.63086
18.9	3.6425
18.9167	3.65087
18.9333	3.65948
18.95	3.66494
18.9667	3.66971
18.9833	3.67387
19	3.67811
19.0167	3.68396
19.0333	3.68934
19.05	3.6937
19.0667	3.69979
19.0833	3.70584
19.1	3.70973
19.1167	3.71327
19.1333	3.71523
19.15	3.7177
19.1667	3.7199
19.1833	3.72243
19.2	3.72475
19.2167	3.72656
19.2333	3.72869
19.25	3.73063
19.2667	3.73214
19.2833	3.73317
19.3	3.73511
19.3167	3.73671
19.3333	3.73749
19.35	3.73809
19.3667	3.73847
19.3833	3.73902
19.4	3.73972
19.4167	3.7403
19.4333	3.74086
19.45	3.74144
19.4667	3.74206
19.4833	3.74251
19.5	3.74308
19.5167	3.74378
19.5333	3.74455
19.55	3.7458
19.5667	3.74693
19.5833	3.74769
19.6	3.74848
19.6167	3.74961
19.6333	3.75104
19.65	3.75288
19.6667	3.7553
19.6833	3.75791
19.7	3.75954
19.7167	3.76031
19.7333	3.76099
19.75	3.76133
19.7667	3.76134
19.7833	3.76106
19.8	3.76139
19.8167	3.76189
19.8333	3.76215
19.85	3.76221
19.8667	3.76219
19.8833	3.76183
19.9	3.76131
19.9167	3.76139
19.9333	3.76135
19.95	3.76147
19.9667	3.76138
19.9833	3.76091
20	3.76044
20.0167	3.76007
20.0333	3.75977
20.05	3.75982
20.0667	3.75985
20.0833	3.76015
20.1	3.76023
20.1167	3.76044
20.1333	3.75987
20.15	3.75918
20.1667	3.7583
20.1833	3.75747
20.2	3.75683
20.2167	3.75574
20.2333	3.75501
20.25	3.75433
20.2667	3.75389
20.2833	3.75301
20.3	3.75203
20.3167	3.75118
20.3333	3.75057
20.35	3.74985
20.3667	3.75245
20.3833	3.75741
20.4	3.75996
20.4167	3.76181
20.4333	3.76253
20.45	3.76199
20.4667	3.76063
20.4833	3.75948
20.5	3.7596
20.5167	3.75897
20.5333	3.75716
20.55	3.75507
20.5667	3.75305
20.5833	3.75246
20.6	3.75295
20.6167	3.75292
20.6333	3.75168
20.65	3.75113
20.6667	3.75213
20.6833	3.75287
20.7	3.75324
20.7167	3.75342
20.7333	3.75363
20.75	3.75404
20.7667	3.75452
20.7833	3.75499
20.8	3.75558
20.8167	3.75566
20.8333	3.75598
20.85	3.75612
20.8667	3.75618
20.8833	3.75603
20.9	3.7557
20.9167	3.75563
20.9333	3.75564
20.95	3.75577
20.9667	3.75574
20.9833	3.75557
21	3.7566
21.0167	3.75708
21.0333	3.75344
21.05	3.74856
21.0667	3.73721
21.0833	3.72033
21.1	3.70127
21.1167	3.68084
21.1333	3.66228
21.15	3.65
21.1667	3.63871
21.1833	3.62845
21.2	3.62557
21.2167	3.62435
21.2333	3.6258
21.25	3.62763
21.2667	3.62964
21.2833	3.63169
21.3	3.63474
21.3167	3.63751
21.3333	3.64211
21.35	3.64555
21.3667	3.64837
21.3833	3.65058
21.4	3.65577
21.4167	3.66395
21.4333	3.67014
21.45	3.67137
21.4667	3.67931
21.4833	3.68402
21.5	3.68612
21.5167	3.68843
21.5333	3.69256
21.55	3.70127
21.5667	3.70778
21.5833	3.71138
21.6	3.71423
21.6167	3.71963
21.6333	3.72813
21.65	3.73362
21.6667	3.73684
21.6833	3.7377
21.7	3.73791
21.7167	3.73751
21.7333	3.73772
21.75	3.73756
21.7667	3.73777
21.7833	3.73774
21.8	3.73748
21.8167	3.73736
21.8333	3.73707
21.85	3.73665
21.8667	3.7361
21.8833	3.73577
21.9	3.73547
21.9167	3.73559
21.9333	3.73558
21.95	3.73554
21.9667	3.73531
21.9833	3.73622
22	3.73643
22.0167	3.73618
22.0333	3.73588
22.05	3.73598
22.0667	3.73645
22.0833	3.73714
22.1	3.73845
22.1167	3.73979
22.1333	3.74106
22.15	3.74231
22.1667	3.74355
22.1833	3.74452
22.2	3.7456
22.2167	3.74604
22.2333	3.74616
22.25	3.74615
22.2667	3.74597
22.2833	3.74602
22.3	3.74543
22.3167	3.74548
22.3333	3.74548
22.35	3.74554
22.3667	3.74549
22.3833	3.74524
22.4	3.74486
22.4167	3.74419
22.4333	3.74417
22.45	3.74491
22.4667	3.74566
22.4833	3.74592
22.5	3.74582
22.5167	3.74568
22.5333	3.74592
22.55	3.74673
22.5667	3.74829
22.5833	3.75
22.6	3.75158
22.6167	3.75221
22.6333	3.75306
22.65	3.75412
22.6667	3.755
22.6833	3.75579
22.7	3.75533
22.7167	3.75573
22.7333	3.75609
22.75	3.75571
22.7667	3.75415
22.7833	3.75173
22.8	3.74871
22.8167	3.74577
22.8333	3.74043
22.85	3.73754
22.8667	3.73729
22.8833	3.73794
22.9	3.73979
22.9167	3.74137
22.9333	3.74236
22.95	3.74454
22.9667	3.74765
22.9833	3.75024
23	3.75321
23.0167	3.75565
23.0333	3.7574
23.05	3.75805
23.0667	3.75808
23.0833	3.75786
23.1	3.75791
23.1167	3.75764
23.1333	3.75791
23.15	3.75801
23.1667	3.75709
23.1833	3.75658
23.2	3.75611
23.2167	3.7554
23.2333	3.7541
23.25	3.75277
23.2667	3.75178
23.2833	3.75182
23.3	3.7519
23.3167	3.75212
23.3333	3.75279
23.35	3.75344
23.3667	3.7535
23.3833	3.75333
23.4	3.7535
23.4167	3.75456
23.4333	3.75537
23.45	3.75633
23.4667	3.7574
23.4833	3.759
23.5	3.76013
23.5167	3.76075
23.5333	3.76022
23.55	3.75356
23.5667	3.7454
23.5833	3.73558
23.6	3.71869
23.6167	3.70325
23.6333	3.69572
23.65	3.68885
23.6667	3.6826
23.6833	3.68124
23.7	3.68191
23.7167	3.68351
23.7333	3.68518
23.75	3.68647
23.7667	3.68902
23.7833	3.69156
23.8	3.69617
23.8167	3.7011
23.8333	3.70479
23.85	3.70812
23.8667	3.7146
23.8833	3.71914
23.9	3.72217
23.9167	3.72546
23.9333	3.72865
23.95	3.73214
23.9667	3.73616
23.9833	3.73857
24	3.74163
24.0167	3.74497
24.0333	3.7477
24.05	3.75095
24.0667	3.75449
24.0833	3.75787
24.1	3.76099
24.1167	3.76291
24.1333	3.76356
24.15	3.76395
24.1667	3.76426
24.1833	3.76425
24.2	3.765
24.2167	3.76588
24.2333	3.76692
24.25	3.76754
24.2667	3.76751
24.2833	3.76735
24.3	3.76705
24.3167	3.76686
24.3333	3.76721
24.35	3.76793
24.3667	3.76877
24.3833	3.76988
24.4	3.77078
24.4167	3.7717
24.4333	3.77276
24.45	3.77405
24.4667	3.77557
24.4833	3.7769
24.5	3.77756
24.5167	3.77839
24.5333	3.78006
24.55	3.78179
24.5667	3.78247
24.5833	3.78179
24.6	3.7813
24.6167	3.78086
24.6333	3.78095
24.65	3.78087
24.6667	3.77942
24.6833	3.77716
24.7	3.77538
24.7167	3.77369
24.7333	3.77112
24.75	3.77045
24.7667	3.77094
24.7833	3.77184
24.8	3.77338
24.8167	3.7733
24.8333	3.77337
24.85	3.77489
24.8667	3.77691
24.8833	3.77955
24.9	3.78244
24.9167	3.78647
24.9333	3.78815
24.95	3.79005
24.9667	3.78943
24.9833	3.78352
25	3.77927
25.0167	3.77648
25.0333	3.77421
25.05	3.77243
25.0667	3.77235
25.0833	3.77281
25.1	3.77312
25.1167	3.7726
25.1333	3.77297
25.15	3.77398
25.1667	3.77533
25.1833	3.77632
25.2	3.77676
25.2167	3.77765
25.2333	3.77922
25.25	3.78049
25.2667	3.78158
25.2833	3.78302
25.3	3.78453
25.3167	3.78624
25.3333	3.78772
25.35	3.78921
25.3667	3.7902
25.3833	3.79064
25.4	3.79197
25.4167	3.79308
25.4333	3.79353
25.45	3.7924
25.4667	3.79197
25.4833	3.79229
25.5	3.79179
25.5167	3.79152
25.5333	3.79039
25.55	3.78831
25.5667	3.78727
25.5833	3.78612
25.6	3.78509
25.6167	3.78388
25.6333	3.7824
25.65	3.78104
25.6667	3.78025
25.6833	3.77976
25.7	3.7792
25.7167	3.7788
25.7333	3.77867
25.75	3.77881
25.7667	3.77907
25.7833	3.77946
25.8	3.77977
25.8167	3.77971
25.8333	3.78048
25.85	3.78082
25.8667	3.78133
25.8833	3.78246
25.9	3.78342
25.9167	3.78459
25.9333	3.78624
25.95	3.78806
25.9667	3.79006
25.9833	3.792
26	3.79348
26.0167	3.79546
26.0333	3.79702
26.05	3.78686
26.0667	3.77512
26.0833	3.76641
26.1	3.75081
26.1167	3.73481
26.1333	3.73171
26.15	3.72883
26.1667	3.72852
26.1833	3.72897
26.2	3.73149
26.2167	3.73574
26.2333	3.7415
26.25	3.74791
26.2667	3.75147
26.2833	3.75589
26.3	3.76024
26.3167	3.76228
26.3333	3.76535
26.35	3.76852
26.3667	3.7708
26.3833	3.77195
26.4	3.77322
26.4167	3.77473
26.4333	3.77628
26.45	3.7783
26.4667	3.77969
26.4833	3.78062
26.5	3.78192
26.5167	3.78325
26.5333	3.78472
26.55	3.78633
26.5667	3.78744
26.5833	3.78876
26.6	3.79025
26.6167	3.79203
26.6333	3.79361
26.65	3.79501
26.6667	3.7966
26.6833	3.79853
26.7	3.80068
26.7167	3.80248
26.7333	3.80446
26.75	3.80649
26.7667	3.80824
26.7833	3.81116
26.8	3.81266
26.8167	3.81331
26.8333	3.81404
26.85	3.81528
26.8667	3.81652
26.8833	3.81587
26.9	3.81525
26.9167	3.81458
26.9333	3.81439
26.95	3.8144
26.9667	3.81348
26.9833	3.81248
27	3.8118
27.0167	3.81141
27.0333	3.81095
27.05	3.81002
27.0667	3.80969
27.0833	3.80938
27.1	3.8095
27.1167	3.81003
27.1333	3.80995
27.15	3.80984
27.1667	3.80998
27.1833	3.81003
27.2	3.80998
27.2167	3.81055
27.2333	3.81106
27.25	3.81121
27.2667	3.81123
27.2833	3.81138
27.3	3.81172
27.3167	3.81214
27.3333	3.81262
27.35	3.81305
27.3667	3.81364
27.3833	3.81429
27.4	3.81486
27.4167	3.81509
27.4333	3.81513
27.45	3.81512
27.4667	3.8151
27.4833	3.81516
27.5	3.81512
27.5167	3.81493
27.5333	3.81463
27.55	3.81461
27.5667	3.81487
27.5833	3.8148
27.6	3.81432
27.6167	3.81402
27.6333	3.81366
27.65	3.81296
27.6667	3.81194
27.6833	3.8115
27.7	3.81134
27.7167	3.81083
27.7333	3.8101
27.75	3.80983
27.7667	3.80957
27.7833	3.80935
27.8	3.80922
27.8167	3.80889
27.8333	3.80912
27.85	3.80948
27.8667	3.80962
27.8833	3.80977
27.9	3.81045
27.9167	3.81161
27.9333	3.81252
27.95	3.81278
27.9667	3.81302
27.9833	3.81293
28	3.81314
28.0167	3.81353
28.0333	3.81439
28.05	3.81519
28.0667	3.81581
28.0833	3.81626
28.1	3.81624
28.1167	3.81583
28.1333	3.81534
28.15	3.81491
28.1667	3.81469
28.1833	3.81443
28.2	3.81402
28.2167	3.81351
28.2333	3.81309
28.25	3.81271
28.2667	3.81241
28.2833	3.81219
28.3	3.81217
28.3167	3.81188
28.3333	3.81161
28.35	3.81156
28.3667	3.81172
28.3833	3.8117
28.4	3.81161
28.4167	3.81153
28.4333	3.81131
28.45	3.81145
28.4667	3.81135
28.4833	3.81108
28.5	3.81149
28.5167	3.81568
28.5333	3.8178
28.55	3.81663
28.5667	3.8142
28.5833	3.80224
28.6	3.78544
28.6167	3.77273
28.6333	3.76646
28.65	3.76552
28.6667	3.76616
28.6833	3.76716
28.7	3.76815
28.7167	3.76972
28.7333	3.77366
28.75	3.78328
28.7667	3.78554
28.7833	3.78896
28.8	3.79096
28.8167	3.79261
28.8333	3.79443
28.85	3.79622
28.8667	3.79764
28.8833	3.7995
28.9	3.80176
28.9167	3.8039
28.9333	3.80559
28.95	3.80737
28.9667	3.80932
28.9833	3.81122
29	3.81337
29.0167	3.8158
29.0333	3.81837
29.05	3.82094
29.0667	3.8232
29.0833	3.82514
29.1	3.82729
29.1167	3.8299
29.1333	3.8317
29.15	3.83231
29.1667	3.8323
29.1833	3.83234
29.2	3.8324
29.2167	3.83257
29.2333	3.83282
29.25	3.83338
29.2667	3.83378
29.2833	3.8334
29.3	3.83287
29.3167	3.83243
29.3333	3.83178
29.35	3.8309
29.3667	3.83051
29.3833	3.83087
29.4	3.83116
29.4167	3.83106
29.4333	3.83089
29.45	3.83085
29.4667	3.83079
29.4833	3.83054
29.5	3.83083
29.5167	3.83151
29.5333	3.83211
29.55	3.83237
29.5667	3.8326
29.5833	3.83283
29.6	3.83362
29.6167	3.83418
29.6333	3.83461
29.65	3.83492
29.6667	3.83512
29.6833	3.83588
29.7	3.83653
29.7167	3.83664
29.7333	3.83706
29.75	3.83879
29.7667	3.84187
29.7833	3.83836
29.8	3.83025
29.8167	3.8297
29.8333	3.82952
29.85	3.82875
29.8667	3.82742
29.8833	3.82741
29.9	3.82716
29.9167	3.82746
29.9333	3.82879
29.95	3.82935
29.9667	3.82934
29.9833	3.82948
30	3.83093
30.0167	3.83274
30.0333	3.83373
30.05	3.83508
30.0667	3.83613
30.0833	3.83708
30.1	3.83788
30.1167	3.8381
30.1333	3.83784
30.15	3.83735
30.1667	3.83801
30.1833	3.83811
30.2	3.83764
30.2167	3.83759
30.2333	3.83623
30.25	3.83501
30.2667	3.83394
30.2833	3.83304
30.3	3.83193
30.3167	3.83022
30.3333	3.8289
30.35	3.82815
30.3667	3.82787
30.3833	3.82725
30.4	3.82695
30.4167	3.82672
30.4333	3.82695
30.45	3.82794
30.4667	3.82897
30.4833	3.82964
30.5	3.8301
30.5167	3.83084
30.5333	3.83162
30.55	3.83202
30.5667	3.83312
30.5833	3.83378
30.6	3.83405
30.6167	3.83419
30.6333	3.83441
30.65	3.83536
30.6667	3.83557
30.6833	3.83463
30.7	3.83384
30.7167	3.83384
30.7333	3.83385
30.75	3.83348
30.7667	3.83261
30.7833	3.83213
30.8	3.83196
30.8167	3.83206
30.8333	3.83185
30.85	3.8313
30.8667	3.83069
30.8833	3.83023
30.9	3.83007
30.9167	3.82991
30.9333	3.83036
30.95	3.83116
30.9667	3.83134
30.9833	3.83051
31	3.82955
31.0167	3.82946
31.0333	3.82814
31.05	3.82289
31.0667	3.81941
31.0833	3.81417
31.1	3.8044
31.1167	3.79648
31.1333	3.79344
31.15	3.79536
31.1667	3.79776
31.1833	3.80043
31.2	3.8036
31.2167	3.80889
31.2333	3.81399
31.25	3.82194
31.2667	3.82766
31.2833	3.82916
31.3	3.83056
31.3167	3.83262
31.3333	3.83291
31.35	3.83292
31.3667	3.83382
31.3833	3.83478
31.4	3.83581
31.4167	3.83742
31.4333	3.83832
31.45	3.83831
31.4667	3.83955
31.4833	3.84066
31.5	3.84171
31.5167	3.84272
31.5333	3.84321
31.55	3.84334
31.5667	3.84382
31.5833	3.84424
31.6	3.84483
31.6167	3.84504
31.6333	3.84527
31.65	3.84537
31.6667	3.84509
31.6833	3.84464
31.7	3.84452
31.7167	3.84453
31.7333	3.84454
31.75	3.84435
31.7667	3.84471
31.7833	3.84519
31.8	3.84533
31.8167	3.84561
31.8333	3.84568
31.85	3.84601
31.8667	3.84663
31.8833	3.84703
31.9	3.84802
31.9167	3.84931
31.9333	3.85018
31.95	3.8507
31.9667	3.85141
31.9833	3.85202
32	3.85296
32.0167	3.85391
32.0333	3.85381
32.05	3.85396
32.0667	3.85443
32.0833	3.85412
32.1	3.85304
32.1167	3.85226
32.1333	3.85186
32.15	3.85152
32.1667	3.85084
32.1833	3.84986
32.2	3.84958
32.2167	3.84896
32.2333	3.84826
32.25	3.84745
32.2667	3.84674
32.2833	3.84581
32.3	3.84478
32.3167	3.84413
32.3333	3.84377
32.35	3.84379
32.3667	3.84317
32.3833	3.84194
32.4	3.84175
32.4167	3.84223
32.4333	3.8416
32.45	3.84053
32.4667	3.84019
32.4833	3.84013
32.5	3.84084
32.5167	3.84351
32.5333	3.84506
32.55	3.84615
32.5667	3.8469
32.5833	3.84723
32.6	3.84702
32.6167	3.84705
32.6333	3.84736
32.65	3.84824
32.6667	3.84916
32.6833	3.8495
32.7	3.84946
32.7167	3.85016
32.7333	3.85054
32.75	3.85097
32.7667	3.85106
32.7833	3.85107
32.8	3.85131
32.8167	3.85245
32.8333	3.85384
32.85	3.85541
32.8667	3.85657
32.8833	3.85617
32.9	3.85258
32.9167	3.84445
32.9333	3.84247
32.95	3.84275
32.9667	3.84105
32.9833	3.83986
33	3.83669
33.0167	3.83613
33.0333	3.83496
33.05	3.83597
33.0667	3.83879
33.0833	3.84538
33.1	3.84732
33.1167	3.8495
33.1333	3.85104
33.15	3.85174
33.1667	3.85215
33.1833	3.85265
33.2	3.85251
33.2167	3.85187
33.2333	3.85125
33.25	3.85154
33.2667	3.85188
33.2833	3.85176
33.3	3.8512
33.3167	3.85051
33.3333	3.84987
33.35	3.84903
33.3667	3.84809
33.3833	3.84748
[truncated: 458 more rows]

## Sheet: Fig_6c_SL509_NbSL3.3Q_K48K63Ub3
DP_X	DP_Y	Baseline_X	Baseline_Y	Fit_X	Fit_Y	NDH_X	NDH_Y
0.083333	0.016853			0.018302	-36.6165	0.08726	-36.7592
0.1	0.010218			0.08726	-36.6153	0.156724	-36.4447
0.116667	0.008674			0.156724	-36.6119	0.226694	-36.576
0.133333	0.008049			0.226694	-36.6062	0.29717	-36.6902
0.15	0.008325			0.29717	-36.598	0.368152	-36.293
0.166667	0.00846			0.368152	-36.5869	0.43964	-36.2679
0.183333	0.007776			0.43964	-36.572	0.511634	-37.1163
0.2	0.005051			0.511634	-36.5513	0.584134	-36.4483
0.216667	0.001797			0.584134	-36.519	0.65714	-36.1614
0.233333	-0.000438			0.65714	-36.4502	0.730652	-36.466
0.25	-0.001933			0.730652	-36.1021	0.804669	-19.498
0.266667	-0.003867			0.804669	-19.5164	0.879193	-0.982272
0.283333	-0.004772			0.879193	-0.8045	0.954223	-0.911563
0.3	-0.004663			0.954223	-0.407406	1.02976	-0.247609
0.316667	-0.004025			1.02976	-0.350035	1.1058	-0.188751
0.333333	-0.002727			1.1058	-0.330444	1.18235	-0.590061
0.35	-0.001579			1.18235	-0.321007	1.2594	-0.016007
0.366667	-0.00094			1.2594	-0.31541	1.33696	0.281261
0.383333	-0.000922			1.33696	-0.311565	1.41503	-0.185736
0.4	-0.00142			1.41503	-0.308617	1.4936	-0.485822
0.416667	-0.002109			1.4936	-0.306163	1.57267	-0.658721
0.433333	-0.002809			1.57267	-0.303995	1.65226	0.053899
0.45	-0.003478			1.65226	-0.301994	1.73235	-0.437992
0.466667	-0.004487			1.73235	-0.300093
0.483333	-0.006056
0.5	-0.00794
0.516667	-0.009376
0.533333	-0.009872
0.55	-0.009668
0.566667	-0.009204
0.583333	-0.00837
0.6	-0.007404
0.616667	-0.006301
0.633333	-0.005178
0.65	-0.003895
0.666667	-0.002803
0.683333	-0.00201
0.7	-0.001769
0.716667	-0.001263
0.733333	-0.000446
0.75	0.000361
0.766667	0.000867
0.783333	0.001324
0.8	0.001864
0.816667	0.002921
0.833333	0.004078
0.85	0.005035
0.866667	0.005442
0.883333	0.004919
0.9	0.003768
0.916667	0.002085
0.933333	0.001552
0.95	0.002368
0.966667	0.002715
0.983333	0.003942
1	0.005746
1.01667	0.005388
1.03333	-0.02763
1.05	-0.064528
1.06667	-0.093076
1.08333	-0.107034
1.1	-0.107397
1.11667	-0.100491
1.13333	-0.091366
1.15	-0.08475
1.16667	-0.088245
1.18333	-0.081899
1.2	-0.073611
1.21667	-0.067004
1.23333	-0.061237
1.25	-0.05522
1.26667	-0.048054
1.28333	-0.039957
1.3	-0.03206
1.31667	-0.024654
1.33333	-0.018479
1.35	-0.013693
1.36667	-0.010047
1.38333	-0.006972
1.4	-0.004669
1.41667	-0.003206
1.43333	-0.002244
1.45	-0.001372
1.46667	-0.00062
1.48333	-0.000138
1.5	0.000229
1.51667	0.000595
1.53333	0.000662
1.55	0.000698
1.56667	0.000824
1.58333	0.00099
1.6	0.000898
1.61667	0.000685
1.63333	0.000533
1.65	0.00026
1.66667	0.000118
1.68333	7.5e-05
1.7	8.9e-05
1.71667	-0.000228
1.73333	-0.000504
1.75	-0.0004
1.76667	-0.000186
1.78333	1.7e-05
1.8	0.000231
1.81667	0.000415
1.83333	0.0004
1.85	0.000254
1.86667	0.000279
1.88333	0.000333
1.9	0.000381
1.91667	0.00058
1.93333	0.00075
1.95	0.000769
1.96667	0.000578
1.98333	0.000638
2	0.000623
2.01667	0.00073
2.03333	0.000876
2.05	0.001193
2.06667	0.00132
2.08333	0.001196
2.1	0.000888
2.11667	0.000612
2.13333	0.000576
2.15	0.000579
2.16667	0.000483
2.18333	0.000556
2.2	0.000591
2.21667	0.000587
2.23333	0.000624
2.25	0.00034
2.26667	5.6e-05
2.28333	-7.8e-05
2.3	0.000114
2.31667	9.7e-05
2.33333	0.000119
2.35	8.2e-05
2.36667	4.4e-05
2.38333	-5.3e-05
2.4	-7.2e-05
2.41667	-6e-05
2.43333	-0.000129
2.45	-0.000117
2.46667	-0.000386
2.48333	-0.000495
2.5	-0.00033
2.51667	-0.000147
2.53333	7.6e-05
2.55	0.00029
2.56667	0.000373
2.58333	0.000376
2.6	0.000507
2.61667	0.000635
2.63333	0.000604
2.65	0.000552
2.66667	0.000461
2.68333	0.000339
2.7	0.000168
2.71667	6.4e-05
2.73333	-1e-05
2.75	-0.000235
2.76667	-0.000379
2.78333	-0.000673
2.8	-0.000985
2.81667	-0.001241
2.83333	-0.001497
2.85	-0.001763
2.86667	-0.002349
2.88333	-0.002885
2.9	-0.003363
2.91667	-0.003656
2.93333	-0.003879
2.95	-0.003852
2.96667	-0.003735
2.98333	-0.003558
3	-0.003428
3.01667	-0.003262
3.03333	-0.002966
3.05	-0.00254
3.06667	-0.001864
3.08333	-0.001018
3.1	-0.000322
3.11667	0.000392
3.13333	0.001156
3.15	0.001729
3.16667	0.002073
3.18333	0.002347
3.2	0.00278
3.21667	0.003285
3.23333	0.003689
3.25	0.003954
3.26667	0.004028
3.28333	0.003833
3.3	0.003437
3.31667	0.002925
3.33333	0.002654
3.35	0.002562
3.36667	0.00201
3.38333	0.000758
3.4	-0.000104
3.41667	-0.000762
3.43333	-0.00121
3.45	-0.001647
3.46667	-0.002075
3.48333	-0.002003
3.5	0.000266
3.51667	0.000148
3.53333	-0.04339
3.55	-0.191648
3.56667	-0.428716
3.58333	-0.676994
3.6	-0.887387
3.61667	-1.02155
3.63333	-1.08108
3.65	-1.04344
3.66667	-0.927669
3.68333	-0.78261
3.7	-0.636468
3.71667	-0.504194
3.73333	-0.3897
3.75	-0.303306
3.76667	-0.229152
3.78333	-0.171038
3.8	-0.132915
3.81667	-0.106569
3.83333	-0.087243
3.85	-0.073148
3.86667	-0.062362
3.88333	-0.054526
3.9	-0.048043
3.91667	-0.043109
3.93333	-0.039204
3.95	-0.034569
3.96667	-0.027385
3.98333	-0.02176
4	-0.01745
4.01667	-0.01402
4.03333	-0.011359
4.05	-0.009308
4.06667	-0.007717
4.08333	-0.006416
4.1	-0.005433
4.11667	-0.004738
4.13333	-0.003994
4.15	-0.00335
4.16667	-0.002686
4.18333	-0.002311
4.2	-0.001907
4.21667	-0.001432
4.23333	-0.000787
4.25	-0.000272
4.26667	3e-06
4.28333	0.000228
4.3	0.000141
4.31667	0.000164
4.33333	0.000186
4.35	9.9e-05
4.36667	-6.8e-05
4.38333	-0.000105
4.4	-9.6e-05
4.41667	-0.000219
4.43333	-0.000461
4.45	-0.000563
4.46667	-0.000565
4.48333	-0.000457
4.5	-0.000555
4.51667	-0.000484
4.53333	-0.000473
4.55	-0.000252
4.56667	-0.000101
4.58333	3e-05
4.6	0.000295
4.61667	0.000349
4.63333	0.000453
4.65	0.000626
4.66667	0.00069
4.68333	0.000783
4.7	0.000891
4.71667	0.000846
4.73333	0.000651
4.75	0.000637
4.76667	0.000682
4.78333	0.000608
4.8	0.000444
4.81667	0.000128
4.83333	-0.000328
4.85	-0.000735
4.86667	-0.001091
4.88333	-0.001667
4.9	-0.002166
4.91667	-0.002488
4.93333	-0.00273
4.95	-0.002802
4.96667	-0.002794
4.98333	-0.002856
5	-0.002789
5.01667	-0.002785
5.03333	-0.00267
5.05	-0.002386
5.06667	-0.001962
5.08333	-0.001537
5.1	-0.001024
5.11667	-0.00037
5.13333	0.000264
5.15	0.000747
5.16667	0.001261
5.18333	0.001764
5.2	0.00239
5.21667	0.00311
5.23333	0.003471
5.25	0.003541
5.26667	0.003391
5.28333	0.003021
5.3	0.002761
5.31667	0.002798
5.33333	0.002664
5.35	0.002531
5.36667	0.002228
5.38333	0.001825
5.4	0.0016
5.41667	0.001272
5.43333	0.001004
5.45	0.000785
5.46667	0.000377
5.48333	0.000189
5.5	0.000183
5.51667	0.00013
5.53333	-1.2e-05
5.55	-7.4e-05
5.56667	-0.000116
5.58333	-6.9e-05
5.6	-0.000107
5.61667	-0.000214
5.63333	-0.000311
5.65	-0.000649
5.66667	-0.000716
5.68333	-0.000723
5.7	-0.000634
5.71667	-0.000436
5.73333	-0.000288
5.75	-0.000221
5.76667	-0.000493
5.78333	-0.000825
5.8	-0.000927
5.81667	-0.001022
5.83333	-0.001148
5.85	-0.001293
5.86667	-0.001939
5.88333	-0.002574
5.9	-0.002433
5.91667	-0.001766
5.93333	-0.001259
5.95	-0.001092
5.96667	-0.001445
5.98333	-0.000328
6	0.000708
6.01667	0.001399
6.03333	-0.03954
6.05	-0.187039
6.06667	-0.417188
6.08333	-0.659667
6.1	-0.870184
6.11667	-1.01802
6.13333	-1.07876
6.15	-1.04296
6.16667	-0.926808
6.18333	-0.776869
6.2	-0.624426
6.21667	-0.486945
6.23333	-0.377934
6.25	-0.286614
6.26667	-0.218013
6.28333	-0.168112
6.3	-0.131714
6.31667	-0.106668
6.33333	-0.088122
6.35	-0.074496
6.36667	-0.06455
6.38333	-0.056773
6.4	-0.050378
6.41667	-0.045302
6.43333	-0.041217
6.45	-0.035551
6.46667	-0.028496
6.48333	-0.02318
6.5	-0.019072
6.51667	-0.015714
6.53333	-0.013055
6.55	-0.011047
6.56667	-0.009588
6.58333	-0.008429
6.6	-0.007366
6.61667	-0.00644
6.63333	-0.005725
6.65	-0.005079
6.66667	-0.004724
6.68333	-0.004498
6.7	-0.004206
6.71667	-0.00391
6.73333	-0.003543
6.75	-0.003267
6.76667	-0.002831
6.78333	-0.002255
6.8	-0.001689
6.81667	-0.000998
6.83333	-0.000457
6.85	-0.000147
6.86667	5.4e-05
6.88333	0.000235
6.9	0.000478
6.91667	0.000766
6.93333	0.000895
6.95	0.000834
6.96667	0.000873
6.98333	0.000902
7	0.001154
7.01667	0.001513
7.03333	0.001642
7.05	0.001602
7.06667	0.001651
7.08333	0.00162
7.1	0.001521
7.11667	0.001257
7.13333	0.000924
7.15	0.000531
7.16667	0.000228
7.18333	-0.000106
7.2	-0.000362
7.21667	-0.000766
7.23333	-0.001169
7.25	-0.001412
7.26667	-0.001605
7.28333	-0.001608
7.3	-0.001669
7.31667	-0.001519
7.33333	-0.001279
7.35	-0.001139
7.36667	-0.000919
7.38333	-0.000628
7.4	-0.000437
7.41667	-0.000285
7.43333	-0.000184
7.45	-6.2e-05
7.46667	0.00013
7.48333	0.000302
7.5	0.000475
7.51667	0.00072
7.53333	0.001244
7.55	0.001779
7.56667	0.002273
7.58333	0.002558
7.6	0.002843
7.61667	0.003048
7.63333	0.003254
7.65	0.003149
7.66667	0.002575
7.68333	0.00168
7.7	0.00088
7.71667	0.000246
7.73333	-0.000409
7.75	-0.001033
7.76667	-0.001367
7.78333	-0.001471
7.8	-0.001491
7.81667	-0.001491
7.83333	-0.00165
7.85	-0.00199
7.86667	-0.002569
7.88333	-0.002869
7.9	-0.003051
7.91667	-0.003286
7.93333	-0.003412
7.95	-0.003517
7.96667	-0.003643
7.98333	-0.003598
8	-0.003046
8.01667	-0.002127
8.03333	-0.001308
8.05	-0.000719
8.06667	-4e-05
8.08333	0.000569
8.1	0.000943
8.11667	0.001107
8.13333	0.001152
8.15	0.000986
8.16667	0.00076
8.18333	0.000764
8.2	0.0009
8.21667	0.00081
8.23333	0.00058
8.25	0.00055
8.26667	0.00068
8.28333	0.00091
8.3	0.001086
8.31667	0.001049
8.33333	0.000982
8.35	0.000775
8.36667	0.000388
8.38333	8.1e-05
8.4	-0.000227
8.41667	-0.000357
8.43333	0.000283
8.45	0.001063
8.46667	0.002303
8.48333	0.002283
8.5	0.003163
8.51667	0.002183
8.53333	-0.027938
8.55	-0.153518
8.56667	-0.367219
8.58333	-0.609269
8.6	-0.838848
8.61667	-1.00603
8.63333	-1.09567
8.65	-1.07993
8.66667	-0.969654
8.68333	-0.815562
8.7	-0.663809
8.71667	-0.522954
8.73333	-0.40117
8.75	-0.304795
8.76667	-0.23031
8.78333	-0.178555
8.8	-0.139457
8.81667	-0.111987
8.83333	-0.091347
8.85	-0.076826
8.86667	-0.067196
8.88333	-0.059566
8.9	-0.053291
8.91667	-0.047663
8.93333	-0.042565
8.95	-0.036967
8.96667	-0.028969
8.98333	-0.022791
9	-0.017898
9.01667	-0.01401
9.03333	-0.011113
9.05	-0.008855
9.06667	-0.007048
9.08333	-0.00549
9.1	-0.003986
9.11667	-0.002707
9.13333	-0.001808
9.15	-0.001069
9.16667	-0.00051
9.18333	-0.00017
9.2	0.000406
9.21667	0.000879
9.23333	0.000982
9.25	0.001075
9.26667	0.001307
9.28333	0.00158
9.3	0.001642
9.31667	0.00176
9.33333	0.001898
9.35	0.001757
9.36667	0.001665
9.38333	0.001584
9.4	0.001611
9.41667	0.001596
9.43333	0.001502
9.45	0.001617
9.46667	0.001932
9.48333	0.002237
9.5	0.002739
9.51667	0.003187
9.53333	0.003235
9.55	0.003104
9.56667	0.003022
9.58333	0.00288
9.6	0.002497
9.61667	0.001824
9.63333	0.001141
9.65	0.000298
9.66667	-0.000436
9.68333	-0.000969
9.7	-0.001514
9.71667	-0.00198
9.73333	-0.002627
9.75	-0.003363
9.76667	-0.003889
9.78333	-0.004286
9.8	-0.004613
9.81667	-0.00482
9.83333	-0.005098
9.85	-0.005125
9.86667	-0.004912
9.88333	-0.004489
9.9	-0.004087
9.91667	-0.003706
9.93333	-0.003145
9.95	-0.002414
9.96667	-0.001652
9.98333	-0.000951
10	-0.000364
10.0167	0.000301
10.0333	0.000935
10.05	0.00131
10.0667	0.001574
10.0833	0.001928
10.1	0.002249
10.1167	0.002274
10.1333	0.0023
10.15	0.002096
10.1667	0.001812
10.1833	0.001418
10.2	0.001116
10.2167	0.000685
10.2333	0.000415
10.25	0.000444
10.2667	0.000454
10.2833	0.000423
10.3	0.000178
10.3167	1.7e-05
10.3333	-5.3e-05
10.35	-0.000103
10.3667	-0.000294
10.3833	-0.000304
10.4	-0.000267
10.4167	-0.000162
10.4333	-8.6e-05
10.45	0.000159
10.4667	0.000374
10.4833	0.00064
10.5	0.000985
10.5167	0.001312
10.5333	0.001458
10.55	0.001785
10.5667	0.001881
10.5833	0.001478
10.6	0.001066
10.6167	0.000696
10.6333	0.000426
10.65	0.000236
10.6667	-4.4e-05
10.6833	-0.000404
10.7	-0.000553
10.7167	-0.000401
10.7333	-0.000359
10.75	-2.7e-05
10.7667	0.000285
10.7833	0.000477
10.8	0.000558
10.8167	0.00054
10.8333	0.000463
10.85	0.000395
10.8667	0.000107
10.8833	-0.000291
10.9	-0.000271
10.9167	6.9e-05
10.9333	0.000799
10.95	0.001178
10.9667	0.001098
10.9833	-9.2e-05
11	-0.001196
11.0167	-0.002043
11.0333	-0.021389
11.05	-0.119475
11.0667	-0.316102
11.0833	-0.549788
11.1	-0.77988
11.1167	-0.965406
11.1333	-1.0857
11.15	-1.10096
11.1667	-1.01083
11.1833	-0.863613
11.2	-0.702347
11.2167	-0.552008
11.2333	-0.428298
11.25	-0.328059
11.2667	-0.25196
11.2833	-0.188011
11.3	-0.141442
11.3167	-0.110081
11.3333	-0.088691
11.35	-0.07453
11.3667	-0.06378
11.3833	-0.05593
11.4	-0.05058
11.4167	-0.045963
11.4333	-0.041305
11.45	-0.036418
11.4667	-0.02937
11.4833	-0.022832
11.5	-0.017798
11.5167	-0.014277
11.5333	-0.011727
11.55	-0.009656
11.5667	-0.008066
11.5833	-0.006895
11.6	-0.006199
11.6167	-0.00561
11.6333	-0.005061
11.65	-0.004402
11.6667	-0.003612
11.6833	-0.002873
11.7	-0.00217
11.7167	-0.001677
11.7333	-0.001533
11.75	-0.001549
11.7667	-0.001835
11.7833	-0.002071
11.8	-0.002355
11.8167	-0.002739
11.8333	-0.003073
11.85	-0.002937
11.8667	-0.002672
11.8833	-0.002616
11.9	-0.002125
11.9167	-0.001702
11.9333	-0.001339
11.95	-0.001045
11.9667	-0.000882
11.9833	-0.000409
12	6.5e-05
12.0167	0.00037
12.0333	0.000634
12.05	0.000819
12.0667	0.001224
12.0833	0.001438
12.1	0.001679
12.1167	0.00201
12.1333	0.00249
12.15	0.002991
12.1667	0.003151
12.1833	0.003082
12.2	0.003022
12.2167	0.003146
12.2333	0.00299
12.25	0.002924
12.2667	0.003108
12.2833	0.003402
12.3	0.003544
12.3167	0.003258
12.3333	0.002901
12.35	0.002585
12.3667	0.002328
12.3833	0.002072
12.4	0.001506
12.4167	0.000953
12.4333	0.000329
12.45	-0.000445
12.4667	-0.001449
12.4833	-0.002313
12.5	-0.002904
12.5167	-0.003317
12.5333	-0.003691
12.55	-0.004094
12.5667	-0.004407
12.5833	-0.00454
12.6	-0.004486
12.6167	-0.004672
12.6333	-0.004957
12.65	-0.004983
12.6667	-0.005039
12.6833	-0.005084
12.7	-0.00493
12.7167	-0.004663
12.7333	-0.004066
12.75	-0.003229
12.7667	-0.002271
12.7833	-0.001154
12.8	-3.9e-05
12.8167	0.001074
12.8333	0.002027
12.85	0.002749
12.8667	0.003512
12.8833	0.004195
12.9	0.004795
12.9167	0.005188
12.9333	0.005301
12.95	0.005293
12.9667	0.005506
12.9833	0.005609
13	0.005702
13.0167	0.005513
13.0333	0.004984
13.05	0.004346
13.0667	0.003457
13.0833	0.002308
13.1	0.001045
13.1167	-0.000308
13.1333	-0.0015
13.15	-0.002712
13.1667	-0.003575
13.1833	-0.004137
13.2	-0.00465
13.2167	-0.005013
13.2333	-0.005145
13.25	-0.004958
13.2667	-0.004601
13.2833	-0.004124
13.3	-0.003547
13.3167	-0.002903
13.3333	-0.002018
13.35	-0.001154
13.3667	-0.000149
13.3833	0.001396
13.4	0.003543
13.4167	0.005835
13.4333	0.007796
13.45	0.009668
13.4667	0.01119
13.4833	0.011502
13.5	0.011627
13.5167	0.007478
13.5333	-0.013721
13.55	-0.103809
13.5667	-0.284428
13.5833	-0.504547
13.6	-0.737245
13.6167	-0.93552
13.6333	-1.07218
13.65	-1.10404
13.6667	-1.02975
13.6833	-0.88969
13.7	-0.726475
13.7167	-0.575812
13.7333	-0.4501
13.75	-0.345357
13.7667	-0.262604
13.7833	-0.196021
13.8	-0.14782
13.8167	-0.116475
13.8333	-0.09313
13.85	-0.076915
13.8667	-0.06503
13.8833	-0.056184
13.9	-0.049014
13.9167	-0.042632
13.9333	-0.03774
13.95	-0.033809
13.9667	-0.027567
13.9833	-0.021116
14	-0.01606
14.0167	-0.012338
14.0333	-0.009476
14.05	-0.007323
14.0667	-0.005591
14.0833	-0.004359
14.1	-0.003394
14.1167	-0.002447
14.1333	-0.00175
14.15	-0.001353
14.1667	-0.000916
14.1833	-0.000859
14.2	-0.001021
14.2167	-0.001104
14.2333	-0.001228
14.25	-0.001342
14.2667	-0.001495
14.2833	-0.001659
14.3	-0.001482
14.3167	-0.001309
14.3333	-0.001177
14.35	-0.001044
14.3667	-0.000971
14.3833	-0.000738
14.4	-0.000634
14.4167	-0.000603
14.4333	-0.000431
14.45	-0.00044
14.4667	-0.000348
14.4833	-0.000156
14.5	-6.3e-05
14.5167	-1.7e-05
14.5333	-3.2e-05
14.55	-0.000136
14.5667	-0.000221
14.5833	-0.000155
14.6	-0.000125
14.6167	-0.0001
14.6333	-0.000224
14.65	-0.000328
14.6667	-0.000433
14.6833	-0.000617
14.7	-0.000945
14.7167	-0.001372
14.7333	-0.001619
14.75	-0.001646
14.7667	-0.001633
14.7833	-0.00133
14.8	-0.000987
14.8167	-0.000736
14.8333	-0.000455
14.85	-0.000273
14.8667	-0.000172
14.8833	-0.000161
14.9	-0.000166
14.9167	-0.000252
14.9333	-0.000327
14.95	-0.000603
14.9667	-0.000788
14.9833	-0.000744
15	-0.000591
15.0167	-0.000467
15.0333	-0.000113
15.05	0.000331
15.0667	0.000745
15.0833	0.00104
15.1	0.001426
15.1167	0.001498
15.1333	0.00122
15.15	0.000971
15.1667	0.000953
15.1833	0.001104
15.2	0.001302
15.2167	0.001665
15.2333	0.001788
15.25	0.002042
15.2667	0.002355
15.2833	0.002988
15.3	0.003469
15.3167	0.003781
15.3333	0.003844
15.35	0.004147
15.3667	0.004389
15.3833	0.004322
15.4	0.00419
15.4167	0.004277
15.4333	0.004064
15.45	0.003731
15.4667	0.003547
15.4833	0.003394
15.5	0.002901
15.5167	0.002281
15.5333	0.00189
15.55	0.0015
15.5667	0.001039
15.5833	0.000378
15.6	-0.00035
15.6167	-0.001081
15.6333	-0.001731
15.65	-0.002292
15.6667	-0.002683
15.6833	-0.003233
15.7	-0.003809
15.7167	-0.004201
15.7333	-0.004424
15.75	-0.004626
15.7667	-0.004839
15.7833	-0.004871
15.8	-0.004773
15.8167	-0.004635
15.8333	-0.004107
15.85	-0.003409
15.8667	-0.003041
15.8833	-0.002383
15.9	-0.001114
15.9167	-6.6e-05
15.9333	0.000581
15.95	0.001469
15.9667	0.002496
15.9833	0.003484
16	0.005724
16.0167	0.007577
16.0333	-0.00112
16.05	-0.067517
16.0667	-0.221804
16.0833	-0.418902
16.1	-0.640115
16.1167	-0.854081
16.1333	-1.01417
16.15	-1.08854
16.1667	-1.04328
16.1833	-0.918724
16.2	-0.760425
16.2167	-0.605154
16.2333	-0.474403
16.25	-0.367812
16.2667	-0.279031
16.2833	-0.21597
16.3	-0.165853
16.3167	-0.133479
16.3333	-0.109336
16.35	-0.091412
16.3667	-0.077288
16.3833	-0.065685
16.4	-0.056934
16.4167	-0.049552
16.4333	-0.04339
16.45	-0.038548
16.4667	-0.031626
16.4833	-0.024585
16.5	-0.018954
16.5167	-0.014718
16.5333	-0.011702
16.55	-0.009606
16.5667	-0.007811
16.5833	-0.006835
16.6	-0.006319
16.6167	-0.006153
16.6333	-0.006278
16.65	-0.006492
16.6667	-0.006507
16.6833	-0.006811
16.7	-0.007185
16.7167	-0.007244
16.7333	-0.007383
16.75	-0.007502
16.7667	-0.007281
16.7833	-0.00679
16.8	-0.005967
16.8167	-0.004945
16.8333	-0.003993
16.85	-0.003041
16.8667	-0.001939
16.8833	-0.000887
16.9	-0.000242
16.9167	0.000636
16.9333	0.001605
16.95	0.002134
16.9667	0.002303
16.9833	0.002401
17	0.002413
17.0167	0.002561
17.0333	0.002699
17.05	0.002488
17.0667	0.002056
17.0833	0.001654
17.1	0.001044
17.1167	0.000496
17.1333	-3.3e-05
17.15	-0.000711
17.1667	-0.001389
17.1833	-0.001918
17.2	-0.002385
17.2167	-0.002589
17.2333	-0.002743
17.25	-0.002927
17.2667	-0.003041
17.2833	-0.002585
17.3	-0.001889
17.3167	-0.001041
17.3333	-0.000303
17.35	0.000305
17.3667	0.000633
17.3833	0.001031
17.4	0.00182
17.4167	0.002363
17.4333	0.002697
17.45	0.00277
17.4667	0.002624
17.4833	0.002537
17.5	0.002432
17.5167	0.002229
17.5333	0.001876
17.55	0.001473
17.5667	0.00114
17.5833	0.000947
17.6	0.000804
17.6167	0.000634
17.6333	0.000424
17.65	-4.6e-05
17.6667	-0.000685
17.6833	-0.001165
17.7	-0.001578
17.7167	-0.001998
17.7333	-0.002548
17.75	-0.003088
17.7667	-0.003269
17.7833	-0.003319
17.8	-0.003443
17.8167	-0.003771
17.8333	-0.003949
17.85	-0.003857
17.8667	-0.003615
17.8833	-0.003423
17.9	-0.003134
17.9167	-0.002764
17.9333	-0.002274
17.95	-0.001934
17.9667	-0.001474
17.9833	-0.000704
18	0.000355
18.0167	0.001231
18.0333	0.001947
18.05	0.002532
18.0667	0.002648
18.0833	0.002774
18.1	0.002911
18.1167	0.00309
18.1333	0.003258
18.15	0.003537
18.1667	0.003745
18.1833	0.003864
18.2	0.004054
18.2167	0.004121
18.2333	0.004138
18.25	0.003875
18.2667	0.003281
18.2833	0.002568
18.3	0.001716
18.3167	0.000681
18.3333	-0.000463
18.35	-0.001477
18.3667	-0.002262
18.3833	-0.002626
18.4	-0.003041
18.4167	-0.003621
18.4333	-0.004282
18.45	-0.005792
18.4667	-0.007172
18.4833	-0.007942
18.5	-0.007923
18.5167	-0.005794
18.5333	-0.012244
18.55	-0.073464
18.5667	-0.207584
18.5833	-0.384305
18.6	-0.589525
18.6167	-0.801372
18.6333	-0.979059
18.65	-1.07974
18.6667	-1.06144
18.6833	-0.949221
18.7	-0.794408
18.7167	-0.638858
18.7333	-0.503048
18.75	-0.387118
18.7667	-0.297469
18.7833	-0.232669
18.8	-0.181159
18.8167	-0.146159
18.8333	-0.121479
18.85	-0.102998
18.8667	-0.087928
18.8833	-0.076338
18.9	-0.067027
18.9167	-0.059643
18.9333	-0.053529
18.95	-0.048144
18.9667	-0.04098
18.9833	-0.033146
19	-0.026901
19.0167	-0.022009
19.0333	-0.018067
19.05	-0.015125
19.0667	-0.012773
19.0833	-0.010871
19.1	-0.009718
19.1167	-0.008835
19.1333	-0.007941
19.15	-0.007248
19.1667	-0.006695
19.1833	-0.006101
19.2	-0.005547
19.2167	-0.004979
19.2333	-0.004751
19.25	-0.004732
19.2667	-0.004884
19.2833	-0.004916
19.3	-0.004777
19.3167	-0.00447
19.3333	-0.004223
19.35	-0.003976
19.3667	-0.003579
19.3833	-0.002823
19.4	-0.002075
19.4167	-0.001246
19.4333	-0.000397
19.45	0.000362
19.4667	0.000761
19.4833	0.00128
19.5	0.00177
19.5167	0.002064
19.5333	0.002198
19.55	0.002332
19.5667	0.002636
19.5833	0.00298
19.6	0.003305
19.6167	0.00345
19.6333	0.003245
19.65	0.00294
19.6667	0.002416
19.6833	0.001941
19.7	0.001286
19.7167	0.000659
19.7333	0.000211
19.75	-0.000417
19.7667	-0.000985
19.7833	-0.001263
19.8	-0.001351
19.8167	-0.001382
19.8333	-0.001712
19.85	-0.002133
19.8667	-0.002294
19.8833	-0.002335
19.9	-0.002326
19.9167	-0.002494
19.9333	-0.002613
19.95	-0.002611
19.9667	-0.00238
19.9833	-0.002388
20	-0.002327
20.0167	-0.002369
20.0333	-0.00234
20.05	-0.002282
20.0667	-0.002434
20.0833	-0.002495
20.1	-0.002347
20.1167	-0.002248
20.1333	-0.002068
20.15	-0.002119
20.1667	-0.002089
20.1833	-0.001819
20.2	-0.0015
20.2167	-0.001225
20.2333	-0.00101
20.25	-0.000436
20.2667	0.000139
20.2833	0.000504
20.3	0.000919
20.3167	0.001448
20.3333	0.002207
20.35	0.002955
20.3667	0.003794
20.3833	0.004263
20.4	0.004442
20.4167	0.004399
20.4333	0.004077
20.45	0.003404
20.4667	0.002631
20.4833	0.002018
20.5	0.001775
20.5167	0.001531
20.5333	0.001137
20.55	0.000703
20.5667	0.000388
20.5833	-5.6e-05
20.6	-0.00034
20.6167	-0.000394
20.6333	-0.000247
20.65	0.00013
20.6667	-5.4e-05
20.6833	-0.000497
20.7	-0.00089
20.7167	-0.001152
20.7333	-0.001103
20.75	-0.000944
20.7667	-0.000695
20.7833	-0.000416
20.8	-0.000197
20.8167	0.000118
20.8333	0.000164
20.85	0.000319
20.8667	0.000404
20.8833	0.000409
20.9	-0.000166
20.9167	-0.001689
20.9333	-0.003083
20.95	-0.003436
20.9667	-0.00395
20.9833	-0.003893
21	-0.002567
21.0167	-0.00138
21.0333	-0.009663
21.05	-0.047986
21.0667	-0.153539
21.0833	-0.301392
21.1	-0.483165
21.1167	-0.694114
21.1333	-0.897474
21.15	-1.03352
21.1667	-1.06286
21.1833	-0.993183
21.2	-0.864762
21.2167	-0.712025
21.2333	-0.567588
21.25	-0.442652
21.2667	-0.338825
21.2833	-0.263698
21.3	-0.205861
21.3167	-0.162704
21.3333	-0.130668
21.35	-0.108882
21.3667	-0.092535
21.3833	-0.079819
21.4	-0.069862
21.4167	-0.061873
21.4333	-0.054974
21.45	-0.048695
21.4667	-0.042776
21.4833	-0.033977
21.5	-0.026308
21.5167	-0.020293
21.5333	-0.015408
21.55	-0.011493
21.5667	-0.008428
21.5833	-0.005693
21.6	-0.003428
21.6167	-0.001415
21.6333	0.000199
21.65	0.001493
21.6667	0.002576
21.6833	0.00326
21.7	0.003644
21.7167	0.003877
21.7333	0.00384
21.75	0.003544
21.7667	0.002878
21.7833	0.002071
21.8	0.001465
21.8167	0.000719
21.8333	-0.000187
21.85	-0.001203
21.8667	-0.002009
21.8833	-0.002335
21.9	-0.002561
21.9167	-0.002819
21.9333	-0.003138
21.95	-0.003257
21.9667	-0.002996
21.9833	-0.002766
22	-0.002705
22.0167	-0.002521
22.0333	-0.002188
22.05	-0.001876
22.0667	-0.001413
22.0833	-0.000891
22.1	-0.000348
22.1167	5.2e-05
22.1333	0.00017
22.15	6.9e-05
22.1667	9.8e-05
22.1833	0.000377
22.2	0.000585
22.2167	0.000399
22.2333	0.000301
22.25	0.000244
22.2667	9.7e-05
22.2833	-0.000231
22.3	-0.000888
22.3167	-0.001284
22.3333	-0.001331
22.35	-0.001097
22.3667	-0.000773
22.3833	-0.000779
22.4	-0.001076
22.4167	-0.001312
22.4333	-0.001278
22.45	-0.000923
22.4667	-0.000379
22.4833	0.000215
22.5	0.00086
22.5167	0.001445
22.5333	0.001933
22.55	0.002531
22.5667	0.002869
22.5833	0.003037
22.6	0.003504
22.6167	0.003641
22.6333	0.003562
22.65	0.003452
22.6667	0.003053
22.6833	0.002363
22.7	0.001753
22.7167	0.00164
22.7333	0.001851
22.75	0.001851
22.7667	0.001721
22.7833	0.001411
22.8	0.001002
22.8167	0.000637
22.8333	0.000275
22.85	3e-06
22.8667	-0.000369
22.8833	-0.001091
22.9	-0.001643
22.9167	-0.002063
22.9333	-0.002543
22.95	-0.002803
22.9667	-0.002733
22.9833	-0.002522
23	-0.002122
23.0167	-0.001649
23.0333	-0.001226
23.05	-0.000943
23.0667	-0.000821
23.0833	-0.000658
23.1	-0.000415
23.1167	-0.000221
23.1333	-3.8e-05
23.15	0.000344
23.1667	0.000457
23.1833	0.00031
23.2	0.000262
23.2167	0.000666
23.2333	0.000978
23.25	0.001271
23.2667	0.001343
23.2833	0.001265
23.3	0.001137
23.3167	0.000848
23.3333	0.000327
23.35	-8.4e-05
23.3667	-0.000516
23.3833	-0.001077
23.4	-0.001638
23.4167	-0.002235
23.4333	-0.002944
23.45	-0.003334
23.4667	-0.004054
23.4833	-0.004913
23.5	-0.004943
23.5167	-0.004158
23.5333	-0.006805
23.55	-0.032993
23.5667	-0.10855
23.5833	-0.221338
23.6	-0.361265
23.6167	-0.542484
23.6333	-0.735065
23.65	-0.898816
23.6667	-0.991117
23.6833	-0.989798
23.7	-0.906869
23.7167	-0.784428
23.7333	-0.651638
23.75	-0.523337
23.7667	-0.413687
23.7833	-0.323367
23.8	-0.256457
23.8167	-0.20345
23.8333	-0.162224
23.85	-0.133108
23.8667	-0.110361
23.8833	-0.092965
23.9	-0.081199
23.9167	-0.071852
23.9333	-0.063916
23.95	-0.056869
23.9667	-0.051042
23.9833	-0.044435
24	-0.035529
24.0167	-0.028308
24.0333	-0.022166
24.05	-0.017293
24.0667	-0.013391
24.0833	-0.010319
24.1	-0.007837
24.1167	-0.005907
24.1333	-0.003975
24.15	-0.002113
24.1667	-0.000531
24.1833	0.000691
24.2	0.001893
24.2167	0.002677
24.2333	0.002943
24.25	0.002809
24.2667	0.002656
24.2833	0.002542
24.3	0.002188
24.3167	0.001585
24.3333	0.001255
24.35	0.001065
24.3667	0.000505
24.3833	-7.6e-05
24.4	-0.000516
24.4167	-0.000811
24.4333	-0.001126
24.45	-0.00116
24.4667	-0.001265
24.4833	-0.001449
24.5	-0.001683
24.5167	-0.001618
24.5333	-0.001614
24.55	-0.001589
24.5667	-0.001254
24.5833	-0.000829
24.6	-0.000585
24.6167	-0.000371
24.6333	-6.9e-05
24.65	0.000344
24.6667	0.000477
24.6833	0.000399
24.7	0.000552
24.7167	0.000624
24.7333	0.000975
24.75	0.001127
24.7667	0.000988
24.7833	0.00046
24.8	0.000111
24.8167	-0.000109
24.8333	-0.000139
24.85	-8e-05
24.8667	-2e-05
24.8833	-8.1e-05
24.9	-0.000152
24.9167	-9.5e-05
24.9333	-5e-05
24.95	0.000175
24.9667	0.00047
24.9833	0.000675
25	0.00073
25.0167	0.00083
25.0333	0.000769
25.05	0.000617
25.0667	9.5e-05
25.0833	-0.000297
25.1	-0.000588
25.1167	-0.000788
25.1333	-0.000971
25.15	-0.001244
25.1667	-0.001667
25.1833	-0.002249
25.2	-0.002812
25.2167	-0.003364
25.2333	-0.003739
25.25	-0.004084
25.2667	-0.003949
25.2833	-0.003744
25.3	-0.003359
25.3167	-0.002736
25.3333	-0.002014
25.35	-0.001412
25.3667	-0.00065
25.3833	0.000182
25.4	0.001114
25.4167	0.001949
25.4333	0.002778
25.45	0.003488
25.4667	0.004027
25.4833	0.004306
25.5	0.004555
25.5167	0.004828
25.5333	0.004799
25.55	0.004881
25.5667	0.004932
25.5833	0.004773
25.6	0.004124
25.6167	0.003398
25.6333	0.002699
25.65	0.002
25.6667	0.001331
25.6833	0.000643
25.7	-0.000166
25.7167	-0.000794
25.7333	-0.001409
25.75	-0.002014
25.7667	-0.002468
25.7833	-0.002913
25.8	-0.003278
25.8167	-0.003404
25.8333	-0.00322
25.85	-0.002866
25.8667	-0.002412
25.8833	-0.002018
25.9	-0.001254
25.9167	-0.000626
25.9333	-0.000679
25.95	-0.000142
25.9667	0.000135
25.9833	4.2e-05
26	0.001859
26.0167	0.004821
26.0333	0.002541
26.05	-0.019809
26.0667	-0.064009
26.0833	-0.143148
26.1	-0.233288
26.1167	-0.364442
26.1333	-0.519097
26.15	-0.676083
26.1667	-0.795268
26.1833	-0.846874
26.2	-0.834239
26.2167	-0.774658
26.2333	-0.691088
26.25	-0.600508
26.2667	-0.515609
26.2833	-0.437939
26.3	-0.368069
26.3167	-0.308272
26.3333	-0.255836
26.35	-0.21145
26.3667	-0.177824
26.3833	-0.152088
26.4	-0.131552
26.4167	-0.114667
26.4333	-0.100934
26.45	-0.089891
26.4667	-0.080808
26.4833	-0.073415
26.5	-0.066012
26.5167	-0.05533
26.5333	-0.046428
26.55	-0.039147
26.5667	-0.033346
26.5833	-0.028454
26.6	-0.024483
26.6167	-0.021142
26.6333	-0.018272
26.65	-0.016272
26.6667	-0.014701
26.6833	-0.013361
26.7	-0.012201
26.7167	-0.01135
26.7333	-0.01069
26.75	-0.01016
26.7667	-0.009609
26.7833	-0.009069
26.8	-0.008379
26.8167	-0.007628
26.8333	-0.006916
26.85	-0.006275
26.8667	-0.005654
26.8833	-0.004982
26.9	-0.004161
26.9167	-0.003438
26.9333	-0.002565
26.95	-0.001672
26.9667	-0.001259
26.9833	-0.000716
27	-0.000182
27.0167	3.3e-05
27.0333	0.000139
27.05	0.000455
27.0667	0.000531
27.0833	0.000407
27.1	0.000173
27.1167	-9.9e-05
27.1333	-0.00027
27.15	-0.00062
27.1667	-0.000861
27.1833	-0.000912
27.2	-0.000952
27.2167	-0.00084
27.2333	-0.000757
27.25	-0.000733
27.2667	-0.00072
27.2833	-0.000676
27.3	-0.000533
27.3167	-0.000344
27.3333	-0.000153
27.35	0.000219
27.3667	0.00052
27.3833	0.000702
27.4	0.001103
27.4167	0.001553
27.4333	0.002027
27.45	0.002381
27.4667	0.002475
27.4833	0.002779
27.5	0.003073
27.5167	0.003055
27.5333	0.002851
27.55	0.002487
27.5667	0.002013
27.5833	0.001488
27.6	0.001024
27.6167	0.000621
27.6333	7.8e-05
27.65	-0.000655
27.6667	-0.001147
27.6833	-0.00173
27.7	-0.002243
27.7167	-0.002734
27.7333	-0.002929
27.75	-0.002824
27.7667	-0.002959
27.7833	-0.003074
27.8	-0.002969
27.8167	-0.002976
27.8333	-0.002879
27.85	-0.002582
27.8667	-0.002235
27.8833	-0.001858
27.9	-0.001341
27.9167	-0.000802
27.9333	-0.000478
27.95	-0.000353
27.9667	-9.9e-05
27.9833	0.000196
28	0.00029
28.0167	0.000414
28.0333	0.000526
28.05	0.000619
28.0667	0.000572
28.0833	0.000274
28.1	7.7e-05
28.1167	0.000125
28.1333	0.000126
28.15	-1.2e-05
28.1667	-0.000161
28.1833	-0.00033
28.2	-0.000398
28.2167	-0.000466
28.2333	-0.000596
28.25	-0.000467
28.2667	-4.7e-05
28.2833	0.000212
28.3	9.2e-05
28.3167	0.000269
28.3333	0.000637
28.35	0.001146
28.3667	0.001704
28.3833	0.002342
28.4	0.003151
28.4167	0.003881
28.4333	0.004506
28.45	0.004862
28.4667	0.005507
28.4833	0.004402
28.5	0.004237
28.5167	0.005853
28.5333	0.005452
28.55	-0.017099
28.5667	-0.04761
28.5833	-0.07829
28.6	-0.110501
28.6167	-0.157837
28.6333	-0.229202
28.65	-0.303747
28.6667	-0.360182
28.6833	-0.384307
28.7	-0.376943
28.7167	-0.351568
28.7333	-0.332146
28.75	-0.306704
28.7667	-0.273092
28.7833	-0.24255
28.8	-0.215848
28.8167	-0.193622
28.8333	-0.172731
28.85	-0.154911
28.8667	-0.140291
28.8833	-0.128751
28.9	-0.115501
28.9167	-0.10011
28.9333	-0.08675
28.95	-0.07503
28.9667	-0.06489
28.9833	-0.055991
29	-0.048081
29.0167	-0.041386
29.0333	-0.035835
29.05	-0.031213
29.0667	-0.027282
29.0833	-0.023681
29.1	-0.02056
29.1167	-0.017639
29.1333	-0.015295
29.15	-0.013182
29.1667	-0.011388
29.1833	-0.009924
29.2	-0.008521
29.2167	-0.007402
29.2333	-0.006264
29.25	-0.005037
29.2667	-0.004009
29.2833	-0.003222
29.3	-0.002614
29.3167	-0.002116
29.3333	-0.002022
29.35	-0.002019
29.3667	-0.002215
29.3833	-0.002311
29.4	-0.002358
29.4167	-0.002215
29.4333	-0.002067
29.45	-0.00223
29.4667	-0.002103
29.4833	-0.001975
29.5	-0.001718
29.5167	-0.001397
29.5333	-0.00108
29.55	-0.000842
29.5667	-0.000445
29.5833	-7.8e-05
29.6	0.00013
29.6167	0.000148
29.6333	0.000188
29.65	0.000127
29.6667	0.000337
29.6833	0.000567
29.7	0.000997
29.7167	0.001434
29.7333	0.001739
29.75	0.001624
29.7667	0.001409
29.7833	0.001284
29.8	0.001019
29.8167	0.000846
29.8333	0.000794
29.85	0.000723
29.8667	0.000591
29.8833	0.00052
29.9	0.000199
29.9167	-0.000169
29.9333	-0.000332
29.95	-0.000215
29.9667	-0.000198
29.9833	4.9e-05
30	0.000116
30.0167	0.000269
30.0333	0.000597
30.05	0.000866
30.0667	0.001105
30.0833	0.001553
30.1	0.001832
30.1167	0.002118
30.1333	0.00259
30.15	0.002872
30.1667	0.002814
30.1833	0.002706
30.2	0.002479
30.2167	0.002285
30.2333	0.002274
30.25	0.002214
30.2667	0.001923
30.2833	0.001643
30.3	0.001263
30.3167	0.000848
30.3333	0.00037
30.35	-0.000249
30.3667	-0.001127
30.3833	-0.001966
30.4	-0.002604
30.4167	-0.003046
30.4333	-0.003261
30.45	-0.003376
30.4667	-0.003761
30.4833	-0.004246
30.5	-0.00439
30.5167	-0.004423
30.5333	-0.004243
30.55	-0.003963
30.5667	-0.003903
30.5833	-0.003962
30.6	-0.003832
30.6167	-0.003676
30.6333	-0.003223
30.65	-0.00288
30.6667	-0.002478
30.6833	-0.001985
30.7	-0.001352
30.7167	-0.000603
30.7333	9.4e-05
30.75	0.000631
30.7667	0.001128
30.7833	0.001385
30.8	0.001622
30.8167	0.001988
30.8333	0.002324
30.85	0.002561
30.8667	0.002677
30.8833	0.002784
30.9	0.00315
30.9167	0.003475
30.9333	0.00382
30.95	0.004085
30.9667	0.003849
30.9833	0.002804
31	0.002159
31.0167	0.001675
31.0333	-0.001125
31.05	-0.014015
31.0667	-0.023165
31.0833	-0.022745
31.1	-0.022115
31.1167	-0.021272
31.1333	-0.021093
31.15	-0.020725
31.1667	-0.019637
31.1833	-0.018609
31.2	-0.017851
31.2167	-0.017789
31.2333	-0.01659
31.25	-0.014611
31.2667	-0.012462
31.2833	-0.011013
31.3	-0.009744
31.3167	-0.00819
31.3333	-0.006587
31.35	-0.004933
31.3667	-0.00344
31.3833	-0.001816
31.4	2.7e-05
31.4167	0.001802
31.4333	0.003413
31.45	0.004775
31.4667	0.006066
31.4833	0.007387
31.5	0.008519
31.5167	0.009235
31.5333	0.009703
31.55	0.009791
31.5667	0.009449
31.5833	0.008798
31.6	0.008066
31.6167	0.007249
31.6333	0.006112
31.65	0.004696
31.6667	0.003259
31.6833	0.001752
31.7	0.000286
31.7167	-0.001378
31.7333	-0.003109
31.75	-0.004669
31.7667	-0.00604
31.7833	-0.006981
31.8	-0.007631
31.8167	-0.00825
31.8333	-0.008661
31.85	-0.008772
31.8667	-0.008643
31.8833	-0.008054
31.9	-0.007164
31.9167	-0.006111
31.9333	-0.005091
31.95	-0.00406
31.9667	-0.00287
31.9833	-0.00169
32	-0.0007
32.0167	-7.2e-05
32.0333	0.000456
32.05	0.001043
32.0667	0.001481
32.0833	0.001709
32.1	0.001896
32.1167	0.001696
32.1333	0.001012
32.15	0.000428
32.1667	5.4e-05
32.1833	-0.000331
32.2	-0.000595
32.2167	-0.000853
32.2333	-0.001032
32.25	-0.001291
32.2667	-0.00132
32.2833	-0.001208
32.3	-0.001327
32.3167	-0.001286
32.3333	-0.001141
32.35	-0.000835
32.3667	-0.000509
32.3833	4.7e-05
32.4	0.000603
32.4167	0.001233
32.4333	0.001746
32.45	0.002309
32.4667	0.003192
32.4833	0.003995
32.5	0.004229
32.5167	0.0043
32.5333	0.004238
32.55	0.003936
32.5667	0.003544
32.5833	0.002972
32.6	0.00216
32.6167	0.001194
32.6333	0.000442
32.65	-0.000271
32.6667	-0.000914
32.6833	-0.001236
32.7	-0.001629
32.7167	-0.00239
32.7333	-0.003125
32.75	-0.003781
32.7667	-0.004256
32.7833	-0.004621
32.8	-0.005357
32.8167	-0.005922
32.8333	-0.006202
32.85	-0.006053
32.8667	-0.005514
32.8833	-0.004545
32.9	-0.003336
32.9167	-0.00219
32.9333	-0.001009
32.95	8.1e-05
32.9667	0.001242
32.9833	0.002132
33	0.002903
33.0167	0.00328
33.0333	0.003498
33.05	0.003876
33.0667	0.004365
33.0833	0.004813
33.1	0.005111
33.1167	0.005262
33.1333	0.005503
33.15	0.005645
33.1667	0.005637
33.1833	0.005359
33.2	0.004791
33.2167	0.003964
33.2333	0.002745
33.25	0.001537
33.2667	0.000519
33.2833	-0.00054
33.3	-0.001638
33.3167	-0.002652
33.3333	-0.003668
33.35	-0.004424
33.3667	-0.00499
33.3833	-0.005326
[truncated: 1,659 more rows]
