# Supplementary material for: VCP/p97-associated proteins are binders and debranching enzymes of K48–K63-branched ubiquitin chains
Source: Nat Struct Mol Biol. 2024 Jul 8;31(12):1872–87. doi: 10.1038/s41594-024-01354-y (PMC11638074; doi:10.1038/s41594-024-01354-y)
Supplement: Supplementary file 24 — Microscopy analysis source data. [file 41594_2024_1354_MOESM24_ESM.xlsx]

## Sheet: Fig_7i_retention_kinetics_rawda
variable_names,"cell_name","value","condition","sample_name","experiment_name"
HalfTimeOfRecruitment,"Value_New.01.1_ROI1.txt..Measure_ROI1",9.46690726280212,"siCtrl","DDB2_Untreated","20240308"
HalfTimeOfRemoval,"Value_New.01.1_ROI1.txt..Measure_ROI1",600,"siCtrl","DDB2_Untreated","20240308"
HalfTimeOfRecruitment,"Value_New.01.1_ROI10.txt..Measure_ROI1",12.3254656791687,"siCtrl","DDB2_Untreated","20240308"
HalfTimeOfRemoval,"Value_New.01.1_ROI10.txt..Measure_ROI1",600,"siCtrl","DDB2_Untreated","20240308"
HalfTimeOfRecruitment,"Value_New.01.1_ROI2.txt..Measure_ROI1",7.69784885644913,"siCtrl","DDB2_Untreated","20240308"
HalfTimeOfRemoval,"Value_New.01.1_ROI2.txt..Measure_ROI1",600,"siCtrl","DDB2_Untreated","20240308"
HalfTimeOfRecruitment,"Value_New.01.1_ROI3.txt..Measure_ROI1",7.51758575439453,"siCtrl","DDB2_Untreated","20240308"
HalfTimeOfRemoval,"Value_New.01.1_ROI3.txt..Measure_ROI1",600,"siCtrl","DDB2_Untreated","20240308"
HalfTimeOfRecruitment,"Value_New.01.1_ROI4.txt..Measure_ROI1",10.4497925341129,"siCtrl","DDB2_Untreated","20240308"
HalfTimeOfRemoval,"Value_New.01.1_ROI4.txt..Measure_ROI1",600,"siCtrl","DDB2_Untreated","20240308"
HalfTimeOfRecruitment,"Value_New.01.1_ROI5.txt..Measure_ROI1",12.1712329387665,"siCtrl","DDB2_Untreated","20240308"
HalfTimeOfRemoval,"Value_New.01.1_ROI5.txt..Measure_ROI1",600,"siCtrl","DDB2_Untreated","20240308"
HalfTimeOfRecruitment,"Value_New.01.1_ROI6.txt..Measure_ROI1",13.8013111352921,"siCtrl","DDB2_Untreated","20240308"
HalfTimeOfRemoval,"Value_New.01.1_ROI6.txt..Measure_ROI1",600,"siCtrl","DDB2_Untreated","20240308"
HalfTimeOfRecruitment,"Value_New.01.1_ROI7.txt..Measure_ROI1",12.9760395884514,"siCtrl","DDB2_Untreated","20240308"
HalfTimeOfRemoval,"Value_New.01.1_ROI7.txt..Measure_ROI1",600,"siCtrl","DDB2_Untreated","20240308"
HalfTimeOfRecruitment,"Value_New.01.1_ROI8.txt..Measure_ROI1",15.0143444538116,"siCtrl","DDB2_Untreated","20240308"
HalfTimeOfRemoval,"Value_New.01.1_ROI8.txt..Measure_ROI1",600,"siCtrl","DDB2_Untreated","20240308"
HalfTimeOfRecruitment,"Value_New.01.1_ROI9.txt..Measure_ROI1",42.4294926524162,"siCtrl","DDB2_Untreated","20240308"
HalfTimeOfRemoval,"Value_New.01.1_ROI9.txt..Measure_ROI1",600,"siCtrl","DDB2_Untreated","20240308"
HalfTimeOfRecruitment,"Value_New.01_ROI1.txt..Measure_ROI1",8.09602797031403,"siCtrl","DDB2_Untreated","20240308"
HalfTimeOfRemoval,"Value_New.01_ROI1.txt..Measure_ROI1",55,"siCtrl","DDB2_Untreated","20240308"
HalfTimeOfRecruitment,"Value_New.01_ROI10.txt..Measure_ROI1",9.13529884815216,"siCtrl","DDB2_Untreated","20240308"
HalfTimeOfRemoval,"Value_New.01_ROI10.txt..Measure_ROI1",600,"siCtrl","DDB2_Untreated","20240308"
HalfTimeOfRecruitment,"Value_New.01_ROI11.txt..Measure_ROI1",14.3335359692574,"siCtrl","DDB2_Untreated","20240308"
HalfTimeOfRemoval,"Value_New.01_ROI11.txt..Measure_ROI1",600,"siCtrl","DDB2_Untreated","20240308"
HalfTimeOfRecruitment,"Value_New.01_ROI12.txt..Measure_ROI1",11.8344025164843,"siCtrl","DDB2_Untreated","20240308"
HalfTimeOfRemoval,"Value_New.01_ROI12.txt..Measure_ROI1",600,"siCtrl","DDB2_Untreated","20240308"
HalfTimeOfRecruitment,"Value_New.01_ROI2.txt..Measure_ROI1",9.09806483983994,"siCtrl","DDB2_Untreated","20240308"
HalfTimeOfRemoval,"Value_New.01_ROI2.txt..Measure_ROI1",600,"siCtrl","DDB2_Untreated","20240308"
HalfTimeOfRecruitment,"Value_New.01_ROI3.txt..Measure_ROI1",19.5239930152893,"siCtrl","DDB2_Untreated","20240308"
HalfTimeOfRemoval,"Value_New.01_ROI3.txt..Measure_ROI1",600,"siCtrl","DDB2_Untreated","20240308"
HalfTimeOfRecruitment,"Value_New.01_ROI4.txt..Measure_ROI1",12.7747800350189,"siCtrl","DDB2_Untreated","20240308"
HalfTimeOfRemoval,"Value_New.01_ROI4.txt..Measure_ROI1",481.999154090881,"siCtrl","DDB2_Untreated","20240308"
HalfTimeOfRecruitment,"Value_New.01_ROI5.txt..Measure_ROI1",16.7520503997803,"siCtrl","DDB2_Untreated","20240308"
HalfTimeOfRemoval,"Value_New.01_ROI5.txt..Measure_ROI1",600,"siCtrl","DDB2_Untreated","20240308"
HalfTimeOfRecruitment,"Value_New.01_ROI6.txt..Measure_ROI1",13.1357223987579,"siCtrl","DDB2_Untreated","20240308"
HalfTimeOfRemoval,"Value_New.01_ROI6.txt..Measure_ROI1",600,"siCtrl","DDB2_Untreated","20240308"
HalfTimeOfRecruitment,"Value_New.01_ROI7.txt..Measure_ROI1",9.11685931682587,"siCtrl","DDB2_Untreated","20240308"
HalfTimeOfRemoval,"Value_New.01_ROI7.txt..Measure_ROI1",600,"siCtrl","DDB2_Untreated","20240308"
HalfTimeOfRecruitment,"Value_New.01_ROI8.txt..Measure_ROI1",6.17485785484314,"siCtrl","DDB2_Untreated","20240308"
HalfTimeOfRemoval,"Value_New.01_ROI8.txt..Measure_ROI1",600,"siCtrl","DDB2_Untreated","20240308"
HalfTimeOfRecruitment,"Value_New.01_ROI9.txt..Measure_ROI1",6.09765625,"siCtrl","DDB2_Untreated","20240308"
HalfTimeOfRemoval,"Value_New.01_ROI9.txt..Measure_ROI1",591.139583587646,"siCtrl","DDB2_Untreated","20240308"
HalfTimeOfRecruitment,"Value_New.01.1_ROI1.txt..Measure_ROI1",111.53599947691,"siCtrl","NbSL3.3Q-GFP_BTZ","20240308"
HalfTimeOfRemoval,"Value_New.01.1_ROI1.txt..Measure_ROI1",600,"siCtrl","NbSL3.3Q-GFP_BTZ","20240308"
HalfTimeOfRecruitment,"Value_New.01.1_ROI10.txt..Measure_ROI1",77.0728216171265,"siCtrl","NbSL3.3Q-GFP_BTZ","20240308"
HalfTimeOfRemoval,"Value_New.01.1_ROI10.txt..Measure_ROI1",600,"siCtrl","NbSL3.3Q-GFP_BTZ","20240308"
HalfTimeOfRecruitment,"Value_New.01.1_ROI11.txt..Measure_ROI1",107.678433895111,"siCtrl","NbSL3.3Q-GFP_BTZ","20240308"
HalfTimeOfRemoval,"Value_New.01.1_ROI11.txt..Measure_ROI1",600,"siCtrl","NbSL3.3Q-GFP_BTZ","20240308"
HalfTimeOfRecruitment,"Value_New.01.1_ROI12.txt..Measure_ROI1",107.14861536026,"siCtrl","NbSL3.3Q-GFP_BTZ","20240308"
HalfTimeOfRemoval,"Value_New.01.1_ROI12.txt..Measure_ROI1",600,"siCtrl","NbSL3.3Q-GFP_BTZ","20240308"
HalfTimeOfRecruitment,"Value_New.01.1_ROI13.txt..Measure_ROI1",113.939973711967,"siCtrl","NbSL3.3Q-GFP_BTZ","20240308"
HalfTimeOfRemoval,"Value_New.01.1_ROI13.txt..Measure_ROI1",600,"siCtrl","NbSL3.3Q-GFP_BTZ","20240308"
HalfTimeOfRecruitment,"Value_New.01.1_ROI14.txt..Measure_ROI1",121.443077921867,"siCtrl","NbSL3.3Q-GFP_BTZ","20240308"
HalfTimeOfRemoval,"Value_New.01.1_ROI14.txt..Measure_ROI1",600,"siCtrl","NbSL3.3Q-GFP_BTZ","20240308"
HalfTimeOfRecruitment,"Value_New.01.1_ROI15.txt..Measure_ROI1",79.0690674781799,"siCtrl","NbSL3.3Q-GFP_BTZ","20240308"
HalfTimeOfRemoval,"Value_New.01.1_ROI15.txt..Measure_ROI1",600,"siCtrl","NbSL3.3Q-GFP_BTZ","20240308"
HalfTimeOfRecruitment,"Value_New.01.1_ROI16.txt..Measure_ROI1",141.921037197113,"siCtrl","NbSL3.3Q-GFP_BTZ","20240308"
HalfTimeOfRemoval,"Value_New.01.1_ROI16.txt..Measure_ROI1",600,"siCtrl","NbSL3.3Q-GFP_BTZ","20240308"
HalfTimeOfRecruitment,"Value_New.01.1_ROI17.txt..Measure_ROI1",98.7790131568909,"siCtrl","NbSL3.3Q-GFP_BTZ","20240308"
HalfTimeOfRemoval,"Value_New.01.1_ROI17.txt..Measure_ROI1",600,"siCtrl","NbSL3.3Q-GFP_BTZ","20240308"
HalfTimeOfRecruitment,"Value_New.01.1_ROI18.txt..Measure_ROI1",124.045889824629,"siCtrl","NbSL3.3Q-GFP_BTZ","20240308"
HalfTimeOfRemoval,"Value_New.01.1_ROI18.txt..Measure_ROI1",600,"siCtrl","NbSL3.3Q-GFP_BTZ","20240308"
HalfTimeOfRecruitment,"Value_New.01.1_ROI2.txt..Measure_ROI1",149.117016792297,"siCtrl","NbSL3.3Q-GFP_BTZ","20240308"
HalfTimeOfRemoval,"Value_New.01.1_ROI2.txt..Measure_ROI1",600,"siCtrl","NbSL3.3Q-GFP_BTZ","20240308"
HalfTimeOfRecruitment,"Value_New.01.1_ROI3.txt..Measure_ROI1",119.871162414551,"siCtrl","NbSL3.3Q-GFP_BTZ","20240308"
HalfTimeOfRemoval,"Value_New.01.1_ROI3.txt..Measure_ROI1",600,"siCtrl","NbSL3.3Q-GFP_BTZ","20240308"
HalfTimeOfRecruitment,"Value_New.01.1_ROI4.txt..Measure_ROI1",110.248277902603,"siCtrl","NbSL3.3Q-GFP_BTZ","20240308"
HalfTimeOfRemoval,"Value_New.01.1_ROI4.txt..Measure_ROI1",600,"siCtrl","NbSL3.3Q-GFP_BTZ","20240308"
HalfTimeOfRecruitment,"Value_New.01.1_ROI5.txt..Measure_ROI1",128.824376404285,"siCtrl","NbSL3.3Q-GFP_BTZ","20240308"
HalfTimeOfRemoval,"Value_New.01.1_ROI5.txt..Measure_ROI1",600,"siCtrl","NbSL3.3Q-GFP_BTZ","20240308"
HalfTimeOfRecruitment,"Value_New.01.1_ROI6.txt..Measure_ROI1",70.571436882019,"siCtrl","NbSL3.3Q-GFP_BTZ","20240308"
HalfTimeOfRemoval,"Value_New.01.1_ROI6.txt..Measure_ROI1",600,"siCtrl","NbSL3.3Q-GFP_BTZ","20240308"
HalfTimeOfRecruitment,"Value_New.01.1_ROI7.txt..Measure_ROI1",87.2230628728867,"siCtrl","NbSL3.3Q-GFP_BTZ","20240308"
HalfTimeOfRemoval,"Value_New.01.1_ROI7.txt..Measure_ROI1",600,"siCtrl","NbSL3.3Q-GFP_BTZ","20240308"
HalfTimeOfRecruitment,"Value_New.01.1_ROI8.txt..Measure_ROI1",156.568841934204,"siCtrl","NbSL3.3Q-GFP_BTZ","20240308"
HalfTimeOfRemoval,"Value_New.01.1_ROI8.txt..Measure_ROI1",600,"siCtrl","NbSL3.3Q-GFP_BTZ","20240308"
HalfTimeOfRecruitment,"Value_New.01.1_ROI9.txt..Measure_ROI1",125.864139318466,"siCtrl","NbSL3.3Q-GFP_BTZ","20240308"
HalfTimeOfRemoval,"Value_New.01.1_ROI9.txt..Measure_ROI1",600,"siCtrl","NbSL3.3Q-GFP_BTZ","20240308"
HalfTimeOfRecruitment,"Value_New.01.2_ROI1.txt..Measure_ROI1",121.123537421227,"siCtrl","NbSL3.3Q-GFP_BTZ","20240308"
HalfTimeOfRemoval,"Value_New.01.2_ROI1.txt..Measure_ROI1",600,"siCtrl","NbSL3.3Q-GFP_BTZ","20240308"
HalfTimeOfRecruitment,"Value_New.01.2_ROI10.txt..Measure_ROI1",78.7668380737305,"siCtrl","NbSL3.3Q-GFP_BTZ","20240308"
HalfTimeOfRemoval,"Value_New.01.2_ROI10.txt..Measure_ROI1",600,"siCtrl","NbSL3.3Q-GFP_BTZ","20240308"
HalfTimeOfRecruitment,"Value_New.01.2_ROI11.txt..Measure_ROI1",68.738271355629,"siCtrl","NbSL3.3Q-GFP_BTZ","20240308"
HalfTimeOfRemoval,"Value_New.01.2_ROI11.txt..Measure_ROI1",600,"siCtrl","NbSL3.3Q-GFP_BTZ","20240308"
HalfTimeOfRecruitment,"Value_New.01.2_ROI12.txt..Measure_ROI1",85.2000560760498,"siCtrl","NbSL3.3Q-GFP_BTZ","20240308"
HalfTimeOfRemoval,"Value_New.01.2_ROI12.txt..Measure_ROI1",600,"siCtrl","NbSL3.3Q-GFP_BTZ","20240308"
HalfTimeOfRecruitment,"Value_New.01.2_ROI13.txt..Measure_ROI1",212.012794345617,"siCtrl","NbSL3.3Q-GFP_BTZ","20240308"
HalfTimeOfRemoval,"Value_New.01.2_ROI13.txt..Measure_ROI1",600,"siCtrl","NbSL3.3Q-GFP_BTZ","20240308"
HalfTimeOfRecruitment,"Value_New.01.2_ROI14.txt..Measure_ROI1",104.990192949772,"siCtrl","NbSL3.3Q-GFP_BTZ","20240308"
HalfTimeOfRemoval,"Value_New.01.2_ROI14.txt..Measure_ROI1",600,"siCtrl","NbSL3.3Q-GFP_BTZ","20240308"
HalfTimeOfRecruitment,"Value_New.01.2_ROI15.txt..Measure_ROI1",137.041000366211,"siCtrl","NbSL3.3Q-GFP_BTZ","20240308"
HalfTimeOfRemoval,"Value_New.01.2_ROI15.txt..Measure_ROI1",600,"siCtrl","NbSL3.3Q-GFP_BTZ","20240308"
HalfTimeOfRecruitment,"Value_New.01.2_ROI2.txt..Measure_ROI1",111.923253923655,"siCtrl","NbSL3.3Q-GFP_BTZ","20240308"
HalfTimeOfRemoval,"Value_New.01.2_ROI2.txt..Measure_ROI1",600,"siCtrl","NbSL3.3Q-GFP_BTZ","20240308"
HalfTimeOfRecruitment,"Value_New.01.2_ROI3.txt..Measure_ROI1",100.258276820183,"siCtrl","NbSL3.3Q-GFP_BTZ","20240308"
HalfTimeOfRemoval,"Value_New.01.2_ROI3.txt..Measure_ROI1",600,"siCtrl","NbSL3.3Q-GFP_BTZ","20240308"
HalfTimeOfRecruitment,"Value_New.01.2_ROI4.txt..Measure_ROI1",236.716220855713,"siCtrl","NbSL3.3Q-GFP_BTZ","20240308"
HalfTimeOfRemoval,"Value_New.01.2_ROI4.txt..Measure_ROI1",600,"siCtrl","NbSL3.3Q-GFP_BTZ","20240308"
HalfTimeOfRecruitment,"Value_New.01.2_ROI5.txt..Measure_ROI1",190.975431740284,"siCtrl","NbSL3.3Q-GFP_BTZ","20240308"
HalfTimeOfRemoval,"Value_New.01.2_ROI5.txt..Measure_ROI1",600,"siCtrl","NbSL3.3Q-GFP_BTZ","20240308"
HalfTimeOfRecruitment,"Value_New.01.2_ROI6.txt..Measure_ROI1",149.659445285797,"siCtrl","NbSL3.3Q-GFP_BTZ","20240308"
HalfTimeOfRemoval,"Value_New.01.2_ROI6.txt..Measure_ROI1",600,"siCtrl","NbSL3.3Q-GFP_BTZ","20240308"
HalfTimeOfRecruitment,"Value_New.01.2_ROI7.txt..Measure_ROI1",121.317050606012,"siCtrl","NbSL3.3Q-GFP_BTZ","20240308"
HalfTimeOfRemoval,"Value_New.01.2_ROI7.txt..Measure_ROI1",600,"siCtrl","NbSL3.3Q-GFP_BTZ","20240308"
HalfTimeOfRecruitment,"Value_New.01.2_ROI8.txt..Measure_ROI1",72.3516248166561,"siCtrl","NbSL3.3Q-GFP_BTZ","20240308"
HalfTimeOfRemoval,"Value_New.01.2_ROI8.txt..Measure_ROI1",600,"siCtrl","NbSL3.3Q-GFP_BTZ","20240308"
HalfTimeOfRecruitment,"Value_New.01.2_ROI9.txt..Measure_ROI1",135.18749958442,"siCtrl","NbSL3.3Q-GFP_BTZ","20240308"
HalfTimeOfRemoval,"Value_New.01.2_ROI9.txt..Measure_ROI1",600,"siCtrl","NbSL3.3Q-GFP_BTZ","20240308"
HalfTimeOfRecruitment,"Value_New.01.3_ROI1.txt..Measure_ROI1",117.01677274704,"siCtrl","NbSL3.3Q-GFP_BTZ","20240308"
HalfTimeOfRemoval,"Value_New.01.3_ROI1.txt..Measure_ROI1",600,"siCtrl","NbSL3.3Q-GFP_BTZ","20240308"
HalfTimeOfRecruitment,"Value_New.01.3_ROI10.txt..Measure_ROI1",133.733304798603,"siCtrl","NbSL3.3Q-GFP_BTZ","20240308"
HalfTimeOfRemoval,"Value_New.01.3_ROI10.txt..Measure_ROI1",600,"siCtrl","NbSL3.3Q-GFP_BTZ","20240308"
HalfTimeOfRecruitment,"Value_New.01.3_ROI12.txt..Measure_ROI1",136.307455539703,"siCtrl","NbSL3.3Q-GFP_BTZ","20240308"
HalfTimeOfRemoval,"Value_New.01.3_ROI12.txt..Measure_ROI1",600,"siCtrl","NbSL3.3Q-GFP_BTZ","20240308"
HalfTimeOfRecruitment,"Value_New.01.3_ROI13.txt..Measure_ROI1",159.737627983093,"siCtrl","NbSL3.3Q-GFP_BTZ","20240308"
HalfTimeOfRemoval,"Value_New.01.3_ROI13.txt..Measure_ROI1",600,"siCtrl","NbSL3.3Q-GFP_BTZ","20240308"
HalfTimeOfRecruitment,"Value_New.01.3_ROI2.txt..Measure_ROI1",140.747873783112,"siCtrl","NbSL3.3Q-GFP_BTZ","20240308"
HalfTimeOfRemoval,"Value_New.01.3_ROI2.txt..Measure_ROI1",600,"siCtrl","NbSL3.3Q-GFP_BTZ","20240308"
HalfTimeOfRecruitment,"Value_New.01.3_ROI3.txt..Measure_ROI1",113.43414747715,"siCtrl","NbSL3.3Q-GFP_BTZ","20240308"
HalfTimeOfRemoval,"Value_New.01.3_ROI3.txt..Measure_ROI1",600,"siCtrl","NbSL3.3Q-GFP_BTZ","20240308"
HalfTimeOfRecruitment,"Value_New.01.3_ROI4.txt..Measure_ROI1",198.15037727356,"siCtrl","NbSL3.3Q-GFP_BTZ","20240308"
HalfTimeOfRemoval,"Value_New.01.3_ROI4.txt..Measure_ROI1",600,"siCtrl","NbSL3.3Q-GFP_BTZ","20240308"
HalfTimeOfRecruitment,"Value_New.01.3_ROI5.txt..Measure_ROI1",122.234077751637,"siCtrl","NbSL3.3Q-GFP_BTZ","20240308"
HalfTimeOfRemoval,"Value_New.01.3_ROI5.txt..Measure_ROI1",600,"siCtrl","NbSL3.3Q-GFP_BTZ","20240308"
HalfTimeOfRecruitment,"Value_New.01.3_ROI6.txt..Measure_ROI1",171.913209557533,"siCtrl","NbSL3.3Q-GFP_BTZ","20240308"
HalfTimeOfRemoval,"Value_New.01.3_ROI6.txt..Measure_ROI1",600,"siCtrl","NbSL3.3Q-GFP_BTZ","20240308"
HalfTimeOfRecruitment,"Value_New.01.3_ROI7.txt..Measure_ROI1",115.986876726151,"siCtrl","NbSL3.3Q-GFP_BTZ","20240308"
HalfTimeOfRemoval,"Value_New.01.3_ROI7.txt..Measure_ROI1",600,"siCtrl","NbSL3.3Q-GFP_BTZ","20240308"
HalfTimeOfRecruitment,"Value_New.01.3_ROI8.txt..Measure_ROI1",136.603229999542,"siCtrl","NbSL3.3Q-GFP_BTZ","20240308"
HalfTimeOfRemoval,"Value_New.01.3_ROI8.txt..Measure_ROI1",600,"siCtrl","NbSL3.3Q-GFP_BTZ","20240308"
HalfTimeOfRecruitment,"Value_New.01.3_ROI9.txt..Measure_ROI1",132.969520568848,"siCtrl","NbSL3.3Q-GFP_BTZ","20240308"
HalfTimeOfRemoval,"Value_New.01.3_ROI9.txt..Measure_ROI1",600,"siCtrl","NbSL3.3Q-GFP_BTZ","20240308"
HalfTimeOfRecruitment,"Value_New.01.4_ROI1.txt..Measure_ROI1",146.265352964401,"siCtrl","NbSL3.3Q-GFP_BTZ","20240308"
HalfTimeOfRemoval,"Value_New.01.4_ROI1.txt..Measure_ROI1",600,"siCtrl","NbSL3.3Q-GFP_BTZ","20240308"
HalfTimeOfRecruitment,"Value_New.01.4_ROI2.txt..Measure_ROI1",158.188426971436,"siCtrl","NbSL3.3Q-GFP_BTZ","20240308"
HalfTimeOfRemoval,"Value_New.01.4_ROI2.txt..Measure_ROI1",600,"siCtrl","NbSL3.3Q-GFP_BTZ","20240308"
HalfTimeOfRecruitment,"Value_New.01.4_ROI3.txt..Measure_ROI1",126.335666656494,"siCtrl","NbSL3.3Q-GFP_BTZ","20240308"
HalfTimeOfRemoval,"Value_New.01.4_ROI3.txt..Measure_ROI1",600,"siCtrl","NbSL3.3Q-GFP_BTZ","20240308"
HalfTimeOfRecruitment,"Value_New.01.4_ROI4.txt..Measure_ROI1",133.221994757652,"siCtrl","NbSL3.3Q-GFP_BTZ","20240308"
HalfTimeOfRemoval,"Value_New.01.4_ROI4.txt..Measure_ROI1",600,"siCtrl","NbSL3.3Q-GFP_BTZ","20240308"
HalfTimeOfRecruitment,"Value_New.01.4_ROI5.txt..Measure_ROI1",182.103970184922,"siCtrl","NbSL3.3Q-GFP_BTZ","20240308"
HalfTimeOfRemoval,"Value_New.01.4_ROI5.txt..Measure_ROI1",600,"siCtrl","NbSL3.3Q-GFP_BTZ","20240308"
HalfTimeOfRecruitment,"Value_New.01.4_ROI7.txt..Measure_ROI1",132.570024847984,"siCtrl","NbSL3.3Q-GFP_BTZ","20240308"
HalfTimeOfRemoval,"Value_New.01.4_ROI7.txt..Measure_ROI1",600,"siCtrl","NbSL3.3Q-GFP_BTZ","20240308"
HalfTimeOfRecruitment,"Value_New.01.4_ROI8.txt..Measure_ROI1",204.237380981445,"siCtrl","NbSL3.3Q-GFP_BTZ","20240308"
HalfTimeOfRemoval,"Value_New.01.4_ROI8.txt..Measure_ROI1",600,"siCtrl","NbSL3.3Q-GFP_BTZ","20240308"
HalfTimeOfRecruitment,"Value_New.01.6_ROI1.txt..Measure_ROI1",194.521684885025,"siCtrl","NbSL3.3Q-GFP_BTZ","20240308"
HalfTimeOfRemoval,"Value_New.01.6_ROI1.txt..Measure_ROI1",600,"siCtrl","NbSL3.3Q-GFP_BTZ","20240308"
HalfTimeOfRecruitment,"Value_New.01.6_ROI2.txt..Measure_ROI1",71.3693515956402,"siCtrl","NbSL3.3Q-GFP_BTZ","20240308"
HalfTimeOfRemoval,"Value_New.01.6_ROI2.txt..Measure_ROI1",600,"siCtrl","NbSL3.3Q-GFP_BTZ","20240308"
HalfTimeOfRecruitment,"Value_New.01.6_ROI3.txt..Measure_ROI1",131.364118695259,"siCtrl","NbSL3.3Q-GFP_BTZ","20240308"
HalfTimeOfRemoval,"Value_New.01.6_ROI3.txt..Measure_ROI1",600,"siCtrl","NbSL3.3Q-GFP_BTZ","20240308"
HalfTimeOfRecruitment,"Value_New.01.6_ROI4.txt..Measure_ROI1",119.837590456009,"siCtrl","NbSL3.3Q-GFP_BTZ","20240308"
HalfTimeOfRemoval,"Value_New.01.6_ROI4.txt..Measure_ROI1",600,"siCtrl","NbSL3.3Q-GFP_BTZ","20240308"
HalfTimeOfRecruitment,"Value_New.01.6_ROI5.txt..Measure_ROI1",280.341960310936,"siCtrl","NbSL3.3Q-GFP_BTZ","20240308"
HalfTimeOfRemoval,"Value_New.01.6_ROI5.txt..Measure_ROI1",600,"siCtrl","NbSL3.3Q-GFP_BTZ","20240308"
HalfTimeOfRecruitment,"Value_New.01.6_ROI6.txt..Measure_ROI1",153.96051004529,"siCtrl","NbSL3.3Q-GFP_BTZ","20240308"
HalfTimeOfRemoval,"Value_New.01.6_ROI6.txt..Measure_ROI1",600,"siCtrl","NbSL3.3Q-GFP_BTZ","20240308"
HalfTimeOfRecruitment,"Value_New.01.6_ROI7.txt..Measure_ROI1",67.0696325302124,"siCtrl","NbSL3.3Q-GFP_BTZ","20240308"
HalfTimeOfRemoval,"Value_New.01.6_ROI7.txt..Measure_ROI1",600,"siCtrl","NbSL3.3Q-GFP_BTZ","20240308"
HalfTimeOfRecruitment,"Value_New.01_ROI1.txt..Measure_ROI1",106.951604008675,"siCtrl","NbSL3.3Q-GFP_BTZ","20240308"
HalfTimeOfRemoval,"Value_New.01_ROI1.txt..Measure_ROI1",600,"siCtrl","NbSL3.3Q-GFP_BTZ","20240308"
HalfTimeOfRecruitment,"Value_New.01_ROI10.txt..Measure_ROI1",122.515426576138,"siCtrl","NbSL3.3Q-GFP_BTZ","20240308"
HalfTimeOfRemoval,"Value_New.01_ROI10.txt..Measure_ROI1",600,"siCtrl","NbSL3.3Q-GFP_BTZ","20240308"
HalfTimeOfRecruitment,"Value_New.01_ROI11.txt..Measure_ROI1",113.949680417776,"siCtrl","NbSL3.3Q-GFP_BTZ","20240308"
HalfTimeOfRemoval,"Value_New.01_ROI11.txt..Measure_ROI1",600,"siCtrl","NbSL3.3Q-GFP_BTZ","20240308"
HalfTimeOfRecruitment,"Value_New.01_ROI12.txt..Measure_ROI1",137.655804157257,"siCtrl","NbSL3.3Q-GFP_BTZ","20240308"
HalfTimeOfRemoval,"Value_New.01_ROI12.txt..Measure_ROI1",600,"siCtrl","NbSL3.3Q-GFP_BTZ","20240308"
HalfTimeOfRecruitment,"Value_New.01_ROI13.txt..Measure_ROI1",100.839628055692,"siCtrl","NbSL3.3Q-GFP_BTZ","20240308"
HalfTimeOfRemoval,"Value_New.01_ROI13.txt..Measure_ROI1",600,"siCtrl","NbSL3.3Q-GFP_BTZ","20240308"
HalfTimeOfRecruitment,"Value_New.01_ROI14.txt..Measure_ROI1",129.448339700699,"siCtrl","NbSL3.3Q-GFP_BTZ","20240308"
HalfTimeOfRemoval,"Value_New.01_ROI14.txt..Measure_ROI1",600,"siCtrl","NbSL3.3Q-GFP_BTZ","20240308"
HalfTimeOfRecruitment,"Value_New.01_ROI15.txt..Measure_ROI1",356.363175630569,"siCtrl","NbSL3.3Q-GFP_BTZ","20240308"
HalfTimeOfRemoval,"Value_New.01_ROI15.txt..Measure_ROI1",600,"siCtrl","NbSL3.3Q-GFP_BTZ","20240308"
HalfTimeOfRecruitment,"Value_New.01_ROI16.txt..Measure_ROI1",150.033508062363,"siCtrl","NbSL3.3Q-GFP_BTZ","20240308"
HalfTimeOfRemoval,"Value_New.01_ROI16.txt..Measure_ROI1",600,"siCtrl","NbSL3.3Q-GFP_BTZ","20240308"
HalfTimeOfRecruitment,"Value_New.01_ROI17.txt..Measure_ROI1",94.6023403406143,"siCtrl","NbSL3.3Q-GFP_BTZ","20240308"
HalfTimeOfRemoval,"Value_New.01_ROI17.txt..Measure_ROI1",600,"siCtrl","NbSL3.3Q-GFP_BTZ","20240308"
HalfTimeOfRecruitment,"Value_New.01_ROI18.txt..Measure_ROI1",91.2471785545349,"siCtrl","NbSL3.3Q-GFP_BTZ","20240308"
HalfTimeOfRemoval,"Value_New.01_ROI18.txt..Measure_ROI1",600,"siCtrl","NbSL3.3Q-GFP_BTZ","20240308"
HalfTimeOfRecruitment,"Value_New.01_ROI19.txt..Measure_ROI1",89.1866093873978,"siCtrl","NbSL3.3Q-GFP_BTZ","20240308"
HalfTimeOfRemoval,"Value_New.01_ROI19.txt..Measure_ROI1",600,"siCtrl","NbSL3.3Q-GFP_BTZ","20240308"
HalfTimeOfRecruitment,"Value_New.01_ROI2.txt..Measure_ROI1",105.897362947464,"siCtrl","NbSL3.3Q-GFP_BTZ","20240308"
HalfTimeOfRemoval,"Value_New.01_ROI2.txt..Measure_ROI1",600,"siCtrl","NbSL3.3Q-GFP_BTZ","20240308"
HalfTimeOfRecruitment,"Value_New.01_ROI20.txt..Measure_ROI1",61.7603056430817,"siCtrl","NbSL3.3Q-GFP_BTZ","20240308"
HalfTimeOfRemoval,"Value_New.01_ROI20.txt..Measure_ROI1",600,"siCtrl","NbSL3.3Q-GFP_BTZ","20240308"
HalfTimeOfRecruitment,"Value_New.01_ROI21.txt..Measure_ROI1",181.305525779724,"siCtrl","NbSL3.3Q-GFP_BTZ","20240308"
HalfTimeOfRemoval,"Value_New.01_ROI21.txt..Measure_ROI1",600,"siCtrl","NbSL3.3Q-GFP_BTZ","20240308"
HalfTimeOfRecruitment,"Value_New.01_ROI22.txt..Measure_ROI1",82.8332326412201,"siCtrl","NbSL3.3Q-GFP_BTZ","20240308"
HalfTimeOfRemoval,"Value_New.01_ROI22.txt..Measure_ROI1",600,"siCtrl","NbSL3.3Q-GFP_BTZ","20240308"
HalfTimeOfRecruitment,"Value_New.01_ROI3.txt..Measure_ROI1",130.574990004301,"siCtrl","NbSL3.3Q-GFP_BTZ","20240308"
HalfTimeOfRemoval,"Value_New.01_ROI3.txt..Measure_ROI1",600,"siCtrl","NbSL3.3Q-GFP_BTZ","20240308"
HalfTimeOfRecruitment,"Value_New.01_ROI4.txt..Measure_ROI1",103.138815879822,"siCtrl","NbSL3.3Q-GFP_BTZ","20240308"
HalfTimeOfRemoval,"Value_New.01_ROI4.txt..Measure_ROI1",600,"siCtrl","NbSL3.3Q-GFP_BTZ","20240308"
HalfTimeOfRecruitment,"Value_New.01_ROI5.txt..Measure_ROI1",63.8328216075897,"siCtrl","NbSL3.3Q-GFP_BTZ","20240308"
HalfTimeOfRemoval,"Value_New.01_ROI5.txt..Measure_ROI1",600,"siCtrl","NbSL3.3Q-GFP_BTZ","20240308"
HalfTimeOfRecruitment,"Value_New.01_ROI6.txt..Measure_ROI1",72.9648220539093,"siCtrl","NbSL3.3Q-GFP_BTZ","20240308"
HalfTimeOfRemoval,"Value_New.01_ROI6.txt..Measure_ROI1",600,"siCtrl","NbSL3.3Q-GFP_BTZ","20240308"
HalfTimeOfRecruitment,"Value_New.01_ROI7.txt..Measure_ROI1",109.910615086555,"siCtrl","NbSL3.3Q-GFP_BTZ","20240308"
HalfTimeOfRemoval,"Value_New.01_ROI7.txt..Measure_ROI1",600,"siCtrl","NbSL3.3Q-GFP_BTZ","20240308"
HalfTimeOfRecruitment,"Value_New.01_ROI8.txt..Measure_ROI1",128.370282649994,"siCtrl","NbSL3.3Q-GFP_BTZ","20240308"
HalfTimeOfRemoval,"Value_New.01_ROI8.txt..Measure_ROI1",600,"siCtrl","NbSL3.3Q-GFP_BTZ","20240308"
HalfTimeOfRecruitment,"Value_New.01_ROI9.txt..Measure_ROI1",112.480655044317,"siCtrl","NbSL3.3Q-GFP_BTZ","20240308"
HalfTimeOfRemoval,"Value_New.01_ROI9.txt..Measure_ROI1",600,"siCtrl","NbSL3.3Q-GFP_BTZ","20240308"
HalfTimeOfRecruitment,"Value_New.01.1_ROI1.txt..Measure_ROI1",200.62340593338,"siCtrl","NbSL3.3Q-GFP_Untreated","20240308"
HalfTimeOfRemoval,"Value_New.01.1_ROI1.txt..Measure_ROI1",600,"siCtrl","NbSL3.3Q-GFP_Untreated","20240308"
HalfTimeOfRecruitment,"Value_New.01.1_ROI10.txt..Measure_ROI1",219.855878710747,"siCtrl","NbSL3.3Q-GFP_Untreated","20240308"
HalfTimeOfRemoval,"Value_New.01.1_ROI10.txt..Measure_ROI1",600,"siCtrl","NbSL3.3Q-GFP_Untreated","20240308"
HalfTimeOfRecruitment,"Value_New.01.1_ROI11.txt..Measure_ROI1",191.104490160942,"siCtrl","NbSL3.3Q-GFP_Untreated","20240308"
HalfTimeOfRemoval,"Value_New.01.1_ROI11.txt..Measure_ROI1",600,"siCtrl","NbSL3.3Q-GFP_Untreated","20240308"
HalfTimeOfRecruitment,"Value_New.01.1_ROI12.txt..Measure_ROI1",232.084734857082,"siCtrl","NbSL3.3Q-GFP_Untreated","20240308"
HalfTimeOfRemoval,"Value_New.01.1_ROI12.txt..Measure_ROI1",600,"siCtrl","NbSL3.3Q-GFP_Untreated","20240308"
HalfTimeOfRecruitment,"Value_New.01.1_ROI13.txt..Measure_ROI1",188.465333461761,"siCtrl","NbSL3.3Q-GFP_Untreated","20240308"
HalfTimeOfRemoval,"Value_New.01.1_ROI13.txt..Measure_ROI1",600,"siCtrl","NbSL3.3Q-GFP_Untreated","20240308"
HalfTimeOfRecruitment,"Value_New.01.1_ROI14.txt..Measure_ROI1",207.543801426888,"siCtrl","NbSL3.3Q-GFP_Untreated","20240308"
HalfTimeOfRemoval,"Value_New.01.1_ROI14.txt..Measure_ROI1",600,"siCtrl","NbSL3.3Q-GFP_Untreated","20240308"
HalfTimeOfRecruitment,"Value_New.01.1_ROI16.txt..Measure_ROI1",208.694111466408,"siCtrl","NbSL3.3Q-GFP_Untreated","20240308"
HalfTimeOfRemoval,"Value_New.01.1_ROI16.txt..Measure_ROI1",600,"siCtrl","NbSL3.3Q-GFP_Untreated","20240308"
HalfTimeOfRecruitment,"Value_New.01.1_ROI17.txt..Measure_ROI1",190.970872074366,"siCtrl","NbSL3.3Q-GFP_Untreated","20240308"
HalfTimeOfRemoval,"Value_New.01.1_ROI17.txt..Measure_ROI1",600,"siCtrl","NbSL3.3Q-GFP_Untreated","20240308"
HalfTimeOfRecruitment,"Value_New.01.1_ROI18.txt..Measure_ROI1",200.045302867889,"siCtrl","NbSL3.3Q-GFP_Untreated","20240308"
HalfTimeOfRemoval,"Value_New.01.1_ROI18.txt..Measure_ROI1",600,"siCtrl","NbSL3.3Q-GFP_Untreated","20240308"
HalfTimeOfRecruitment,"Value_New.01.1_ROI2.txt..Measure_ROI1",180.643200784922,"siCtrl","NbSL3.3Q-GFP_Untreated","20240308"
HalfTimeOfRemoval,"Value_New.01.1_ROI2.txt..Measure_ROI1",600,"siCtrl","NbSL3.3Q-GFP_Untreated","20240308"
HalfTimeOfRecruitment,"Value_New.01.1_ROI3.txt..Measure_ROI1",268.677354991436,"siCtrl","NbSL3.3Q-GFP_Untreated","20240308"
HalfTimeOfRemoval,"Value_New.01.1_ROI3.txt..Measure_ROI1",600,"siCtrl","NbSL3.3Q-GFP_Untreated","20240308"
HalfTimeOfRecruitment,"Value_New.01.1_ROI4.txt..Measure_ROI1",168.748576164246,"siCtrl","NbSL3.3Q-GFP_Untreated","20240308"
HalfTimeOfRemoval,"Value_New.01.1_ROI4.txt..Measure_ROI1",600,"siCtrl","NbSL3.3Q-GFP_Untreated","20240308"
HalfTimeOfRecruitment,"Value_New.01.1_ROI5.txt..Measure_ROI1",299.388592243195,"siCtrl","NbSL3.3Q-GFP_Untreated","20240308"
HalfTimeOfRemoval,"Value_New.01.1_ROI5.txt..Measure_ROI1",600,"siCtrl","NbSL3.3Q-GFP_Untreated","20240308"
HalfTimeOfRecruitment,"Value_New.01.1_ROI6.txt..Measure_ROI1",201.373023986816,"siCtrl","NbSL3.3Q-GFP_Untreated","20240308"
HalfTimeOfRemoval,"Value_New.01.1_ROI6.txt..Measure_ROI1",600,"siCtrl","NbSL3.3Q-GFP_Untreated","20240308"
HalfTimeOfRecruitment,"Value_New.01.1_ROI7.txt..Measure_ROI1",253.071603477001,"siCtrl","NbSL3.3Q-GFP_Untreated","20240308"
HalfTimeOfRemoval,"Value_New.01.1_ROI7.txt..Measure_ROI1",600,"siCtrl","NbSL3.3Q-GFP_Untreated","20240308"
HalfTimeOfRecruitment,"Value_New.01.1_ROI8.txt..Measure_ROI1",205.842487871647,"siCtrl","NbSL3.3Q-GFP_Untreated","20240308"
HalfTimeOfRemoval,"Value_New.01.1_ROI8.txt..Measure_ROI1",600,"siCtrl","NbSL3.3Q-GFP_Untreated","20240308"
HalfTimeOfRecruitment,"Value_New.01.1_ROI9.txt..Measure_ROI1",342.106956124306,"siCtrl","NbSL3.3Q-GFP_Untreated","20240308"
HalfTimeOfRemoval,"Value_New.01.1_ROI9.txt..Measure_ROI1",600,"siCtrl","NbSL3.3Q-GFP_Untreated","20240308"
HalfTimeOfRecruitment,"Value_New.01.2_ROI1.txt..Measure_ROI1",172.659095078707,"siCtrl","NbSL3.3Q-GFP_Untreated","20240308"
HalfTimeOfRemoval,"Value_New.01.2_ROI1.txt..Measure_ROI1",600,"siCtrl","NbSL3.3Q-GFP_Untreated","20240308"
HalfTimeOfRecruitment,"Value_New.01.2_ROI10.txt..Measure_ROI1",235.308431625366,"siCtrl","NbSL3.3Q-GFP_Untreated","20240308"
HalfTimeOfRemoval,"Value_New.01.2_ROI10.txt..Measure_ROI1",600,"siCtrl","NbSL3.3Q-GFP_Untreated","20240308"
HalfTimeOfRecruitment,"Value_New.01.2_ROI11.txt..Measure_ROI1",149.543403983116,"siCtrl","NbSL3.3Q-GFP_Untreated","20240308"
HalfTimeOfRemoval,"Value_New.01.2_ROI11.txt..Measure_ROI1",600,"siCtrl","NbSL3.3Q-GFP_Untreated","20240308"
HalfTimeOfRecruitment,"Value_New.01.2_ROI12.txt..Measure_ROI1",200.611298173666,"siCtrl","NbSL3.3Q-GFP_Untreated","20240308"
HalfTimeOfRemoval,"Value_New.01.2_ROI12.txt..Measure_ROI1",600,"siCtrl","NbSL3.3Q-GFP_Untreated","20240308"
HalfTimeOfRecruitment,"Value_New.01.2_ROI13.txt..Measure_ROI1",224.867403656244,"siCtrl","NbSL3.3Q-GFP_Untreated","20240308"
HalfTimeOfRemoval,"Value_New.01.2_ROI13.txt..Measure_ROI1",600,"siCtrl","NbSL3.3Q-GFP_Untreated","20240308"
HalfTimeOfRecruitment,"Value_New.01.2_ROI14.txt..Measure_ROI1",142.647561073303,"siCtrl","NbSL3.3Q-GFP_Untreated","20240308"
HalfTimeOfRemoval,"Value_New.01.2_ROI14.txt..Measure_ROI1",600,"siCtrl","NbSL3.3Q-GFP_Untreated","20240308"
HalfTimeOfRecruitment,"Value_New.01.2_ROI15.txt..Measure_ROI1",134.766387909651,"siCtrl","NbSL3.3Q-GFP_Untreated","20240308"
HalfTimeOfRemoval,"Value_New.01.2_ROI15.txt..Measure_ROI1",600,"siCtrl","NbSL3.3Q-GFP_Untreated","20240308"
HalfTimeOfRecruitment,"Value_New.01.2_ROI16.txt..Measure_ROI1",182.258030295372,"siCtrl","NbSL3.3Q-GFP_Untreated","20240308"
HalfTimeOfRemoval,"Value_New.01.2_ROI16.txt..Measure_ROI1",600,"siCtrl","NbSL3.3Q-GFP_Untreated","20240308"
HalfTimeOfRecruitment,"Value_New.01.2_ROI17.txt..Measure_ROI1",197.759207487106,"siCtrl","NbSL3.3Q-GFP_Untreated","20240308"
HalfTimeOfRemoval,"Value_New.01.2_ROI17.txt..Measure_ROI1",600,"siCtrl","NbSL3.3Q-GFP_Untreated","20240308"
HalfTimeOfRecruitment,"Value_New.01.2_ROI18.txt..Measure_ROI1",182.978825052152,"siCtrl","NbSL3.3Q-GFP_Untreated","20240308"
HalfTimeOfRemoval,"Value_New.01.2_ROI18.txt..Measure_ROI1",600,"siCtrl","NbSL3.3Q-GFP_Untreated","20240308"
HalfTimeOfRecruitment,"Value_New.01.2_ROI19.txt..Measure_ROI1",181.788766860962,"siCtrl","NbSL3.3Q-GFP_Untreated","20240308"
HalfTimeOfRemoval,"Value_New.01.2_ROI19.txt..Measure_ROI1",600,"siCtrl","NbSL3.3Q-GFP_Untreated","20240308"
HalfTimeOfRecruitment,"Value_New.01.2_ROI2.txt..Measure_ROI1",165.868732988834,"siCtrl","NbSL3.3Q-GFP_Untreated","20240308"
HalfTimeOfRemoval,"Value_New.01.2_ROI2.txt..Measure_ROI1",600,"siCtrl","NbSL3.3Q-GFP_Untreated","20240308"
HalfTimeOfRecruitment,"Value_New.01.2_ROI3.txt..Measure_ROI1",196.949644088745,"siCtrl","NbSL3.3Q-GFP_Untreated","20240308"
HalfTimeOfRemoval,"Value_New.01.2_ROI3.txt..Measure_ROI1",600,"siCtrl","NbSL3.3Q-GFP_Untreated","20240308"
HalfTimeOfRecruitment,"Value_New.01.2_ROI4.txt..Measure_ROI1",208.165679812431,"siCtrl","NbSL3.3Q-GFP_Untreated","20240308"
HalfTimeOfRemoval,"Value_New.01.2_ROI4.txt..Measure_ROI1",600,"siCtrl","NbSL3.3Q-GFP_Untreated","20240308"
HalfTimeOfRecruitment,"Value_New.01.2_ROI5.txt..Measure_ROI1",159.208820343018,"siCtrl","NbSL3.3Q-GFP_Untreated","20240308"
HalfTimeOfRemoval,"Value_New.01.2_ROI5.txt..Measure_ROI1",600,"siCtrl","NbSL3.3Q-GFP_Untreated","20240308"
HalfTimeOfRecruitment,"Value_New.01.2_ROI6.txt..Measure_ROI1",216.956708908081,"siCtrl","NbSL3.3Q-GFP_Untreated","20240308"
HalfTimeOfRemoval,"Value_New.01.2_ROI6.txt..Measure_ROI1",600,"siCtrl","NbSL3.3Q-GFP_Untreated","20240308"
HalfTimeOfRecruitment,"Value_New.01.2_ROI7.txt..Measure_ROI1",175.343703389168,"siCtrl","NbSL3.3Q-GFP_Untreated","20240308"
HalfTimeOfRemoval,"Value_New.01.2_ROI7.txt..Measure_ROI1",600,"siCtrl","NbSL3.3Q-GFP_Untreated","20240308"
HalfTimeOfRecruitment,"Value_New.01.2_ROI8.txt..Measure_ROI1",151.756019353867,"siCtrl","NbSL3.3Q-GFP_Untreated","20240308"
HalfTimeOfRemoval,"Value_New.01.2_ROI8.txt..Measure_ROI1",600,"siCtrl","NbSL3.3Q-GFP_Untreated","20240308"
HalfTimeOfRecruitment,"Value_New.01.2_ROI9.txt..Measure_ROI1",188.092624217272,"siCtrl","NbSL3.3Q-GFP_Untreated","20240308"
HalfTimeOfRemoval,"Value_New.01.2_ROI9.txt..Measure_ROI1",600,"siCtrl","NbSL3.3Q-GFP_Untreated","20240308"
HalfTimeOfRecruitment,"Value_New.01.3_ROI1.txt..Measure_ROI1",148.865089416504,"siCtrl","NbSL3.3Q-GFP_Untreated","20240308"
HalfTimeOfRemoval,"Value_New.01.3_ROI1.txt..Measure_ROI1",600,"siCtrl","NbSL3.3Q-GFP_Untreated","20240308"
HalfTimeOfRecruitment,"Value_New.01.3_ROI10.txt..Measure_ROI1",151.468723803759,"siCtrl","NbSL3.3Q-GFP_Untreated","20240308"
HalfTimeOfRemoval,"Value_New.01.3_ROI10.txt..Measure_ROI1",600,"siCtrl","NbSL3.3Q-GFP_Untreated","20240308"
HalfTimeOfRecruitment,"Value_New.01.3_ROI11.txt..Measure_ROI1",162.536177605391,"siCtrl","NbSL3.3Q-GFP_Untreated","20240308"
HalfTimeOfRemoval,"Value_New.01.3_ROI11.txt..Measure_ROI1",600,"siCtrl","NbSL3.3Q-GFP_Untreated","20240308"
HalfTimeOfRecruitment,"Value_New.01.3_ROI12.txt..Measure_ROI1",104.600177764893,"siCtrl","NbSL3.3Q-GFP_Untreated","20240308"
HalfTimeOfRemoval,"Value_New.01.3_ROI12.txt..Measure_ROI1",600,"siCtrl","NbSL3.3Q-GFP_Untreated","20240308"
HalfTimeOfRecruitment,"Value_New.01.3_ROI13.txt..Measure_ROI1",147.759940624237,"siCtrl","NbSL3.3Q-GFP_Untreated","20240308"
HalfTimeOfRemoval,"Value_New.01.3_ROI13.txt..Measure_ROI1",600,"siCtrl","NbSL3.3Q-GFP_Untreated","20240308"
HalfTimeOfRecruitment,"Value_New.01.3_ROI14.txt..Measure_ROI1",235.04435634613,"siCtrl","NbSL3.3Q-GFP_Untreated","20240308"
HalfTimeOfRemoval,"Value_New.01.3_ROI14.txt..Measure_ROI1",600,"siCtrl","NbSL3.3Q-GFP_Untreated","20240308"
HalfTimeOfRecruitment,"Value_New.01.3_ROI15.txt..Measure_ROI1",135.771865844727,"siCtrl","NbSL3.3Q-GFP_Untreated","20240308"
HalfTimeOfRemoval,"Value_New.01.3_ROI15.txt..Measure_ROI1",600,"siCtrl","NbSL3.3Q-GFP_Untreated","20240308"
HalfTimeOfRecruitment,"Value_New.01.3_ROI16.txt..Measure_ROI1",151.991011738777,"siCtrl","NbSL3.3Q-GFP_Untreated","20240308"
HalfTimeOfRemoval,"Value_New.01.3_ROI16.txt..Measure_ROI1",600,"siCtrl","NbSL3.3Q-GFP_Untreated","20240308"
HalfTimeOfRecruitment,"Value_New.01.3_ROI17.txt..Measure_ROI1",146.707174479961,"siCtrl","NbSL3.3Q-GFP_Untreated","20240308"
HalfTimeOfRemoval,"Value_New.01.3_ROI17.txt..Measure_ROI1",600,"siCtrl","NbSL3.3Q-GFP_Untreated","20240308"
HalfTimeOfRecruitment,"Value_New.01.3_ROI18.txt..Measure_ROI1",144.375699937344,"siCtrl","NbSL3.3Q-GFP_Untreated","20240308"
HalfTimeOfRemoval,"Value_New.01.3_ROI18.txt..Measure_ROI1",600,"siCtrl","NbSL3.3Q-GFP_Untreated","20240308"
HalfTimeOfRecruitment,"Value_New.01.3_ROI19.txt..Measure_ROI1",138.309787750244,"siCtrl","NbSL3.3Q-GFP_Untreated","20240308"
HalfTimeOfRemoval,"Value_New.01.3_ROI19.txt..Measure_ROI1",600,"siCtrl","NbSL3.3Q-GFP_Untreated","20240308"
HalfTimeOfRecruitment,"Value_New.01.3_ROI2.txt..Measure_ROI1",124.455976486206,"siCtrl","NbSL3.3Q-GFP_Untreated","20240308"
HalfTimeOfRemoval,"Value_New.01.3_ROI2.txt..Measure_ROI1",600,"siCtrl","NbSL3.3Q-GFP_Untreated","20240308"
HalfTimeOfRecruitment,"Value_New.01.3_ROI20.txt..Measure_ROI1",145.112825632095,"siCtrl","NbSL3.3Q-GFP_Untreated","20240308"
HalfTimeOfRemoval,"Value_New.01.3_ROI20.txt..Measure_ROI1",600,"siCtrl","NbSL3.3Q-GFP_Untreated","20240308"
HalfTimeOfRecruitment,"Value_New.01.3_ROI21.txt..Measure_ROI1",156.110754013062,"siCtrl","NbSL3.3Q-GFP_Untreated","20240308"
HalfTimeOfRemoval,"Value_New.01.3_ROI21.txt..Measure_ROI1",600,"siCtrl","NbSL3.3Q-GFP_Untreated","20240308"
HalfTimeOfRecruitment,"Value_New.01.3_ROI3.txt..Measure_ROI1",143.818511962891,"siCtrl","NbSL3.3Q-GFP_Untreated","20240308"
HalfTimeOfRemoval,"Value_New.01.3_ROI3.txt..Measure_ROI1",600,"siCtrl","NbSL3.3Q-GFP_Untreated","20240308"
HalfTimeOfRecruitment,"Value_New.01.3_ROI4.txt..Measure_ROI1",139.767343640327,"siCtrl","NbSL3.3Q-GFP_Untreated","20240308"
HalfTimeOfRemoval,"Value_New.01.3_ROI4.txt..Measure_ROI1",600,"siCtrl","NbSL3.3Q-GFP_Untreated","20240308"
HalfTimeOfRecruitment,"Value_New.01.3_ROI5.txt..Measure_ROI1",159.283854484558,"siCtrl","NbSL3.3Q-GFP_Untreated","20240308"
HalfTimeOfRemoval,"Value_New.01.3_ROI5.txt..Measure_ROI1",600,"siCtrl","NbSL3.3Q-GFP_Untreated","20240308"
HalfTimeOfRecruitment,"Value_New.01.3_ROI6.txt..Measure_ROI1",187.162694513798,"siCtrl","NbSL3.3Q-GFP_Untreated","20240308"
HalfTimeOfRemoval,"Value_New.01.3_ROI6.txt..Measure_ROI1",600,"siCtrl","NbSL3.3Q-GFP_Untreated","20240308"
HalfTimeOfRecruitment,"Value_New.01.3_ROI7.txt..Measure_ROI1",177.264121055603,"siCtrl","NbSL3.3Q-GFP_Untreated","20240308"
HalfTimeOfRemoval,"Value_New.01.3_ROI7.txt..Measure_ROI1",600,"siCtrl","NbSL3.3Q-GFP_Untreated","20240308"
HalfTimeOfRecruitment,"Value_New.01.3_ROI8.txt..Measure_ROI1",131.687718629837,"siCtrl","NbSL3.3Q-GFP_Untreated","20240308"
HalfTimeOfRemoval,"Value_New.01.3_ROI8.txt..Measure_ROI1",600,"siCtrl","NbSL3.3Q-GFP_Untreated","20240308"
HalfTimeOfRecruitment,"Value_New.01.3_ROI9.txt..Measure_ROI1",166.298722982407,"siCtrl","NbSL3.3Q-GFP_Untreated","20240308"
HalfTimeOfRemoval,"Value_New.01.3_ROI9.txt..Measure_ROI1",600,"siCtrl","NbSL3.3Q-GFP_Untreated","20240308"
HalfTimeOfRecruitment,"Value_New.01.4_ROI1.txt..Measure_ROI1",199.243620634079,"siCtrl","NbSL3.3Q-GFP_Untreated","20240308"
HalfTimeOfRemoval,"Value_New.01.4_ROI1.txt..Measure_ROI1",600,"siCtrl","NbSL3.3Q-GFP_Untreated","20240308"
HalfTimeOfRecruitment,"Value_New.01.4_ROI10.txt..Measure_ROI1",125.834465265274,"siCtrl","NbSL3.3Q-GFP_Untreated","20240308"
HalfTimeOfRemoval,"Value_New.01.4_ROI10.txt..Measure_ROI1",600,"siCtrl","NbSL3.3Q-GFP_Untreated","20240308"
HalfTimeOfRecruitment,"Value_New.01.4_ROI11.txt..Measure_ROI1",129.035979151726,"siCtrl","NbSL3.3Q-GFP_Untreated","20240308"
HalfTimeOfRemoval,"Value_New.01.4_ROI11.txt..Measure_ROI1",600,"siCtrl","NbSL3.3Q-GFP_Untreated","20240308"
HalfTimeOfRecruitment,"Value_New.01.4_ROI12.txt..Measure_ROI1",129.685958385468,"siCtrl","NbSL3.3Q-GFP_Untreated","20240308"
HalfTimeOfRemoval,"Value_New.01.4_ROI12.txt..Measure_ROI1",600,"siCtrl","NbSL3.3Q-GFP_Untreated","20240308"
HalfTimeOfRecruitment,"Value_New.01.4_ROI13.txt..Measure_ROI1",120.05415558815,"siCtrl","NbSL3.3Q-GFP_Untreated","20240308"
HalfTimeOfRemoval,"Value_New.01.4_ROI13.txt..Measure_ROI1",600,"siCtrl","NbSL3.3Q-GFP_Untreated","20240308"
HalfTimeOfRecruitment,"Value_New.01.4_ROI14.txt..Measure_ROI1",120.273933559656,"siCtrl","NbSL3.3Q-GFP_Untreated","20240308"
HalfTimeOfRemoval,"Value_New.01.4_ROI14.txt..Measure_ROI1",600,"siCtrl","NbSL3.3Q-GFP_Untreated","20240308"
HalfTimeOfRecruitment,"Value_New.01.4_ROI15.txt..Measure_ROI1",95.0288599729538,"siCtrl","NbSL3.3Q-GFP_Untreated","20240308"
HalfTimeOfRemoval,"Value_New.01.4_ROI15.txt..Measure_ROI1",600,"siCtrl","NbSL3.3Q-GFP_Untreated","20240308"
HalfTimeOfRecruitment,"Value_New.01.4_ROI16.txt..Measure_ROI1",116.92037987709,"siCtrl","NbSL3.3Q-GFP_Untreated","20240308"
HalfTimeOfRemoval,"Value_New.01.4_ROI16.txt..Measure_ROI1",600,"siCtrl","NbSL3.3Q-GFP_Untreated","20240308"
HalfTimeOfRecruitment,"Value_New.01.4_ROI17.txt..Measure_ROI1",110.065470218658,"siCtrl","NbSL3.3Q-GFP_Untreated","20240308"
HalfTimeOfRemoval,"Value_New.01.4_ROI17.txt..Measure_ROI1",600,"siCtrl","NbSL3.3Q-GFP_Untreated","20240308"
HalfTimeOfRecruitment,"Value_New.01.4_ROI18.txt..Measure_ROI1",166.888248682022,"siCtrl","NbSL3.3Q-GFP_Untreated","20240308"
HalfTimeOfRemoval,"Value_New.01.4_ROI18.txt..Measure_ROI1",600,"siCtrl","NbSL3.3Q-GFP_Untreated","20240308"
HalfTimeOfRecruitment,"Value_New.01.4_ROI2.txt..Measure_ROI1",109.441846191883,"siCtrl","NbSL3.3Q-GFP_Untreated","20240308"
HalfTimeOfRemoval,"Value_New.01.4_ROI2.txt..Measure_ROI1",600,"siCtrl","NbSL3.3Q-GFP_Untreated","20240308"
HalfTimeOfRecruitment,"Value_New.01.4_ROI3.txt..Measure_ROI1",156.281127929688,"siCtrl","NbSL3.3Q-GFP_Untreated","20240308"
HalfTimeOfRemoval,"Value_New.01.4_ROI3.txt..Measure_ROI1",600,"siCtrl","NbSL3.3Q-GFP_Untreated","20240308"
HalfTimeOfRecruitment,"Value_New.01.4_ROI4.txt..Measure_ROI1",166.63520860672,"siCtrl","NbSL3.3Q-GFP_Untreated","20240308"
HalfTimeOfRemoval,"Value_New.01.4_ROI4.txt..Measure_ROI1",600,"siCtrl","NbSL3.3Q-GFP_Untreated","20240308"
HalfTimeOfRecruitment,"Value_New.01.4_ROI5.txt..Measure_ROI1",141.368611335754,"siCtrl","NbSL3.3Q-GFP_Untreated","20240308"
HalfTimeOfRemoval,"Value_New.01.4_ROI5.txt..Measure_ROI1",600,"siCtrl","NbSL3.3Q-GFP_Untreated","20240308"
HalfTimeOfRecruitment,"Value_New.01.4_ROI6.txt..Measure_ROI1",145.470329225063,"siCtrl","NbSL3.3Q-GFP_Untreated","20240308"
HalfTimeOfRemoval,"Value_New.01.4_ROI6.txt..Measure_ROI1",600,"siCtrl","NbSL3.3Q-GFP_Untreated","20240308"
HalfTimeOfRecruitment,"Value_New.01.4_ROI7.txt..Measure_ROI1",128.639777541161,"siCtrl","NbSL3.3Q-GFP_Untreated","20240308"
HalfTimeOfRemoval,"Value_New.01.4_ROI7.txt..Measure_ROI1",600,"siCtrl","NbSL3.3Q-GFP_Untreated","20240308"
HalfTimeOfRecruitment,"Value_New.01.4_ROI8.txt..Measure_ROI1",178.016832590103,"siCtrl","NbSL3.3Q-GFP_Untreated","20240308"
HalfTimeOfRemoval,"Value_New.01.4_ROI8.txt..Measure_ROI1",600,"siCtrl","NbSL3.3Q-GFP_Untreated","20240308"
HalfTimeOfRecruitment,"Value_New.01.4_ROI9.txt..Measure_ROI1",167.985487937927,"siCtrl","NbSL3.3Q-GFP_Untreated","20240308"
HalfTimeOfRemoval,"Value_New.01.4_ROI9.txt..Measure_ROI1",600,"siCtrl","NbSL3.3Q-GFP_Untreated","20240308"
HalfTimeOfRecruitment,"Value_New.01.1_ROI1.txt..Measure_ROI1",111.17405128479,"siUBE2N","NbSL3.3Q-GFP_Untreated","20240308"
HalfTimeOfRemoval,"Value_New.01.1_ROI1.txt..Measure_ROI1",600,"siUBE2N","NbSL3.3Q-GFP_Untreated","20240308"
HalfTimeOfRecruitment,"Value_New.01.1_ROI10.txt..Measure_ROI1",126.587693095207,"siUBE2N","NbSL3.3Q-GFP_Untreated","20240308"
HalfTimeOfRemoval,"Value_New.01.1_ROI10.txt..Measure_ROI1",600,"siUBE2N","NbSL3.3Q-GFP_Untreated","20240308"
HalfTimeOfRecruitment,"Value_New.01.1_ROI11.txt..Measure_ROI1",87.6178894042969,"siUBE2N","NbSL3.3Q-GFP_Untreated","20240308"
HalfTimeOfRemoval,"Value_New.01.1_ROI11.txt..Measure_ROI1",600,"siUBE2N","NbSL3.3Q-GFP_Untreated","20240308"
HalfTimeOfRecruitment,"Value_New.01.1_ROI12.txt..Measure_ROI1",86.6326518058777,"siUBE2N","NbSL3.3Q-GFP_Untreated","20240308"
HalfTimeOfRemoval,"Value_New.01.1_ROI12.txt..Measure_ROI1",600,"siUBE2N","NbSL3.3Q-GFP_Untreated","20240308"
HalfTimeOfRecruitment,"Value_New.01.1_ROI13.txt..Measure_ROI1",98.398215174675,"siUBE2N","NbSL3.3Q-GFP_Untreated","20240308"
HalfTimeOfRemoval,"Value_New.01.1_ROI13.txt..Measure_ROI1",600,"siUBE2N","NbSL3.3Q-GFP_Untreated","20240308"
HalfTimeOfRecruitment,"Value_New.01.1_ROI14.txt..Measure_ROI1",121.870197355747,"siUBE2N","NbSL3.3Q-GFP_Untreated","20240308"
HalfTimeOfRemoval,"Value_New.01.1_ROI14.txt..Measure_ROI1",600,"siUBE2N","NbSL3.3Q-GFP_Untreated","20240308"
HalfTimeOfRecruitment,"Value_New.01.1_ROI15.txt..Measure_ROI1",192.814856529236,"siUBE2N","NbSL3.3Q-GFP_Untreated","20240308"
HalfTimeOfRemoval,"Value_New.01.1_ROI15.txt..Measure_ROI1",600,"siUBE2N","NbSL3.3Q-GFP_Untreated","20240308"
HalfTimeOfRecruitment,"Value_New.01.1_ROI16.txt..Measure_ROI1",93.1956956535578,"siUBE2N","NbSL3.3Q-GFP_Untreated","20240308"
HalfTimeOfRemoval,"Value_New.01.1_ROI16.txt..Measure_ROI1",600,"siUBE2N","NbSL3.3Q-GFP_Untreated","20240308"
HalfTimeOfRecruitment,"Value_New.01.1_ROI2.txt..Measure_ROI1",147.548771202564,"siUBE2N","NbSL3.3Q-GFP_Untreated","20240308"
HalfTimeOfRemoval,"Value_New.01.1_ROI2.txt..Measure_ROI1",600,"siUBE2N","NbSL3.3Q-GFP_Untreated","20240308"
HalfTimeOfRecruitment,"Value_New.01.1_ROI3.txt..Measure_ROI1",127.624488830566,"siUBE2N","NbSL3.3Q-GFP_Untreated","20240308"
HalfTimeOfRemoval,"Value_New.01.1_ROI3.txt..Measure_ROI1",600,"siUBE2N","NbSL3.3Q-GFP_Untreated","20240308"
HalfTimeOfRecruitment,"Value_New.01.1_ROI4.txt..Measure_ROI1",112.791888594627,"siUBE2N","NbSL3.3Q-GFP_Untreated","20240308"
HalfTimeOfRemoval,"Value_New.01.1_ROI4.txt..Measure_ROI1",600,"siUBE2N","NbSL3.3Q-GFP_Untreated","20240308"
HalfTimeOfRecruitment,"Value_New.01.1_ROI6.txt..Measure_ROI1",131.650371015072,"siUBE2N","NbSL3.3Q-GFP_Untreated","20240308"
HalfTimeOfRemoval,"Value_New.01.1_ROI6.txt..Measure_ROI1",600,"siUBE2N","NbSL3.3Q-GFP_Untreated","20240308"
HalfTimeOfRecruitment,"Value_New.01.1_ROI7.txt..Measure_ROI1",102.453536510468,"siUBE2N","NbSL3.3Q-GFP_Untreated","20240308"
HalfTimeOfRemoval,"Value_New.01.1_ROI7.txt..Measure_ROI1",600,"siUBE2N","NbSL3.3Q-GFP_Untreated","20240308"
HalfTimeOfRecruitment,"Value_New.01.1_ROI8.txt..Measure_ROI1",114.075225323439,"siUBE2N","NbSL3.3Q-GFP_Untreated","20240308"
HalfTimeOfRemoval,"Value_New.01.1_ROI8.txt..Measure_ROI1",600,"siUBE2N","NbSL3.3Q-GFP_Untreated","20240308"
HalfTimeOfRecruitment,"Value_New.01.1_ROI9.txt..Measure_ROI1",120.508536696434,"siUBE2N","NbSL3.3Q-GFP_Untreated","20240308"
HalfTimeOfRemoval,"Value_New.01.1_ROI9.txt..Measure_ROI1",600,"siUBE2N","NbSL3.3Q-GFP_Untreated","20240308"
HalfTimeOfRecruitment,"Value_New.01.2_ROI1.txt..Measure_ROI1",124.002896249294,"siUBE2N","NbSL3.3Q-GFP_Untreated","20240308"
HalfTimeOfRemoval,"Value_New.01.2_ROI1.txt..Measure_ROI1",600,"siUBE2N","NbSL3.3Q-GFP_Untreated","20240308"
HalfTimeOfRecruitment,"Value_New.01.2_ROI10.txt..Measure_ROI1",105.057404726744,"siUBE2N","NbSL3.3Q-GFP_Untreated","20240308"
HalfTimeOfRemoval,"Value_New.01.2_ROI10.txt..Measure_ROI1",600,"siUBE2N","NbSL3.3Q-GFP_Untreated","20240308"
HalfTimeOfRecruitment,"Value_New.01.2_ROI11.txt..Measure_ROI1",135.010935544968,"siUBE2N","NbSL3.3Q-GFP_Untreated","20240308"
HalfTimeOfRemoval,"Value_New.01.2_ROI11.txt..Measure_ROI1",600,"siUBE2N","NbSL3.3Q-GFP_Untreated","20240308"
HalfTimeOfRecruitment,"Value_New.01.2_ROI12.txt..Measure_ROI1",105.79052066803,"siUBE2N","NbSL3.3Q-GFP_Untreated","20240308"
HalfTimeOfRemoval,"Value_New.01.2_ROI12.txt..Measure_ROI1",600,"siUBE2N","NbSL3.3Q-GFP_Untreated","20240308"
HalfTimeOfRecruitment,"Value_New.01.2_ROI13.txt..Measure_ROI1",109.619601726532,"siUBE2N","NbSL3.3Q-GFP_Untreated","20240308"
HalfTimeOfRemoval,"Value_New.01.2_ROI13.txt..Measure_ROI1",600,"siUBE2N","NbSL3.3Q-GFP_Untreated","20240308"
HalfTimeOfRecruitment,"Value_New.01.2_ROI14.txt..Measure_ROI1",109.519260883331,"siUBE2N","NbSL3.3Q-GFP_Untreated","20240308"
HalfTimeOfRemoval,"Value_New.01.2_ROI14.txt..Measure_ROI1",600,"siUBE2N","NbSL3.3Q-GFP_Untreated","20240308"
HalfTimeOfRecruitment,"Value_New.01.2_ROI15.txt..Measure_ROI1",82.0992802381516,"siUBE2N","NbSL3.3Q-GFP_Untreated","20240308"
HalfTimeOfRemoval,"Value_New.01.2_ROI15.txt..Measure_ROI1",600,"siUBE2N","NbSL3.3Q-GFP_Untreated","20240308"
HalfTimeOfRecruitment,"Value_New.01.2_ROI16.txt..Measure_ROI1",89.4464263916016,"siUBE2N","NbSL3.3Q-GFP_Untreated","20240308"
HalfTimeOfRemoval,"Value_New.01.2_ROI16.txt..Measure_ROI1",600,"siUBE2N","NbSL3.3Q-GFP_Untreated","20240308"
HalfTimeOfRecruitment,"Value_New.01.2_ROI17.txt..Measure_ROI1",116.027701377869,"siUBE2N","NbSL3.3Q-GFP_Untreated","20240308"
HalfTimeOfRemoval,"Value_New.01.2_ROI17.txt..Measure_ROI1",600,"siUBE2N","NbSL3.3Q-GFP_Untreated","20240308"
HalfTimeOfRecruitment,"Value_New.01.2_ROI18.txt..Measure_ROI1",113.170315772295,"siUBE2N","NbSL3.3Q-GFP_Untreated","20240308"
HalfTimeOfRemoval,"Value_New.01.2_ROI18.txt..Measure_ROI1",600,"siUBE2N","NbSL3.3Q-GFP_Untreated","20240308"
HalfTimeOfRecruitment,"Value_New.01.2_ROI19.txt..Measure_ROI1",132.709915459156,"siUBE2N","NbSL3.3Q-GFP_Untreated","20240308"
HalfTimeOfRemoval,"Value_New.01.2_ROI19.txt..Measure_ROI1",600,"siUBE2N","NbSL3.3Q-GFP_Untreated","20240308"
HalfTimeOfRecruitment,"Value_New.01.2_ROI2.txt..Measure_ROI1",116.376359224319,"siUBE2N","NbSL3.3Q-GFP_Untreated","20240308"
HalfTimeOfRemoval,"Value_New.01.2_ROI2.txt..Measure_ROI1",600,"siUBE2N","NbSL3.3Q-GFP_Untreated","20240308"
HalfTimeOfRecruitment,"Value_New.01.2_ROI20.txt..Measure_ROI1",115.822949409485,"siUBE2N","NbSL3.3Q-GFP_Untreated","20240308"
HalfTimeOfRemoval,"Value_New.01.2_ROI20.txt..Measure_ROI1",600,"siUBE2N","NbSL3.3Q-GFP_Untreated","20240308"
HalfTimeOfRecruitment,"Value_New.01.2_ROI21.txt..Measure_ROI1",117.983061790466,"siUBE2N","NbSL3.3Q-GFP_Untreated","20240308"
HalfTimeOfRemoval,"Value_New.01.2_ROI21.txt..Measure_ROI1",600,"siUBE2N","NbSL3.3Q-GFP_Untreated","20240308"
HalfTimeOfRecruitment,"Value_New.01.2_ROI22.txt..Measure_ROI1",119.582098245621,"siUBE2N","NbSL3.3Q-GFP_Untreated","20240308"
HalfTimeOfRemoval,"Value_New.01.2_ROI22.txt..Measure_ROI1",600,"siUBE2N","NbSL3.3Q-GFP_Untreated","20240308"
HalfTimeOfRecruitment,"Value_New.01.2_ROI3.txt..Measure_ROI1",95.3914421796799,"siUBE2N","NbSL3.3Q-GFP_Untreated","20240308"
HalfTimeOfRemoval,"Value_New.01.2_ROI3.txt..Measure_ROI1",600,"siUBE2N","NbSL3.3Q-GFP_Untreated","20240308"
HalfTimeOfRecruitment,"Value_New.01.2_ROI4.txt..Measure_ROI1",144.558018863201,"siUBE2N","NbSL3.3Q-GFP_Untreated","20240308"
HalfTimeOfRemoval,"Value_New.01.2_ROI4.txt..Measure_ROI1",600,"siUBE2N","NbSL3.3Q-GFP_Untreated","20240308"
HalfTimeOfRecruitment,"Value_New.01.2_ROI5.txt..Measure_ROI1",112.084061294794,"siUBE2N","NbSL3.3Q-GFP_Untreated","20240308"
HalfTimeOfRemoval,"Value_New.01.2_ROI5.txt..Measure_ROI1",600,"siUBE2N","NbSL3.3Q-GFP_Untreated","20240308"
HalfTimeOfRecruitment,"Value_New.01.2_ROI6.txt..Measure_ROI1",99.6648633480072,"siUBE2N","NbSL3.3Q-GFP_Untreated","20240308"
HalfTimeOfRemoval,"Value_New.01.2_ROI6.txt..Measure_ROI1",600,"siUBE2N","NbSL3.3Q-GFP_Untreated","20240308"
HalfTimeOfRecruitment,"Value_New.01.2_ROI7.txt..Measure_ROI1",91.7216095924377,"siUBE2N","NbSL3.3Q-GFP_Untreated","20240308"
HalfTimeOfRemoval,"Value_New.01.2_ROI7.txt..Measure_ROI1",600,"siUBE2N","NbSL3.3Q-GFP_Untreated","20240308"
HalfTimeOfRecruitment,"Value_New.01.2_ROI8.txt..Measure_ROI1",98.1293570995331,"siUBE2N","NbSL3.3Q-GFP_Untreated","20240308"
HalfTimeOfRemoval,"Value_New.01.2_ROI8.txt..Measure_ROI1",600,"siUBE2N","NbSL3.3Q-GFP_Untreated","20240308"
HalfTimeOfRecruitment,"Value_New.01.2_ROI9.txt..Measure_ROI1",81.130517154932,"siUBE2N","NbSL3.3Q-GFP_Untreated","20240308"
HalfTimeOfRemoval,"Value_New.01.2_ROI9.txt..Measure_ROI1",600,"siUBE2N","NbSL3.3Q-GFP_Untreated","20240308"
HalfTimeOfRecruitment,"Value_New.01.3_ROI10.txt..Measure_ROI1",327.448957979679,"siUBE2N","NbSL3.3Q-GFP_Untreated","20240308"
HalfTimeOfRemoval,"Value_New.01.3_ROI10.txt..Measure_ROI1",600,"siUBE2N","NbSL3.3Q-GFP_Untreated","20240308"
HalfTimeOfRecruitment,"Value_New.01.3_ROI11.txt..Measure_ROI1",147.35097527504,"siUBE2N","NbSL3.3Q-GFP_Untreated","20240308"
HalfTimeOfRemoval,"Value_New.01.3_ROI11.txt..Measure_ROI1",600,"siUBE2N","NbSL3.3Q-GFP_Untreated","20240308"
HalfTimeOfRecruitment,"Value_New.01.3_ROI12.txt..Measure_ROI1",106.128834009171,"siUBE2N","NbSL3.3Q-GFP_Untreated","20240308"
HalfTimeOfRemoval,"Value_New.01.3_ROI12.txt..Measure_ROI1",600,"siUBE2N","NbSL3.3Q-GFP_Untreated","20240308"
HalfTimeOfRecruitment,"Value_New.01.3_ROI2.txt..Measure_ROI1",126.179546236992,"siUBE2N","NbSL3.3Q-GFP_Untreated","20240308"
HalfTimeOfRemoval,"Value_New.01.3_ROI2.txt..Measure_ROI1",600,"siUBE2N","NbSL3.3Q-GFP_Untreated","20240308"
HalfTimeOfRecruitment,"Value_New.01.3_ROI3.txt..Measure_ROI1",93.4063800871372,"siUBE2N","NbSL3.3Q-GFP_Untreated","20240308"
HalfTimeOfRemoval,"Value_New.01.3_ROI3.txt..Measure_ROI1",600,"siUBE2N","NbSL3.3Q-GFP_Untreated","20240308"
HalfTimeOfRecruitment,"Value_New.01.3_ROI4.txt..Measure_ROI1",94.5023376643658,"siUBE2N","NbSL3.3Q-GFP_Untreated","20240308"
HalfTimeOfRemoval,"Value_New.01.3_ROI4.txt..Measure_ROI1",600,"siUBE2N","NbSL3.3Q-GFP_Untreated","20240308"
HalfTimeOfRecruitment,"Value_New.01.3_ROI5.txt..Measure_ROI1",118.73269701004,"siUBE2N","NbSL3.3Q-GFP_Untreated","20240308"
HalfTimeOfRemoval,"Value_New.01.3_ROI5.txt..Measure_ROI1",600,"siUBE2N","NbSL3.3Q-GFP_Untreated","20240308"
HalfTimeOfRecruitment,"Value_New.01.3_ROI6.txt..Measure_ROI1",227.966018438339,"siUBE2N","NbSL3.3Q-GFP_Untreated","20240308"
HalfTimeOfRemoval,"Value_New.01.3_ROI6.txt..Measure_ROI1",600,"siUBE2N","NbSL3.3Q-GFP_Untreated","20240308"
HalfTimeOfRecruitment,"Value_New.01.3_ROI7.txt..Measure_ROI1",98.5507661104202,"siUBE2N","NbSL3.3Q-GFP_Untreated","20240308"
HalfTimeOfRemoval,"Value_New.01.3_ROI7.txt..Measure_ROI1",600,"siUBE2N","NbSL3.3Q-GFP_Untreated","20240308"
HalfTimeOfRecruitment,"Value_New.01.3_ROI8.txt..Measure_ROI1",117.702134370804,"siUBE2N","NbSL3.3Q-GFP_Untreated","20240308"
HalfTimeOfRemoval,"Value_New.01.3_ROI8.txt..Measure_ROI1",600,"siUBE2N","NbSL3.3Q-GFP_Untreated","20240308"
HalfTimeOfRecruitment,"Value_New.01.3_ROI9.txt..Measure_ROI1",240.574410974979,"siUBE2N","NbSL3.3Q-GFP_Untreated","20240308"
HalfTimeOfRemoval,"Value_New.01.3_ROI9.txt..Measure_ROI1",600,"siUBE2N","NbSL3.3Q-GFP_Untreated","20240308"
HalfTimeOfRecruitment,"Value_New.01.5_ROI1.txt..Measure_ROI1",91.5060718804598,"siUBE2N","NbSL3.3Q-GFP_Untreated","20240308"
HalfTimeOfRemoval,"Value_New.01.5_ROI1.txt..Measure_ROI1",600,"siUBE2N","NbSL3.3Q-GFP_Untreated","20240308"
HalfTimeOfRecruitment,"Value_New.01.5_ROI10.txt..Measure_ROI1",133.401508569717,"siUBE2N","NbSL3.3Q-GFP_Untreated","20240308"
HalfTimeOfRemoval,"Value_New.01.5_ROI10.txt..Measure_ROI1",600,"siUBE2N","NbSL3.3Q-GFP_Untreated","20240308"
HalfTimeOfRecruitment,"Value_New.01.5_ROI11.txt..Measure_ROI1",193.878026381135,"siUBE2N","NbSL3.3Q-GFP_Untreated","20240308"
HalfTimeOfRemoval,"Value_New.01.5_ROI11.txt..Measure_ROI1",600,"siUBE2N","NbSL3.3Q-GFP_Untreated","20240308"
HalfTimeOfRecruitment,"Value_New.01.5_ROI12.txt..Measure_ROI1",107.380230665207,"siUBE2N","NbSL3.3Q-GFP_Untreated","20240308"
HalfTimeOfRemoval,"Value_New.01.5_ROI12.txt..Measure_ROI1",600,"siUBE2N","NbSL3.3Q-GFP_Untreated","20240308"
HalfTimeOfRecruitment,"Value_New.01.5_ROI13.txt..Measure_ROI1",118.314858913422,"siUBE2N","NbSL3.3Q-GFP_Untreated","20240308"
HalfTimeOfRemoval,"Value_New.01.5_ROI13.txt..Measure_ROI1",600,"siUBE2N","NbSL3.3Q-GFP_Untreated","20240308"
HalfTimeOfRecruitment,"Value_New.01.5_ROI14.txt..Measure_ROI1",106.208483815193,"siUBE2N","NbSL3.3Q-GFP_Untreated","20240308"
HalfTimeOfRemoval,"Value_New.01.5_ROI14.txt..Measure_ROI1",600,"siUBE2N","NbSL3.3Q-GFP_Untreated","20240308"
HalfTimeOfRecruitment,"Value_New.01.5_ROI15.txt..Measure_ROI1",131.04423469305,"siUBE2N","NbSL3.3Q-GFP_Untreated","20240308"
HalfTimeOfRemoval,"Value_New.01.5_ROI15.txt..Measure_ROI1",600,"siUBE2N","NbSL3.3Q-GFP_Untreated","20240308"
HalfTimeOfRecruitment,"Value_New.01.5_ROI16.txt..Measure_ROI1",128.617652177811,"siUBE2N","NbSL3.3Q-GFP_Untreated","20240308"
HalfTimeOfRemoval,"Value_New.01.5_ROI16.txt..Measure_ROI1",600,"siUBE2N","NbSL3.3Q-GFP_Untreated","20240308"
HalfTimeOfRecruitment,"Value_New.01.5_ROI17.txt..Measure_ROI1",200.404074360483,"siUBE2N","NbSL3.3Q-GFP_Untreated","20240308"
HalfTimeOfRemoval,"Value_New.01.5_ROI17.txt..Measure_ROI1",600,"siUBE2N","NbSL3.3Q-GFP_Untreated","20240308"
HalfTimeOfRecruitment,"Value_New.01.5_ROI2.txt..Measure_ROI1",118.215376138687,"siUBE2N","NbSL3.3Q-GFP_Untreated","20240308"
HalfTimeOfRemoval,"Value_New.01.5_ROI2.txt..Measure_ROI1",600,"siUBE2N","NbSL3.3Q-GFP_Untreated","20240308"
HalfTimeOfRecruitment,"Value_New.01.5_ROI3.txt..Measure_ROI1",110.014601349831,"siUBE2N","NbSL3.3Q-GFP_Untreated","20240308"
HalfTimeOfRemoval,"Value_New.01.5_ROI3.txt..Measure_ROI1",600,"siUBE2N","NbSL3.3Q-GFP_Untreated","20240308"
HalfTimeOfRecruitment,"Value_New.01.5_ROI4.txt..Measure_ROI1",210.691156625748,"siUBE2N","NbSL3.3Q-GFP_Untreated","20240308"
HalfTimeOfRemoval,"Value_New.01.5_ROI4.txt..Measure_ROI1",600,"siUBE2N","NbSL3.3Q-GFP_Untreated","20240308"
HalfTimeOfRecruitment,"Value_New.01.5_ROI6.txt..Measure_ROI1",119.594519376755,"siUBE2N","NbSL3.3Q-GFP_Untreated","20240308"
HalfTimeOfRemoval,"Value_New.01.5_ROI6.txt..Measure_ROI1",600,"siUBE2N","NbSL3.3Q-GFP_Untreated","20240308"
HalfTimeOfRecruitment,"Value_New.01.5_ROI7.txt..Measure_ROI1",128.520678400993,"siUBE2N","NbSL3.3Q-GFP_Untreated","20240308"
HalfTimeOfRemoval,"Value_New.01.5_ROI7.txt..Measure_ROI1",600,"siUBE2N","NbSL3.3Q-GFP_Untreated","20240308"
HalfTimeOfRecruitment,"Value_New.01.5_ROI8.txt..Measure_ROI1",102.891880363226,"siUBE2N","NbSL3.3Q-GFP_Untreated","20240308"
HalfTimeOfRemoval,"Value_New.01.5_ROI8.txt..Measure_ROI1",600,"siUBE2N","NbSL3.3Q-GFP_Untreated","20240308"
HalfTimeOfRecruitment,"Value_New.01.5_ROI9.txt..Measure_ROI1",105.994750738144,"siUBE2N","NbSL3.3Q-GFP_Untreated","20240308"
HalfTimeOfRemoval,"Value_New.01.5_ROI9.txt..Measure_ROI1",600,"siUBE2N","NbSL3.3Q-GFP_Untreated","20240308"
HalfTimeOfRecruitment,"Value_New.01_ROI1.txt..Measure_ROI1",81.4636853039265,"siUBE2N","NbSL3.3Q-GFP_Untreated","20240308"
HalfTimeOfRemoval,"Value_New.01_ROI1.txt..Measure_ROI1",600,"siUBE2N","NbSL3.3Q-GFP_Untreated","20240308"
HalfTimeOfRecruitment,"Value_New.01_ROI10.txt..Measure_ROI1",72.5555241107941,"siUBE2N","NbSL3.3Q-GFP_Untreated","20240308"
HalfTimeOfRemoval,"Value_New.01_ROI10.txt..Measure_ROI1",600,"siUBE2N","NbSL3.3Q-GFP_Untreated","20240308"
HalfTimeOfRecruitment,"Value_New.01_ROI11.txt..Measure_ROI1",135.15097463131,"siUBE2N","NbSL3.3Q-GFP_Untreated","20240308"
HalfTimeOfRemoval,"Value_New.01_ROI11.txt..Measure_ROI1",600,"siUBE2N","NbSL3.3Q-GFP_Untreated","20240308"
HalfTimeOfRecruitment,"Value_New.01_ROI12.txt..Measure_ROI1",130.51665276289,"siUBE2N","NbSL3.3Q-GFP_Untreated","20240308"
HalfTimeOfRemoval,"Value_New.01_ROI12.txt..Measure_ROI1",600,"siUBE2N","NbSL3.3Q-GFP_Untreated","20240308"
HalfTimeOfRecruitment,"Value_New.01_ROI13.txt..Measure_ROI1",123.914963006973,"siUBE2N","NbSL3.3Q-GFP_Untreated","20240308"
HalfTimeOfRemoval,"Value_New.01_ROI13.txt..Measure_ROI1",600,"siUBE2N","NbSL3.3Q-GFP_Untreated","20240308"
HalfTimeOfRecruitment,"Value_New.01_ROI14.txt..Measure_ROI1",105.191625356674,"siUBE2N","NbSL3.3Q-GFP_Untreated","20240308"
HalfTimeOfRemoval,"Value_New.01_ROI14.txt..Measure_ROI1",600,"siUBE2N","NbSL3.3Q-GFP_Untreated","20240308"
HalfTimeOfRecruitment,"Value_New.01_ROI15.txt..Measure_ROI1",234.675898313522,"siUBE2N","NbSL3.3Q-GFP_Untreated","20240308"
HalfTimeOfRemoval,"Value_New.01_ROI15.txt..Measure_ROI1",600,"siUBE2N","NbSL3.3Q-GFP_Untreated","20240308"
HalfTimeOfRecruitment,"Value_New.01_ROI16.txt..Measure_ROI1",120.854181051254,"siUBE2N","NbSL3.3Q-GFP_Untreated","20240308"
HalfTimeOfRemoval,"Value_New.01_ROI16.txt..Measure_ROI1",600,"siUBE2N","NbSL3.3Q-GFP_Untreated","20240308"
HalfTimeOfRecruitment,"Value_New.01_ROI2.txt..Measure_ROI1",109.60369759798,"siUBE2N","NbSL3.3Q-GFP_Untreated","20240308"
HalfTimeOfRemoval,"Value_New.01_ROI2.txt..Measure_ROI1",600,"siUBE2N","NbSL3.3Q-GFP_Untreated","20240308"
HalfTimeOfRecruitment,"Value_New.01_ROI3.txt..Measure_ROI1",134.510302394629,"siUBE2N","NbSL3.3Q-GFP_Untreated","20240308"
HalfTimeOfRemoval,"Value_New.01_ROI3.txt..Measure_ROI1",600,"siUBE2N","NbSL3.3Q-GFP_Untreated","20240308"
HalfTimeOfRecruitment,"Value_New.01_ROI4.txt..Measure_ROI1",113.243010163307,"siUBE2N","NbSL3.3Q-GFP_Untreated","20240308"
HalfTimeOfRemoval,"Value_New.01_ROI4.txt..Measure_ROI1",600,"siUBE2N","NbSL3.3Q-GFP_Untreated","20240308"
HalfTimeOfRecruitment,"Value_New.01_ROI5.txt..Measure_ROI1",149.668863415718,"siUBE2N","NbSL3.3Q-GFP_Untreated","20240308"
HalfTimeOfRemoval,"Value_New.01_ROI5.txt..Measure_ROI1",600,"siUBE2N","NbSL3.3Q-GFP_Untreated","20240308"
HalfTimeOfRecruitment,"Value_New.01_ROI6.txt..Measure_ROI1",128.8212428689,"siUBE2N","NbSL3.3Q-GFP_Untreated","20240308"
HalfTimeOfRemoval,"Value_New.01_ROI6.txt..Measure_ROI1",600,"siUBE2N","NbSL3.3Q-GFP_Untreated","20240308"
HalfTimeOfRecruitment,"Value_New.01_ROI7.txt..Measure_ROI1",100.442960098386,"siUBE2N","NbSL3.3Q-GFP_Untreated","20240308"
HalfTimeOfRemoval,"Value_New.01_ROI7.txt..Measure_ROI1",600,"siUBE2N","NbSL3.3Q-GFP_Untreated","20240308"
HalfTimeOfRecruitment,"Value_New.01_ROI8.txt..Measure_ROI1",127.233219981194,"siUBE2N","NbSL3.3Q-GFP_Untreated","20240308"
HalfTimeOfRemoval,"Value_New.01_ROI8.txt..Measure_ROI1",600,"siUBE2N","NbSL3.3Q-GFP_Untreated","20240308"
HalfTimeOfRecruitment,"Value_New.01_ROI9.txt..Measure_ROI1",87.2151519656181,"siUBE2N","NbSL3.3Q-GFP_Untreated","20240308"
HalfTimeOfRemoval,"Value_New.01_ROI9.txt..Measure_ROI1",600,"siUBE2N","NbSL3.3Q-GFP_Untreated","20240308"

## Sheet: Fig_7j_retention_timecourse_raw
time,"sample_name","condition","channel_name","mean_value","std_error","experiment_name","total_sample_name"
0,"p97i","ATXN3","",0,0,"20240306","siA_NbSL3.3Q-GFP_p97i"
30,"p97i","ATXN3","",-784.707515033787,254.969630397966,"20240306","siA_NbSL3.3Q-GFP_p97i"
60,"p97i","ATXN3","",631.984150522413,269.737383701762,"20240306","siA_NbSL3.3Q-GFP_p97i"
90,"p97i","ATXN3","",3927.15948385691,451.747802973522,"20240306","siA_NbSL3.3Q-GFP_p97i"
120,"p97i","ATXN3","",7421.97644525464,751.27395540613,"20240306","siA_NbSL3.3Q-GFP_p97i"
150,"p97i","ATXN3","",10675.3850562996,1060.18491368733,"20240306","siA_NbSL3.3Q-GFP_p97i"
180,"p97i","ATXN3","",13636.6399381949,1344.50470692005,"20240306","siA_NbSL3.3Q-GFP_p97i"
210,"p97i","ATXN3","",16122.3495519443,1613.69174916397,"20240306","siA_NbSL3.3Q-GFP_p97i"
240,"p97i","ATXN3","",18030.6354060404,1755.87535399564,"20240306","siA_NbSL3.3Q-GFP_p97i"
270,"p97i","ATXN3","",19791.7875875169,1918.23667514325,"20240306","siA_NbSL3.3Q-GFP_p97i"
300,"p97i","ATXN3","",21237.915135886,2093.70508522929,"20240306","siA_NbSL3.3Q-GFP_p97i"
330,"p97i","ATXN3","",22727.0439079752,2266.37175563711,"20240306","siA_NbSL3.3Q-GFP_p97i"
360,"p97i","ATXN3","",23753.6616503846,2441.39026173897,"20240306","siA_NbSL3.3Q-GFP_p97i"
390,"p97i","ATXN3","",24600.4784436873,2604.16578379146,"20240306","siA_NbSL3.3Q-GFP_p97i"
420,"p97i","ATXN3","",25480.2613546844,2606.98195345104,"20240306","siA_NbSL3.3Q-GFP_p97i"
450,"p97i","ATXN3","",25666.6879261087,2761.40277296208,"20240306","siA_NbSL3.3Q-GFP_p97i"
480,"p97i","ATXN3","",26487.3082031882,2811.25307048252,"20240306","siA_NbSL3.3Q-GFP_p97i"
510,"p97i","ATXN3","",26551.8025624704,2834.08782134688,"20240306","siA_NbSL3.3Q-GFP_p97i"
540,"p97i","ATXN3","",27454.6917131404,2923.34444937526,"20240306","siA_NbSL3.3Q-GFP_p97i"
570,"p97i","ATXN3","",27963.1844929755,2955.87152082204,"20240306","siA_NbSL3.3Q-GFP_p97i"
600,"p97i","ATXN3","",28174.2998014595,3135.9937347654,"20240306","siA_NbSL3.3Q-GFP_p97i"
630,"p97i","ATXN3","",29160.1229971984,3273.57431474487,"20240306","siA_NbSL3.3Q-GFP_p97i"
660,"p97i","ATXN3","",29741.4062664807,3166.2027822542,"20240306","siA_NbSL3.3Q-GFP_p97i"
690,"p97i","ATXN3","",29138.2510135679,3195.44172474511,"20240306","siA_NbSL3.3Q-GFP_p97i"
720,"p97i","ATXN3","",30026.0102414338,3358.27953134629,"20240306","siA_NbSL3.3Q-GFP_p97i"
750,"p97i","ATXN3","",29555.0767195277,3251.81006360441,"20240306","siA_NbSL3.3Q-GFP_p97i"
780,"p97i","ATXN3","",29271.627957054,3289.42124546058,"20240306","siA_NbSL3.3Q-GFP_p97i"
810,"p97i","ATXN3","",30919.7993453411,3560.66446861663,"20240306","siA_NbSL3.3Q-GFP_p97i"
840,"p97i","ATXN3","",30906.571172402,3486.87553800227,"20240306","siA_NbSL3.3Q-GFP_p97i"
870,"p97i","ATXN3","",31037.7355001631,3522.18418871598,"20240306","siA_NbSL3.3Q-GFP_p97i"
900,"p97i","ATXN3","",31220.5184133289,3550.86929976241,"20240306","siA_NbSL3.3Q-GFP_p97i"
930,"p97i","ATXN3","",31191.4117648571,3621.150281846,"20240306","siA_NbSL3.3Q-GFP_p97i"
960,"p97i","ATXN3","",30877.371208467,3474.01726217633,"20240306","siA_NbSL3.3Q-GFP_p97i"
990,"p97i","ATXN3","",30607.2547078782,3430.41852674054,"20240306","siA_NbSL3.3Q-GFP_p97i"
1020,"p97i","ATXN3","",30359.3693088119,3398.33707348518,"20240306","siA_NbSL3.3Q-GFP_p97i"
1050,"p97i","ATXN3","",30993.2218958639,3471.25538869939,"20240306","siA_NbSL3.3Q-GFP_p97i"
1080,"p97i","ATXN3","",31212.7376102172,3509.13784628917,"20240306","siA_NbSL3.3Q-GFP_p97i"
1110,"p97i","ATXN3","",30879.5732845111,3509.84872401179,"20240306","siA_NbSL3.3Q-GFP_p97i"
1140,"p97i","ATXN3","",31549.2035612585,3644.55840538107,"20240306","siA_NbSL3.3Q-GFP_p97i"
1170,"p97i","ATXN3","",31875.3308720527,3648.21889499539,"20240306","siA_NbSL3.3Q-GFP_p97i"
1200,"p97i","ATXN3","",31903.7845013315,3794.39537369114,"20240306","siA_NbSL3.3Q-GFP_p97i"
1230,"p97i","ATXN3","",32370.591076939,3779.11285009258,"20240306","siA_NbSL3.3Q-GFP_p97i"
1260,"p97i","ATXN3","",31636.9837425114,3650.86917336984,"20240306","siA_NbSL3.3Q-GFP_p97i"
1290,"p97i","ATXN3","",32202.8556274922,3612.00996183871,"20240306","siA_NbSL3.3Q-GFP_p97i"
1320,"p97i","ATXN3","",31969.3277813463,3655.53060388931,"20240306","siA_NbSL3.3Q-GFP_p97i"
1350,"p97i","ATXN3","",32361.2710060719,3837.61536750475,"20240306","siA_NbSL3.3Q-GFP_p97i"
1380,"p97i","ATXN3","",32229.6927619767,3847.73060761801,"20240306","siA_NbSL3.3Q-GFP_p97i"
1410,"p97i","ATXN3","",31563.2179930182,3703.01144813957,"20240306","siA_NbSL3.3Q-GFP_p97i"
1440,"p97i","ATXN3","",31865.115641789,3657.54065970489,"20240306","siA_NbSL3.3Q-GFP_p97i"
1470,"p97i","ATXN3","",31836.5587135253,3787.34180207739,"20240306","siA_NbSL3.3Q-GFP_p97i"
1500,"p97i","ATXN3","",31718.6821140737,3693.96591687038,"20240306","siA_NbSL3.3Q-GFP_p97i"
1530,"p97i","ATXN3","",31607.2659737353,3785.74012575909,"20240306","siA_NbSL3.3Q-GFP_p97i"
1560,"p97i","ATXN3","",31949.578432685,3740.99510268058,"20240306","siA_NbSL3.3Q-GFP_p97i"
1590,"p97i","ATXN3","",31893.2457844627,3850.52120722365,"20240306","siA_NbSL3.3Q-GFP_p97i"
1620,"p97i","ATXN3","",31656.6657034494,3833.73609945449,"20240306","siA_NbSL3.3Q-GFP_p97i"
1650,"p97i","ATXN3","",31559.4308483269,3898.72457840164,"20240306","siA_NbSL3.3Q-GFP_p97i"
1680,"p97i","ATXN3","",31747.2616050049,3957.06193314984,"20240306","siA_NbSL3.3Q-GFP_p97i"
1710,"p97i","ATXN3","",31717.4545697978,3781.5854209527,"20240306","siA_NbSL3.3Q-GFP_p97i"
1740,"p97i","ATXN3","",31627.2651885634,3806.0998017583,"20240306","siA_NbSL3.3Q-GFP_p97i"
1770,"p97i","ATXN3","",31777.4194256682,3903.47481449178,"20240306","siA_NbSL3.3Q-GFP_p97i"
1800,"p97i","ATXN3","",31546.5328628105,3913.31709211357,"20240306","siA_NbSL3.3Q-GFP_p97i"
1830,"p97i","ATXN3","",31085.9256366709,3816.96279546156,"20240306","siA_NbSL3.3Q-GFP_p97i"
1860,"p97i","ATXN3","",31315.9509216146,3853.73601477202,"20240306","siA_NbSL3.3Q-GFP_p97i"
1890,"p97i","ATXN3","",31375.9109837066,3862.40531444162,"20240306","siA_NbSL3.3Q-GFP_p97i"
1920,"p97i","ATXN3","",31266.7829824515,3760.27856821791,"20240306","siA_NbSL3.3Q-GFP_p97i"
1950,"p97i","ATXN3","",31263.0886214101,3808.19625736017,"20240306","siA_NbSL3.3Q-GFP_p97i"
1980,"p97i","ATXN3","",30970.1627374566,3825.44245675062,"20240306","siA_NbSL3.3Q-GFP_p97i"
2010,"p97i","ATXN3","",31462.3524233079,3828.71475634229,"20240306","siA_NbSL3.3Q-GFP_p97i"
2040,"p97i","ATXN3","",31304.5205040676,3824.98049495446,"20240306","siA_NbSL3.3Q-GFP_p97i"
2070,"p97i","ATXN3","",32193.0402067834,4020.70776186113,"20240306","siA_NbSL3.3Q-GFP_p97i"
2100,"p97i","ATXN3","",31475.928967843,3851.2245549371,"20240306","siA_NbSL3.3Q-GFP_p97i"
2130,"p97i","ATXN3","",31164.7235472925,3755.46914390657,"20240306","siA_NbSL3.3Q-GFP_p97i"
2160,"p97i","ATXN3","",30942.3035284313,3769.13936777147,"20240306","siA_NbSL3.3Q-GFP_p97i"
2190,"p97i","ATXN3","",31392.1172483737,3968.5372956962,"20240306","siA_NbSL3.3Q-GFP_p97i"
2220,"p97i","ATXN3","",31425.5096805609,3855.70056634232,"20240306","siA_NbSL3.3Q-GFP_p97i"
2250,"p97i","ATXN3","",31472.7240760574,3891.89910573911,"20240306","siA_NbSL3.3Q-GFP_p97i"
2280,"p97i","ATXN3","",30965.8346133781,3910.7973333382,"20240306","siA_NbSL3.3Q-GFP_p97i"
2310,"p97i","ATXN3","",31117.6920021095,3891.4285784149,"20240306","siA_NbSL3.3Q-GFP_p97i"
2340,"p97i","ATXN3","",31656.754685424,4044.36715956363,"20240306","siA_NbSL3.3Q-GFP_p97i"
2370,"p97i","ATXN3","",31423.0282468894,4028.85790317581,"20240306","siA_NbSL3.3Q-GFP_p97i"
2400,"p97i","ATXN3","",31194.699694277,3992.57585047228,"20240306","siA_NbSL3.3Q-GFP_p97i"
2430,"p97i","ATXN3","",30715.5327447487,3956.49017766719,"20240306","siA_NbSL3.3Q-GFP_p97i"
2460,"p97i","ATXN3","",31008.5509395578,3988.11121032358,"20240306","siA_NbSL3.3Q-GFP_p97i"
2490,"p97i","ATXN3","",30630.0875197442,3859.27469720614,"20240306","siA_NbSL3.3Q-GFP_p97i"
2520,"p97i","ATXN3","",30909.470184207,3893.90515456082,"20240306","siA_NbSL3.3Q-GFP_p97i"
2550,"p97i","ATXN3","",30693.3860862407,3897.11887085652,"20240306","siA_NbSL3.3Q-GFP_p97i"
2580,"p97i","ATXN3","",30461.3476889729,3919.99561129444,"20240306","siA_NbSL3.3Q-GFP_p97i"
2610,"p97i","ATXN3","",30209.0526431654,3909.53569368234,"20240306","siA_NbSL3.3Q-GFP_p97i"
2640,"p97i","ATXN3","",30604.9288056906,3904.77623580683,"20240306","siA_NbSL3.3Q-GFP_p97i"
2670,"p97i","ATXN3","",30272.9678268752,3799.3174159007,"20240306","siA_NbSL3.3Q-GFP_p97i"
2700,"p97i","ATXN3","",30445.6119184238,3871.21474433508,"20240306","siA_NbSL3.3Q-GFP_p97i"
2730,"p97i","ATXN3","",30090.708236212,3744.38130622575,"20240306","siA_NbSL3.3Q-GFP_p97i"
2760,"p97i","ATXN3","",29675.5598921007,3698.73009234209,"20240306","siA_NbSL3.3Q-GFP_p97i"
2790,"p97i","ATXN3","",29241.7856894638,3609.23699704488,"20240306","siA_NbSL3.3Q-GFP_p97i"
2820,"p97i","ATXN3","",30148.2840283831,3757.34749866961,"20240306","siA_NbSL3.3Q-GFP_p97i"
2850,"p97i","ATXN3","",29592.0932500616,3709.7082860824,"20240306","siA_NbSL3.3Q-GFP_p97i"
2880,"p97i","ATXN3","",29819.0792491469,3771.83093985467,"20240306","siA_NbSL3.3Q-GFP_p97i"
2910,"p97i","ATXN3","",28725.1591067658,3465.54478674938,"20240306","siA_NbSL3.3Q-GFP_p97i"
2940,"p97i","ATXN3","",28601.3291829884,3563.4528133253,"20240306","siA_NbSL3.3Q-GFP_p97i"
2970,"p97i","ATXN3","",27984.8225065402,3479.36346193309,"20240306","siA_NbSL3.3Q-GFP_p97i"
3000,"p97i","ATXN3","",28690.1786402881,3675.15261425615,"20240306","siA_NbSL3.3Q-GFP_p97i"
3030,"p97i","ATXN3","",28218.7851857709,3520.4301286955,"20240306","siA_NbSL3.3Q-GFP_p97i"
3060,"p97i","ATXN3","",28060.3125167535,3503.46994233298,"20240306","siA_NbSL3.3Q-GFP_p97i"
3090,"p97i","ATXN3","",27546.7625549537,3478.46874679965,"20240306","siA_NbSL3.3Q-GFP_p97i"
3120,"p97i","ATXN3","",26668.6757970341,3197.91087097245,"20240306","siA_NbSL3.3Q-GFP_p97i"
3150,"p97i","ATXN3","",26744.8208112082,3238.1845036987,"20240306","siA_NbSL3.3Q-GFP_p97i"
3180,"p97i","ATXN3","",26730.9138561801,3342.24230993344,"20240306","siA_NbSL3.3Q-GFP_p97i"
3210,"p97i","ATXN3","",26631.2987524956,3297.74769819751,"20240306","siA_NbSL3.3Q-GFP_p97i"
3240,"p97i","ATXN3","",26406.4701290205,3247.40209448803,"20240306","siA_NbSL3.3Q-GFP_p97i"
3270,"p97i","ATXN3","",26902.7633702626,3424.27127475718,"20240306","siA_NbSL3.3Q-GFP_p97i"
3300,"p97i","ATXN3","",26914.4127560145,3407.70670198316,"20240306","siA_NbSL3.3Q-GFP_p97i"
3330,"p97i","ATXN3","",26928.5653275905,3383.68433488908,"20240306","siA_NbSL3.3Q-GFP_p97i"
3360,"p97i","ATXN3","",26996.7719999309,3457.13623389754,"20240306","siA_NbSL3.3Q-GFP_p97i"
3390,"p97i","ATXN3","",25519.4327026222,3191.52366679821,"20240306","siA_NbSL3.3Q-GFP_p97i"
3420,"p97i","ATXN3","",25977.8084191417,3181.07218784796,"20240306","siA_NbSL3.3Q-GFP_p97i"
3450,"p97i","ATXN3","",26416.2366877488,3276.20718981933,"20240306","siA_NbSL3.3Q-GFP_p97i"
3480,"p97i","ATXN3","",25865.8021894994,3230.35912680674,"20240306","siA_NbSL3.3Q-GFP_p97i"
3510,"p97i","ATXN3","",26497.0514016501,3394.70160775859,"20240306","siA_NbSL3.3Q-GFP_p97i"
3540,"p97i","ATXN3","",26553.2545465732,3492.46810053046,"20240306","siA_NbSL3.3Q-GFP_p97i"
3570,"p97i","ATXN3","",25696.354779699,3346.44020968681,"20240306","siA_NbSL3.3Q-GFP_p97i"
3600,"p97i","ATXN3","",26027.789984857,3328.84656321258,"20240306","siA_NbSL3.3Q-GFP_p97i"
0,"Untreated","ATXN3","",0,0,"20240306","siA_NbSL3.3Q-GFP_Untreated"
30,"Untreated","ATXN3","",-1004.04732396056,432.762687274391,"20240306","siA_NbSL3.3Q-GFP_Untreated"
60,"Untreated","ATXN3","",3483.90317829974,515.633539378866,"20240306","siA_NbSL3.3Q-GFP_Untreated"
90,"Untreated","ATXN3","",11301.2721563743,1214.04311266136,"20240306","siA_NbSL3.3Q-GFP_Untreated"
120,"Untreated","ATXN3","",17793.2511581935,1990.21837943282,"20240306","siA_NbSL3.3Q-GFP_Untreated"
150,"Untreated","ATXN3","",23160.1289863843,2456.54533184748,"20240306","siA_NbSL3.3Q-GFP_Untreated"
180,"Untreated","ATXN3","",27451.3680385444,3062.70580702489,"20240306","siA_NbSL3.3Q-GFP_Untreated"
210,"Untreated","ATXN3","",30317.92769114,3191.90723713525,"20240306","siA_NbSL3.3Q-GFP_Untreated"
240,"Untreated","ATXN3","",31584.6610571515,3477.14394802358,"20240306","siA_NbSL3.3Q-GFP_Untreated"
270,"Untreated","ATXN3","",33167.7097926577,3540.83163779915,"20240306","siA_NbSL3.3Q-GFP_Untreated"
300,"Untreated","ATXN3","",33012.7216853986,3704.71341139789,"20240306","siA_NbSL3.3Q-GFP_Untreated"
330,"Untreated","ATXN3","",34488.2651957897,3622.30239979442,"20240306","siA_NbSL3.3Q-GFP_Untreated"
360,"Untreated","ATXN3","",34647.3127706665,3596.99845158651,"20240306","siA_NbSL3.3Q-GFP_Untreated"
390,"Untreated","ATXN3","",34224.8242739995,3651.70776517024,"20240306","siA_NbSL3.3Q-GFP_Untreated"
420,"Untreated","ATXN3","",34688.2354486003,3623.08728825644,"20240306","siA_NbSL3.3Q-GFP_Untreated"
450,"Untreated","ATXN3","",34079.3066860041,3718.11905881182,"20240306","siA_NbSL3.3Q-GFP_Untreated"
480,"Untreated","ATXN3","",34561.0363926047,3640.6805929898,"20240306","siA_NbSL3.3Q-GFP_Untreated"
510,"Untreated","ATXN3","",34636.8671817653,3746.30464493534,"20240306","siA_NbSL3.3Q-GFP_Untreated"
540,"Untreated","ATXN3","",33935.0906443692,3773.82704738842,"20240306","siA_NbSL3.3Q-GFP_Untreated"
570,"Untreated","ATXN3","",33909.0622330651,3728.84168267413,"20240306","siA_NbSL3.3Q-GFP_Untreated"
600,"Untreated","ATXN3","",32925.9515043194,3571.77401611272,"20240306","siA_NbSL3.3Q-GFP_Untreated"
630,"Untreated","ATXN3","",32526.2647418105,3563.92393531576,"20240306","siA_NbSL3.3Q-GFP_Untreated"
660,"Untreated","ATXN3","",32778.6878826622,3528.74861911389,"20240306","siA_NbSL3.3Q-GFP_Untreated"
690,"Untreated","ATXN3","",32231.2749596055,3619.68722591846,"20240306","siA_NbSL3.3Q-GFP_Untreated"
720,"Untreated","ATXN3","",32181.5994795463,3637.06970063289,"20240306","siA_NbSL3.3Q-GFP_Untreated"
750,"Untreated","ATXN3","",31773.6082772765,3609.75574120809,"20240306","siA_NbSL3.3Q-GFP_Untreated"
780,"Untreated","ATXN3","",31188.6461483119,3615.5281497476,"20240306","siA_NbSL3.3Q-GFP_Untreated"
810,"Untreated","ATXN3","",30399.3558727806,3443.39324832429,"20240306","siA_NbSL3.3Q-GFP_Untreated"
840,"Untreated","ATXN3","",29988.9056243089,3431.09794564408,"20240306","siA_NbSL3.3Q-GFP_Untreated"
870,"Untreated","ATXN3","",29838.417930723,3374.02917036565,"20240306","siA_NbSL3.3Q-GFP_Untreated"
900,"Untreated","ATXN3","",29213.7724192261,3335.96711324313,"20240306","siA_NbSL3.3Q-GFP_Untreated"
930,"Untreated","ATXN3","",28556.5780820082,3269.59350894222,"20240306","siA_NbSL3.3Q-GFP_Untreated"
960,"Untreated","ATXN3","",28953.3883185153,3377.10486973968,"20240306","siA_NbSL3.3Q-GFP_Untreated"
990,"Untreated","ATXN3","",28536.2169681042,3371.71166709937,"20240306","siA_NbSL3.3Q-GFP_Untreated"
1020,"Untreated","ATXN3","",27359.3208893216,3107.08916574254,"20240306","siA_NbSL3.3Q-GFP_Untreated"
1050,"Untreated","ATXN3","",27397.0369490343,3175.1606574946,"20240306","siA_NbSL3.3Q-GFP_Untreated"
1080,"Untreated","ATXN3","",27094.1333217233,2972.715017118,"20240306","siA_NbSL3.3Q-GFP_Untreated"
1110,"Untreated","ATXN3","",26954.1812102963,3129.15101948137,"20240306","siA_NbSL3.3Q-GFP_Untreated"
1140,"Untreated","ATXN3","",26383.02427307,3047.59517358986,"20240306","siA_NbSL3.3Q-GFP_Untreated"
1170,"Untreated","ATXN3","",25548.0009692369,2906.49734501546,"20240306","siA_NbSL3.3Q-GFP_Untreated"
1200,"Untreated","ATXN3","",25586.7245896173,2794.16564211417,"20240306","siA_NbSL3.3Q-GFP_Untreated"
1230,"Untreated","ATXN3","",25458.8413802552,2789.16566469122,"20240306","siA_NbSL3.3Q-GFP_Untreated"
1260,"Untreated","ATXN3","",25057.9339164838,2828.4693524028,"20240306","siA_NbSL3.3Q-GFP_Untreated"
1290,"Untreated","ATXN3","",24711.9280019684,2772.64342046675,"20240306","siA_NbSL3.3Q-GFP_Untreated"
1320,"Untreated","ATXN3","",23457.5544209295,2653.12519429169,"20240306","siA_NbSL3.3Q-GFP_Untreated"
1350,"Untreated","ATXN3","",23650.7062398788,2653.2458409107,"20240306","siA_NbSL3.3Q-GFP_Untreated"
1380,"Untreated","ATXN3","",23466.4526300315,2685.14203217108,"20240306","siA_NbSL3.3Q-GFP_Untreated"
1410,"Untreated","ATXN3","",23112.8999963041,2624.48621492097,"20240306","siA_NbSL3.3Q-GFP_Untreated"
1440,"Untreated","ATXN3","",23125.9633898489,2554.54335300687,"20240306","siA_NbSL3.3Q-GFP_Untreated"
1470,"Untreated","ATXN3","",22593.1615071743,2581.30508448481,"20240306","siA_NbSL3.3Q-GFP_Untreated"
1500,"Untreated","ATXN3","",22200.7816365008,2494.1936457801,"20240306","siA_NbSL3.3Q-GFP_Untreated"
1530,"Untreated","ATXN3","",22286.3166041572,2507.65843762872,"20240306","siA_NbSL3.3Q-GFP_Untreated"
1560,"Untreated","ATXN3","",21975.3458324532,2491.69078776717,"20240306","siA_NbSL3.3Q-GFP_Untreated"
1590,"Untreated","ATXN3","",20729.4343059746,2383.58688847243,"20240306","siA_NbSL3.3Q-GFP_Untreated"
1620,"Untreated","ATXN3","",20701.6820017934,2395.39443153352,"20240306","siA_NbSL3.3Q-GFP_Untreated"
1650,"Untreated","ATXN3","",20438.6407442354,2453.34628243566,"20240306","siA_NbSL3.3Q-GFP_Untreated"
1680,"Untreated","ATXN3","",20395.6260579288,2370.25855728436,"20240306","siA_NbSL3.3Q-GFP_Untreated"
1710,"Untreated","ATXN3","",20103.2487169012,2291.97331139671,"20240306","siA_NbSL3.3Q-GFP_Untreated"
1740,"Untreated","ATXN3","",19508.4890413056,2177.14821151052,"20240306","siA_NbSL3.3Q-GFP_Untreated"
1770,"Untreated","ATXN3","",19658.0394432131,2278.46920972973,"20240306","siA_NbSL3.3Q-GFP_Untreated"
1800,"Untreated","ATXN3","",18714.5964036101,2259.58837493987,"20240306","siA_NbSL3.3Q-GFP_Untreated"
1830,"Untreated","ATXN3","",18723.9450013225,2109.52297819748,"20240306","siA_NbSL3.3Q-GFP_Untreated"
1860,"Untreated","ATXN3","",17683.2166441849,2117.64271723097,"20240306","siA_NbSL3.3Q-GFP_Untreated"
1890,"Untreated","ATXN3","",17457.3702173022,2062.96141776873,"20240306","siA_NbSL3.3Q-GFP_Untreated"
1920,"Untreated","ATXN3","",17163.7835230696,2080.54345112015,"20240306","siA_NbSL3.3Q-GFP_Untreated"
1950,"Untreated","ATXN3","",17126.1616730692,2043.86540788658,"20240306","siA_NbSL3.3Q-GFP_Untreated"
1980,"Untreated","ATXN3","",16391.1850605567,2029.01673415764,"20240306","siA_NbSL3.3Q-GFP_Untreated"
2010,"Untreated","ATXN3","",16161.1473221498,2004.68781200119,"20240306","siA_NbSL3.3Q-GFP_Untreated"
2040,"Untreated","ATXN3","",16061.6808511481,2011.65704703027,"20240306","siA_NbSL3.3Q-GFP_Untreated"
2070,"Untreated","ATXN3","",15958.6385769606,1954.42974793098,"20240306","siA_NbSL3.3Q-GFP_Untreated"
2100,"Untreated","ATXN3","",15886.191523624,1965.49371225838,"20240306","siA_NbSL3.3Q-GFP_Untreated"
2130,"Untreated","ATXN3","",15721.5686055873,2030.48767632386,"20240306","siA_NbSL3.3Q-GFP_Untreated"
2160,"Untreated","ATXN3","",15425.0958630645,1924.44853794761,"20240306","siA_NbSL3.3Q-GFP_Untreated"
2190,"Untreated","ATXN3","",15197.411080971,2025.82664130332,"20240306","siA_NbSL3.3Q-GFP_Untreated"
2220,"Untreated","ATXN3","",15130.973707989,1971.44957401181,"20240306","siA_NbSL3.3Q-GFP_Untreated"
2250,"Untreated","ATXN3","",15589.0507528718,1945.00971007899,"20240306","siA_NbSL3.3Q-GFP_Untreated"
2280,"Untreated","ATXN3","",15366.1426081254,2024.43583981007,"20240306","siA_NbSL3.3Q-GFP_Untreated"
2310,"Untreated","ATXN3","",14443.2579016343,1818.86043447571,"20240306","siA_NbSL3.3Q-GFP_Untreated"
2340,"Untreated","ATXN3","",14352.5773031782,1830.90365901433,"20240306","siA_NbSL3.3Q-GFP_Untreated"
2370,"Untreated","ATXN3","",14479.7268987101,1922.98801928505,"20240306","siA_NbSL3.3Q-GFP_Untreated"
2400,"Untreated","ATXN3","",14125.8024419209,1861.90160894727,"20240306","siA_NbSL3.3Q-GFP_Untreated"
2430,"Untreated","ATXN3","",14450.8384652322,1992.46436375244,"20240306","siA_NbSL3.3Q-GFP_Untreated"
2460,"Untreated","ATXN3","",14046.3101095069,1970.11512492542,"20240306","siA_NbSL3.3Q-GFP_Untreated"
2490,"Untreated","ATXN3","",13268.7748140429,1901.0169681828,"20240306","siA_NbSL3.3Q-GFP_Untreated"
2520,"Untreated","ATXN3","",13125.1341505402,1884.88673673145,"20240306","siA_NbSL3.3Q-GFP_Untreated"
2550,"Untreated","ATXN3","",12890.8258608402,1878.4009271011,"20240306","siA_NbSL3.3Q-GFP_Untreated"
2580,"Untreated","ATXN3","",13063.2394858014,1920.84813102958,"20240306","siA_NbSL3.3Q-GFP_Untreated"
2610,"Untreated","ATXN3","",12891.8171072397,1863.39242344518,"20240306","siA_NbSL3.3Q-GFP_Untreated"
2640,"Untreated","ATXN3","",12951.4967512408,1924.33343706168,"20240306","siA_NbSL3.3Q-GFP_Untreated"
2670,"Untreated","ATXN3","",12847.0330735968,1825.17768661534,"20240306","siA_NbSL3.3Q-GFP_Untreated"
2700,"Untreated","ATXN3","",12331.4164480724,1952.81299016663,"20240306","siA_NbSL3.3Q-GFP_Untreated"
2730,"Untreated","ATXN3","",12115.312589334,1908.27360802628,"20240306","siA_NbSL3.3Q-GFP_Untreated"
2760,"Untreated","ATXN3","",12670.6971568668,2080.04525419558,"20240306","siA_NbSL3.3Q-GFP_Untreated"
2790,"Untreated","ATXN3","",12194.0410726233,2083.82173497578,"20240306","siA_NbSL3.3Q-GFP_Untreated"
2820,"Untreated","ATXN3","",12209.8809406984,2004.79289562541,"20240306","siA_NbSL3.3Q-GFP_Untreated"
2850,"Untreated","ATXN3","",12439.5761308272,2094.26327390653,"20240306","siA_NbSL3.3Q-GFP_Untreated"
2880,"Untreated","ATXN3","",12292.4996335738,2164.22358369237,"20240306","siA_NbSL3.3Q-GFP_Untreated"
2910,"Untreated","ATXN3","",11755.7258443899,2054.42958503234,"20240306","siA_NbSL3.3Q-GFP_Untreated"
2940,"Untreated","ATXN3","",11540.0394498809,2124.69930830653,"20240306","siA_NbSL3.3Q-GFP_Untreated"
2970,"Untreated","ATXN3","",11149.2915536684,2170.96080722871,"20240306","siA_NbSL3.3Q-GFP_Untreated"
3000,"Untreated","ATXN3","",11278.046569067,2148.5109447263,"20240306","siA_NbSL3.3Q-GFP_Untreated"
3030,"Untreated","ATXN3","",11913.5241911357,2322.27038244703,"20240306","siA_NbSL3.3Q-GFP_Untreated"
3060,"Untreated","ATXN3","",11108.6144482662,2283.76153580274,"20240306","siA_NbSL3.3Q-GFP_Untreated"
3090,"Untreated","ATXN3","",11411.8510177714,2412.7919377064,"20240306","siA_NbSL3.3Q-GFP_Untreated"
3120,"Untreated","ATXN3","",11043.2490914659,2360.86659970039,"20240306","siA_NbSL3.3Q-GFP_Untreated"
3150,"Untreated","ATXN3","",10927.2512756184,2390.00426779516,"20240306","siA_NbSL3.3Q-GFP_Untreated"
3180,"Untreated","ATXN3","",11081.2107888274,2274.66278268562,"20240306","siA_NbSL3.3Q-GFP_Untreated"
3210,"Untreated","ATXN3","",10268.7624881908,2420.24804155072,"20240306","siA_NbSL3.3Q-GFP_Untreated"
3240,"Untreated","ATXN3","",10036.9265160447,2260.27914458279,"20240306","siA_NbSL3.3Q-GFP_Untreated"
3270,"Untreated","ATXN3","",9368.34422176142,2317.05711825772,"20240306","siA_NbSL3.3Q-GFP_Untreated"
3300,"Untreated","ATXN3","",9525.11992996366,2255.69253525564,"20240306","siA_NbSL3.3Q-GFP_Untreated"
3330,"Untreated","ATXN3","",9564.7442815362,2537.2290678563,"20240306","siA_NbSL3.3Q-GFP_Untreated"
3360,"Untreated","ATXN3","",8920.78486979237,2417.32804092084,"20240306","siA_NbSL3.3Q-GFP_Untreated"
3390,"Untreated","ATXN3","",9106.73983626093,2424.68454579705,"20240306","siA_NbSL3.3Q-GFP_Untreated"
3420,"Untreated","ATXN3","",9218.20888523609,2215.72723692617,"20240306","siA_NbSL3.3Q-GFP_Untreated"
3450,"Untreated","ATXN3","",9397.0748935595,2474.60415321862,"20240306","siA_NbSL3.3Q-GFP_Untreated"
3480,"Untreated","ATXN3","",9296.57888164796,2359.62194512781,"20240306","siA_NbSL3.3Q-GFP_Untreated"
3510,"Untreated","ATXN3","",9710.24333981492,2454.8201026069,"20240306","siA_NbSL3.3Q-GFP_Untreated"
3540,"Untreated","ATXN3","",9095.11223157224,2480.45256867785,"20240306","siA_NbSL3.3Q-GFP_Untreated"
3570,"Untreated","ATXN3","",9194.50778148598,2519.7508863436,"20240306","siA_NbSL3.3Q-GFP_Untreated"
3600,"Untreated","ATXN3","",9522.56245388533,2615.09860094272,"20240306","siA_NbSL3.3Q-GFP_Untreated"
0,"p97i","Control","",0,0,"20240306","siCtrl_NbSL3.3Q-GFP_p97i"
30,"p97i","Control","",-787.295927737699,155.552168373166,"20240306","siCtrl_NbSL3.3Q-GFP_p97i"
60,"p97i","Control","",2010.09706688535,255.859093252894,"20240306","siCtrl_NbSL3.3Q-GFP_p97i"
90,"p97i","Control","",6829.79272610516,654.62483903735,"20240306","siCtrl_NbSL3.3Q-GFP_p97i"
120,"p97i","Control","",12212.4784432959,1137.12845329852,"20240306","siCtrl_NbSL3.3Q-GFP_p97i"
150,"p97i","Control","",16678.9123746062,1488.29395800007,"20240306","siCtrl_NbSL3.3Q-GFP_p97i"
180,"p97i","Control","",20117.7398138816,1733.76251652657,"20240306","siCtrl_NbSL3.3Q-GFP_p97i"
210,"p97i","Control","",22936.6471105689,1975.67137427529,"20240306","siCtrl_NbSL3.3Q-GFP_p97i"
240,"p97i","Control","",24693.83690096,2112.9257804543,"20240306","siCtrl_NbSL3.3Q-GFP_p97i"
270,"p97i","Control","",26278.6389812252,2294.85309250816,"20240306","siCtrl_NbSL3.3Q-GFP_p97i"
300,"p97i","Control","",27525.7259557871,2397.07619955583,"20240306","siCtrl_NbSL3.3Q-GFP_p97i"
330,"p97i","Control","",32188.7859690742,2419.70224750043,"20240306","siCtrl_NbSL3.3Q-GFP_p97i"
360,"p97i","Control","",32804.1260548971,2504.96989305236,"20240306","siCtrl_NbSL3.3Q-GFP_p97i"
390,"p97i","Control","",33773.381036482,2569.14983966236,"20240306","siCtrl_NbSL3.3Q-GFP_p97i"
420,"p97i","Control","",34120.4883002376,2658.12620633405,"20240306","siCtrl_NbSL3.3Q-GFP_p97i"
450,"p97i","Control","",34023.9573115664,2624.41666436499,"20240306","siCtrl_NbSL3.3Q-GFP_p97i"
480,"p97i","Control","",34509.7156334487,2606.29441105493,"20240306","siCtrl_NbSL3.3Q-GFP_p97i"
510,"p97i","Control","",35062.7836087102,2737.1776345521,"20240306","siCtrl_NbSL3.3Q-GFP_p97i"
540,"p97i","Control","",35634.0155654715,2673.98512519938,"20240306","siCtrl_NbSL3.3Q-GFP_p97i"
570,"p97i","Control","",35391.5832093536,2640.01250896209,"20240306","siCtrl_NbSL3.3Q-GFP_p97i"
600,"p97i","Control","",35241.7922658452,2703.7740217808,"20240306","siCtrl_NbSL3.3Q-GFP_p97i"
630,"p97i","Control","",36447.6497360242,2822.7133044254,"20240306","siCtrl_NbSL3.3Q-GFP_p97i"
660,"p97i","Control","",36552.3395935644,2800.91274095672,"20240306","siCtrl_NbSL3.3Q-GFP_p97i"
690,"p97i","Control","",35952.4858836076,2771.19797126481,"20240306","siCtrl_NbSL3.3Q-GFP_p97i"
720,"p97i","Control","",35770.0853611964,2708.75373929196,"20240306","siCtrl_NbSL3.3Q-GFP_p97i"
750,"p97i","Control","",36454.9332036158,2784.69941809811,"20240306","siCtrl_NbSL3.3Q-GFP_p97i"
780,"p97i","Control","",36639.2967645638,2842.82522474107,"20240306","siCtrl_NbSL3.3Q-GFP_p97i"
810,"p97i","Control","",36228.296448718,2753.25579403195,"20240306","siCtrl_NbSL3.3Q-GFP_p97i"
840,"p97i","Control","",35920.1381522546,2753.99461564173,"20240306","siCtrl_NbSL3.3Q-GFP_p97i"
870,"p97i","Control","",36205.9643541582,2801.49897081186,"20240306","siCtrl_NbSL3.3Q-GFP_p97i"
900,"p97i","Control","",35903.1507455654,2808.65713582087,"20240306","siCtrl_NbSL3.3Q-GFP_p97i"
930,"p97i","Control","",36308.1120713807,2794.38485334329,"20240306","siCtrl_NbSL3.3Q-GFP_p97i"
960,"p97i","Control","",36182.9450124068,2770.1790562831,"20240306","siCtrl_NbSL3.3Q-GFP_p97i"
990,"p97i","Control","",35507.642343333,2730.1653389431,"20240306","siCtrl_NbSL3.3Q-GFP_p97i"
1020,"p97i","Control","",36095.4973475524,2753.00492203536,"20240306","siCtrl_NbSL3.3Q-GFP_p97i"
1050,"p97i","Control","",35604.8970226328,2717.55152923395,"20240306","siCtrl_NbSL3.3Q-GFP_p97i"
1080,"p97i","Control","",36012.8255702188,2792.77899937213,"20240306","siCtrl_NbSL3.3Q-GFP_p97i"
1110,"p97i","Control","",35536.8606507076,2699.85702739351,"20240306","siCtrl_NbSL3.3Q-GFP_p97i"
1140,"p97i","Control","",35768.5954977,2704.89537896614,"20240306","siCtrl_NbSL3.3Q-GFP_p97i"
1170,"p97i","Control","",35466.9826627479,2728.09883529094,"20240306","siCtrl_NbSL3.3Q-GFP_p97i"
1200,"p97i","Control","",35566.1219201189,2746.21943095554,"20240306","siCtrl_NbSL3.3Q-GFP_p97i"
1230,"p97i","Control","",36079.7661635442,2730.16126222606,"20240306","siCtrl_NbSL3.3Q-GFP_p97i"
1260,"p97i","Control","",35658.572876642,2755.359022073,"20240306","siCtrl_NbSL3.3Q-GFP_p97i"
1290,"p97i","Control","",35355.9620310294,2741.70788110431,"20240306","siCtrl_NbSL3.3Q-GFP_p97i"
1320,"p97i","Control","",35043.7267009986,2703.71148878462,"20240306","siCtrl_NbSL3.3Q-GFP_p97i"
1350,"p97i","Control","",34788.0088324617,2748.20226296547,"20240306","siCtrl_NbSL3.3Q-GFP_p97i"
1380,"p97i","Control","",34647.3472005656,2718.29493131179,"20240306","siCtrl_NbSL3.3Q-GFP_p97i"
1410,"p97i","Control","",34343.6579640467,2719.95665495752,"20240306","siCtrl_NbSL3.3Q-GFP_p97i"
1440,"p97i","Control","",34065.6288634151,2749.67371921535,"20240306","siCtrl_NbSL3.3Q-GFP_p97i"
1470,"p97i","Control","",34289.0155289526,2799.10769401575,"20240306","siCtrl_NbSL3.3Q-GFP_p97i"
1500,"p97i","Control","",34703.1646223376,2817.6874514367,"20240306","siCtrl_NbSL3.3Q-GFP_p97i"
1530,"p97i","Control","",34778.9947592627,2903.04496709669,"20240306","siCtrl_NbSL3.3Q-GFP_p97i"
1560,"p97i","Control","",34241.2563584643,2861.04257825886,"20240306","siCtrl_NbSL3.3Q-GFP_p97i"
1590,"p97i","Control","",34499.2967777081,2852.40628574998,"20240306","siCtrl_NbSL3.3Q-GFP_p97i"
1620,"p97i","Control","",34217.6476987209,2794.99109192303,"20240306","siCtrl_NbSL3.3Q-GFP_p97i"
1650,"p97i","Control","",33663.4048041468,2737.09559296833,"20240306","siCtrl_NbSL3.3Q-GFP_p97i"
1680,"p97i","Control","",33076.4141254206,2690.04130739629,"20240306","siCtrl_NbSL3.3Q-GFP_p97i"
1710,"p97i","Control","",33345.753096595,2715.36302470822,"20240306","siCtrl_NbSL3.3Q-GFP_p97i"
1740,"p97i","Control","",33039.8170667505,2672.26390832078,"20240306","siCtrl_NbSL3.3Q-GFP_p97i"
1770,"p97i","Control","",32422.8993845107,2648.06476045391,"20240306","siCtrl_NbSL3.3Q-GFP_p97i"
1800,"p97i","Control","",32820.2141030838,2637.56747733003,"20240306","siCtrl_NbSL3.3Q-GFP_p97i"
1830,"p97i","Control","",32750.8978906846,2650.47917849999,"20240306","siCtrl_NbSL3.3Q-GFP_p97i"
1860,"p97i","Control","",32924.895841089,2642.43554910586,"20240306","siCtrl_NbSL3.3Q-GFP_p97i"
1890,"p97i","Control","",32197.1101400927,2598.87863056706,"20240306","siCtrl_NbSL3.3Q-GFP_p97i"
1920,"p97i","Control","",32052.9294137629,2583.4419263632,"20240306","siCtrl_NbSL3.3Q-GFP_p97i"
1950,"p97i","Control","",31844.4947150876,2579.91082065128,"20240306","siCtrl_NbSL3.3Q-GFP_p97i"
1980,"p97i","Control","",32042.3479097167,2622.14762329333,"20240306","siCtrl_NbSL3.3Q-GFP_p97i"
2010,"p97i","Control","",31750.4805634286,2582.86931956771,"20240306","siCtrl_NbSL3.3Q-GFP_p97i"
2040,"p97i","Control","",31262.2013224697,2531.04284341949,"20240306","siCtrl_NbSL3.3Q-GFP_p97i"
2070,"p97i","Control","",31384.5715026512,2525.43852356423,"20240306","siCtrl_NbSL3.3Q-GFP_p97i"
2100,"p97i","Control","",31028.4158097306,2511.16288860761,"20240306","siCtrl_NbSL3.3Q-GFP_p97i"
2130,"p97i","Control","",30786.1847151424,2508.80593860346,"20240306","siCtrl_NbSL3.3Q-GFP_p97i"
2160,"p97i","Control","",30740.1756303475,2567.29187318163,"20240306","siCtrl_NbSL3.3Q-GFP_p97i"
2190,"p97i","Control","",30819.1451478483,2604.28241142897,"20240306","siCtrl_NbSL3.3Q-GFP_p97i"
2220,"p97i","Control","",30733.3750948,2605.76242823459,"20240306","siCtrl_NbSL3.3Q-GFP_p97i"
2250,"p97i","Control","",30570.4804653343,2522.89332359002,"20240306","siCtrl_NbSL3.3Q-GFP_p97i"
2280,"p97i","Control","",30444.3246740239,2528.28252428494,"20240306","siCtrl_NbSL3.3Q-GFP_p97i"
2310,"p97i","Control","",30437.7814800352,2575.52407749761,"20240306","siCtrl_NbSL3.3Q-GFP_p97i"
2340,"p97i","Control","",30310.591323118,2502.03982512396,"20240306","siCtrl_NbSL3.3Q-GFP_p97i"
2370,"p97i","Control","",30251.4963815597,2494.93953697903,"20240306","siCtrl_NbSL3.3Q-GFP_p97i"
2400,"p97i","Control","",29915.2621901533,2501.0751551325,"20240306","siCtrl_NbSL3.3Q-GFP_p97i"
2430,"p97i","Control","",29378.029481511,2421.60814090562,"20240306","siCtrl_NbSL3.3Q-GFP_p97i"
2460,"p97i","Control","",29235.0063134833,2416.21780703049,"20240306","siCtrl_NbSL3.3Q-GFP_p97i"
2490,"p97i","Control","",29087.7324732609,2355.25535867145,"20240306","siCtrl_NbSL3.3Q-GFP_p97i"
2520,"p97i","Control","",29143.7700363562,2313.28951616542,"20240306","siCtrl_NbSL3.3Q-GFP_p97i"
2550,"p97i","Control","",28985.5165352314,2334.9158522564,"20240306","siCtrl_NbSL3.3Q-GFP_p97i"
2580,"p97i","Control","",29097.3515712715,2245.58561454936,"20240306","siCtrl_NbSL3.3Q-GFP_p97i"
2610,"p97i","Control","",28531.0107480402,2182.40583982407,"20240306","siCtrl_NbSL3.3Q-GFP_p97i"
2640,"p97i","Control","",28367.5225020793,2224.6895422037,"20240306","siCtrl_NbSL3.3Q-GFP_p97i"
2670,"p97i","Control","",28077.5425134286,2191.26167901519,"20240306","siCtrl_NbSL3.3Q-GFP_p97i"
2700,"p97i","Control","",28204.7561443624,2166.73312686814,"20240306","siCtrl_NbSL3.3Q-GFP_p97i"
2730,"p97i","Control","",28452.218775914,2215.64886820025,"20240306","siCtrl_NbSL3.3Q-GFP_p97i"
2760,"p97i","Control","",28369.1116771144,2242.92194979617,"20240306","siCtrl_NbSL3.3Q-GFP_p97i"
2790,"p97i","Control","",27746.6635530693,2138.73131995208,"20240306","siCtrl_NbSL3.3Q-GFP_p97i"
2820,"p97i","Control","",27594.3162497152,2187.80052717492,"20240306","siCtrl_NbSL3.3Q-GFP_p97i"
2850,"p97i","Control","",27661.8756480145,2179.64962820977,"20240306","siCtrl_NbSL3.3Q-GFP_p97i"
2880,"p97i","Control","",27477.8502926502,2182.42461723298,"20240306","siCtrl_NbSL3.3Q-GFP_p97i"
2910,"p97i","Control","",27280.2159805026,2163.33650874772,"20240306","siCtrl_NbSL3.3Q-GFP_p97i"
2940,"p97i","Control","",27378.9574360245,2215.15382742483,"20240306","siCtrl_NbSL3.3Q-GFP_p97i"
2970,"p97i","Control","",27144.5146745405,2186.48101264677,"20240306","siCtrl_NbSL3.3Q-GFP_p97i"
3000,"p97i","Control","",26634.923123898,2183.32474352408,"20240306","siCtrl_NbSL3.3Q-GFP_p97i"
3030,"p97i","Control","",26873.1873490253,2149.28306043827,"20240306","siCtrl_NbSL3.3Q-GFP_p97i"
3060,"p97i","Control","",27259.2086434293,2193.62149035721,"20240306","siCtrl_NbSL3.3Q-GFP_p97i"
3090,"p97i","Control","",26646.7107761676,2167.41775733744,"20240306","siCtrl_NbSL3.3Q-GFP_p97i"
3120,"p97i","Control","",26512.550140404,2179.84206340428,"20240306","siCtrl_NbSL3.3Q-GFP_p97i"
3150,"p97i","Control","",26172.2526593374,2068.32280206877,"20240306","siCtrl_NbSL3.3Q-GFP_p97i"
3180,"p97i","Control","",26327.4385109584,2151.47611510429,"20240306","siCtrl_NbSL3.3Q-GFP_p97i"
3210,"p97i","Control","",25714.0157122714,2070.42397180984,"20240306","siCtrl_NbSL3.3Q-GFP_p97i"
3240,"p97i","Control","",26060.5181009486,2095.47800333313,"20240306","siCtrl_NbSL3.3Q-GFP_p97i"
3270,"p97i","Control","",25994.1490726927,2077.29682199149,"20240306","siCtrl_NbSL3.3Q-GFP_p97i"
3300,"p97i","Control","",25616.7078857003,2028.54433879829,"20240306","siCtrl_NbSL3.3Q-GFP_p97i"
3330,"p97i","Control","",25317.7038975318,2004.78909146078,"20240306","siCtrl_NbSL3.3Q-GFP_p97i"
3360,"p97i","Control","",24972.2000070605,2003.70594348987,"20240306","siCtrl_NbSL3.3Q-GFP_p97i"
3390,"p97i","Control","",25497.7016648233,2068.11157304668,"20240306","siCtrl_NbSL3.3Q-GFP_p97i"
3420,"p97i","Control","",24874.6378774379,1977.03821262413,"20240306","siCtrl_NbSL3.3Q-GFP_p97i"
3450,"p97i","Control","",25034.6406683152,2044.16202554979,"20240306","siCtrl_NbSL3.3Q-GFP_p97i"
3480,"p97i","Control","",24987.868483526,2070.51473163533,"20240306","siCtrl_NbSL3.3Q-GFP_p97i"
3510,"p97i","Control","",24795.5592533782,2022.41884532076,"20240306","siCtrl_NbSL3.3Q-GFP_p97i"
3540,"p97i","Control","",24654.5369006453,2022.51595368075,"20240306","siCtrl_NbSL3.3Q-GFP_p97i"
3570,"p97i","Control","",24742.6884586262,2039.47686319294,"20240306","siCtrl_NbSL3.3Q-GFP_p97i"
3600,"p97i","Control","",24324.8672761138,2017.55138846109,"20240306","siCtrl_NbSL3.3Q-GFP_p97i"
0,"Untreated","Control","",0,0,"20240306","siCtrl_NbSL3.3Q-GFP_Untreated"
30,"Untreated","Control","",-716.197354513642,190.074645251152,"20240306","siCtrl_NbSL3.3Q-GFP_Untreated"
60,"Untreated","Control","",2113.6039698319,382.967927193421,"20240306","siCtrl_NbSL3.3Q-GFP_Untreated"
90,"Untreated","Control","",7310.50131374797,777.754101733707,"20240306","siCtrl_NbSL3.3Q-GFP_Untreated"
120,"Untreated","Control","",11791.7545417082,1308.46577610728,"20240306","siCtrl_NbSL3.3Q-GFP_Untreated"
150,"Untreated","Control","",15545.0083959478,1662.71055121973,"20240306","siCtrl_NbSL3.3Q-GFP_Untreated"
180,"Untreated","Control","",18418.5783834844,1917.59092539622,"20240306","siCtrl_NbSL3.3Q-GFP_Untreated"
210,"Untreated","Control","",20609.6878711683,2138.40138305991,"20240306","siCtrl_NbSL3.3Q-GFP_Untreated"
240,"Untreated","Control","",22462.0419036768,2280.89556773442,"20240306","siCtrl_NbSL3.3Q-GFP_Untreated"
270,"Untreated","Control","",23775.2121340681,2379.80111835108,"20240306","siCtrl_NbSL3.3Q-GFP_Untreated"
300,"Untreated","Control","",24188.9125203213,2494.09382372289,"20240306","siCtrl_NbSL3.3Q-GFP_Untreated"
330,"Untreated","Control","",26442.5711976097,2470.3318789165,"20240306","siCtrl_NbSL3.3Q-GFP_Untreated"
360,"Untreated","Control","",27043.9752881961,2564.72231071971,"20240306","siCtrl_NbSL3.3Q-GFP_Untreated"
390,"Untreated","Control","",26954.2137748546,2510.10031508881,"20240306","siCtrl_NbSL3.3Q-GFP_Untreated"
420,"Untreated","Control","",27309.5581945545,2590.24082633076,"20240306","siCtrl_NbSL3.3Q-GFP_Untreated"
450,"Untreated","Control","",26734.483807388,2514.15369885783,"20240306","siCtrl_NbSL3.3Q-GFP_Untreated"
480,"Untreated","Control","",26922.136045083,2551.95707930865,"20240306","siCtrl_NbSL3.3Q-GFP_Untreated"
510,"Untreated","Control","",27018.1551401017,2532.68045413806,"20240306","siCtrl_NbSL3.3Q-GFP_Untreated"
540,"Untreated","Control","",26847.4290833134,2650.9433977322,"20240306","siCtrl_NbSL3.3Q-GFP_Untreated"
570,"Untreated","Control","",26950.6240396553,2722.57030719081,"20240306","siCtrl_NbSL3.3Q-GFP_Untreated"
600,"Untreated","Control","",26523.4114309109,2692.61755629207,"20240306","siCtrl_NbSL3.3Q-GFP_Untreated"
630,"Untreated","Control","",26664.7770767298,2643.94535543216,"20240306","siCtrl_NbSL3.3Q-GFP_Untreated"
660,"Untreated","Control","",26647.4675714299,2675.56955257381,"20240306","siCtrl_NbSL3.3Q-GFP_Untreated"
690,"Untreated","Control","",26704.2254816942,2649.49231995703,"20240306","siCtrl_NbSL3.3Q-GFP_Untreated"
720,"Untreated","Control","",26175.7384678508,2668.03374386112,"20240306","siCtrl_NbSL3.3Q-GFP_Untreated"
750,"Untreated","Control","",25540.3294585238,2503.9665945133,"20240306","siCtrl_NbSL3.3Q-GFP_Untreated"
780,"Untreated","Control","",25166.6922597264,2573.12856153319,"20240306","siCtrl_NbSL3.3Q-GFP_Untreated"
810,"Untreated","Control","",24994.368810103,2597.99452792469,"20240306","siCtrl_NbSL3.3Q-GFP_Untreated"
840,"Untreated","Control","",24458.6578924846,2530.09526882091,"20240306","siCtrl_NbSL3.3Q-GFP_Untreated"
870,"Untreated","Control","",24283.8333273714,2550.09169807249,"20240306","siCtrl_NbSL3.3Q-GFP_Untreated"
900,"Untreated","Control","",23430.3572309016,2372.85387407509,"20240306","siCtrl_NbSL3.3Q-GFP_Untreated"
930,"Untreated","Control","",23696.4427012634,2392.33568414188,"20240306","siCtrl_NbSL3.3Q-GFP_Untreated"
960,"Untreated","Control","",23435.2141370875,2400.0508522216,"20240306","siCtrl_NbSL3.3Q-GFP_Untreated"
990,"Untreated","Control","",23032.421317213,2328.465541273,"20240306","siCtrl_NbSL3.3Q-GFP_Untreated"
1020,"Untreated","Control","",22753.843443246,2233.83121781302,"20240306","siCtrl_NbSL3.3Q-GFP_Untreated"
1050,"Untreated","Control","",22102.9225863033,2141.0348858935,"20240306","siCtrl_NbSL3.3Q-GFP_Untreated"
1080,"Untreated","Control","",22548.6571977038,2261.36404292416,"20240306","siCtrl_NbSL3.3Q-GFP_Untreated"
1110,"Untreated","Control","",21715.9852534191,2134.83197873638,"20240306","siCtrl_NbSL3.3Q-GFP_Untreated"
1140,"Untreated","Control","",21583.5968134924,2127.63151620325,"20240306","siCtrl_NbSL3.3Q-GFP_Untreated"
1170,"Untreated","Control","",21616.8834762704,2197.77629336239,"20240306","siCtrl_NbSL3.3Q-GFP_Untreated"
1200,"Untreated","Control","",21217.4247422355,2239.10803810253,"20240306","siCtrl_NbSL3.3Q-GFP_Untreated"
1230,"Untreated","Control","",20554.5517949588,2147.98258378025,"20240306","siCtrl_NbSL3.3Q-GFP_Untreated"
1260,"Untreated","Control","",20700.9281793158,2291.97035047283,"20240306","siCtrl_NbSL3.3Q-GFP_Untreated"
1290,"Untreated","Control","",20224.3004434777,2228.37169705523,"20240306","siCtrl_NbSL3.3Q-GFP_Untreated"
1320,"Untreated","Control","",20314.256910379,2231.15067061411,"20240306","siCtrl_NbSL3.3Q-GFP_Untreated"
1350,"Untreated","Control","",19695.5763661077,2128.0165143704,"20240306","siCtrl_NbSL3.3Q-GFP_Untreated"
1380,"Untreated","Control","",19883.1009581161,2123.70445679165,"20240306","siCtrl_NbSL3.3Q-GFP_Untreated"
1410,"Untreated","Control","",19694.0129273743,2105.69287065515,"20240306","siCtrl_NbSL3.3Q-GFP_Untreated"
1440,"Untreated","Control","",19859.8723999397,2216.60832728203,"20240306","siCtrl_NbSL3.3Q-GFP_Untreated"
1470,"Untreated","Control","",19784.3272576602,2159.39813965904,"20240306","siCtrl_NbSL3.3Q-GFP_Untreated"
1500,"Untreated","Control","",19274.8074980909,2206.56587184001,"20240306","siCtrl_NbSL3.3Q-GFP_Untreated"
1530,"Untreated","Control","",19143.614364702,2188.34155170196,"20240306","siCtrl_NbSL3.3Q-GFP_Untreated"
1560,"Untreated","Control","",18599.087519544,2115.03591659529,"20240306","siCtrl_NbSL3.3Q-GFP_Untreated"
1590,"Untreated","Control","",18090.1142818454,2082.79015780691,"20240306","siCtrl_NbSL3.3Q-GFP_Untreated"
1620,"Untreated","Control","",18211.4232805246,2080.93960363933,"20240306","siCtrl_NbSL3.3Q-GFP_Untreated"
1650,"Untreated","Control","",17895.0922380482,2149.5784849007,"20240306","siCtrl_NbSL3.3Q-GFP_Untreated"
1680,"Untreated","Control","",17774.6777718862,2107.13543609949,"20240306","siCtrl_NbSL3.3Q-GFP_Untreated"
1710,"Untreated","Control","",17784.2321439882,2185.39792370113,"20240306","siCtrl_NbSL3.3Q-GFP_Untreated"
1740,"Untreated","Control","",17279.1293459224,2143.21000535502,"20240306","siCtrl_NbSL3.3Q-GFP_Untreated"
1770,"Untreated","Control","",17187.5715042716,2209.07240703103,"20240306","siCtrl_NbSL3.3Q-GFP_Untreated"
1800,"Untreated","Control","",16910.1961440432,2231.03119720161,"20240306","siCtrl_NbSL3.3Q-GFP_Untreated"
1830,"Untreated","Control","",16903.6538461618,2149.35572275713,"20240306","siCtrl_NbSL3.3Q-GFP_Untreated"
1860,"Untreated","Control","",16399.9706093443,2125.71825532118,"20240306","siCtrl_NbSL3.3Q-GFP_Untreated"
1890,"Untreated","Control","",15949.5088392484,2113.12820525003,"20240306","siCtrl_NbSL3.3Q-GFP_Untreated"
1920,"Untreated","Control","",15824.5392377998,2163.48997354673,"20240306","siCtrl_NbSL3.3Q-GFP_Untreated"
1950,"Untreated","Control","",15979.1739571494,2138.70740903787,"20240306","siCtrl_NbSL3.3Q-GFP_Untreated"
1980,"Untreated","Control","",15789.2076181053,2174.44559325891,"20240306","siCtrl_NbSL3.3Q-GFP_Untreated"
2010,"Untreated","Control","",15871.9448629993,2167.51654532397,"20240306","siCtrl_NbSL3.3Q-GFP_Untreated"
2040,"Untreated","Control","",15545.6613352341,2137.53168112755,"20240306","siCtrl_NbSL3.3Q-GFP_Untreated"
2070,"Untreated","Control","",14958.7774341081,2110.49163037016,"20240306","siCtrl_NbSL3.3Q-GFP_Untreated"
2100,"Untreated","Control","",14714.3979685133,2030.34054997822,"20240306","siCtrl_NbSL3.3Q-GFP_Untreated"
2130,"Untreated","Control","",14796.0799493329,1985.54084960478,"20240306","siCtrl_NbSL3.3Q-GFP_Untreated"
2160,"Untreated","Control","",14546.6204223826,2010.17443079199,"20240306","siCtrl_NbSL3.3Q-GFP_Untreated"
2190,"Untreated","Control","",14185.2358241978,1948.16437273789,"20240306","siCtrl_NbSL3.3Q-GFP_Untreated"
2220,"Untreated","Control","",14218.2408029427,2036.86595003501,"20240306","siCtrl_NbSL3.3Q-GFP_Untreated"
2250,"Untreated","Control","",14284.4425138741,1971.13900653397,"20240306","siCtrl_NbSL3.3Q-GFP_Untreated"
2280,"Untreated","Control","",13651.4963535586,2046.07086574664,"20240306","siCtrl_NbSL3.3Q-GFP_Untreated"
2310,"Untreated","Control","",13665.7780113807,1960.31636473119,"20240306","siCtrl_NbSL3.3Q-GFP_Untreated"
2340,"Untreated","Control","",13604.6726849537,1955.95489314704,"20240306","siCtrl_NbSL3.3Q-GFP_Untreated"
2370,"Untreated","Control","",13701.3697880661,1960.10175611191,"20240306","siCtrl_NbSL3.3Q-GFP_Untreated"
2400,"Untreated","Control","",13033.075278169,1947.05786759317,"20240306","siCtrl_NbSL3.3Q-GFP_Untreated"
2430,"Untreated","Control","",12833.6373220548,1891.53474215388,"20240306","siCtrl_NbSL3.3Q-GFP_Untreated"
2460,"Untreated","Control","",12707.3839836472,1890.21499706679,"20240306","siCtrl_NbSL3.3Q-GFP_Untreated"
2490,"Untreated","Control","",12283.7983801291,1808.45813306281,"20240306","siCtrl_NbSL3.3Q-GFP_Untreated"
2520,"Untreated","Control","",12059.8249538576,1858.82007102946,"20240306","siCtrl_NbSL3.3Q-GFP_Untreated"
2550,"Untreated","Control","",12123.3171626654,1793.35492213022,"20240306","siCtrl_NbSL3.3Q-GFP_Untreated"
2580,"Untreated","Control","",11844.2866195539,1754.39203354083,"20240306","siCtrl_NbSL3.3Q-GFP_Untreated"
2610,"Untreated","Control","",11746.9829361394,1781.27887158284,"20240306","siCtrl_NbSL3.3Q-GFP_Untreated"
2640,"Untreated","Control","",11421.1906996162,1752.46597523962,"20240306","siCtrl_NbSL3.3Q-GFP_Untreated"
2670,"Untreated","Control","",11505.4397128071,1781.60932970524,"20240306","siCtrl_NbSL3.3Q-GFP_Untreated"
2700,"Untreated","Control","",11523.2749018071,1780.67377603398,"20240306","siCtrl_NbSL3.3Q-GFP_Untreated"
2730,"Untreated","Control","",10901.2025724938,1682.35653551841,"20240306","siCtrl_NbSL3.3Q-GFP_Untreated"
2760,"Untreated","Control","",10796.0174718359,1640.63922333748,"20240306","siCtrl_NbSL3.3Q-GFP_Untreated"
2790,"Untreated","Control","",10445.2844201257,1635.60390692861,"20240306","siCtrl_NbSL3.3Q-GFP_Untreated"
2820,"Untreated","Control","",10331.175400506,1624.62752889191,"20240306","siCtrl_NbSL3.3Q-GFP_Untreated"
2850,"Untreated","Control","",10473.0560831809,1654.10802621044,"20240306","siCtrl_NbSL3.3Q-GFP_Untreated"
2880,"Untreated","Control","",10347.0960798504,1650.16054548157,"20240306","siCtrl_NbSL3.3Q-GFP_Untreated"
2910,"Untreated","Control","",10132.2724943525,1663.22990440333,"20240306","siCtrl_NbSL3.3Q-GFP_Untreated"
2940,"Untreated","Control","",10279.4537894693,1580.13713492846,"20240306","siCtrl_NbSL3.3Q-GFP_Untreated"
2970,"Untreated","Control","",9998.44181582895,1549.27652964891,"20240306","siCtrl_NbSL3.3Q-GFP_Untreated"
3000,"Untreated","Control","",10248.737890241,1578.2894739294,"20240306","siCtrl_NbSL3.3Q-GFP_Untreated"
3030,"Untreated","Control","",9779.41660447924,1456.06984743526,"20240306","siCtrl_NbSL3.3Q-GFP_Untreated"
3060,"Untreated","Control","",9806.91188425541,1460.78794420591,"20240306","siCtrl_NbSL3.3Q-GFP_Untreated"
3090,"Untreated","Control","",9429.35488467155,1463.89046050489,"20240306","siCtrl_NbSL3.3Q-GFP_Untreated"
3120,"Untreated","Control","",9270.95748562811,1509.5844968783,"20240306","siCtrl_NbSL3.3Q-GFP_Untreated"
3150,"Untreated","Control","",9159.28528244416,1506.59944496826,"20240306","siCtrl_NbSL3.3Q-GFP_Untreated"
3180,"Untreated","Control","",9100.94721825519,1493.67807132858,"20240306","siCtrl_NbSL3.3Q-GFP_Untreated"
3210,"Untreated","Control","",9079.91438947207,1438.95087155524,"20240306","siCtrl_NbSL3.3Q-GFP_Untreated"
3240,"Untreated","Control","",9286.27765442227,1499.33329025065,"20240306","siCtrl_NbSL3.3Q-GFP_Untreated"
3270,"Untreated","Control","",9096.72642394905,1516.58042560494,"20240306","siCtrl_NbSL3.3Q-GFP_Untreated"
3300,"Untreated","Control","",9188.84446309059,1568.08354981187,"20240306","siCtrl_NbSL3.3Q-GFP_Untreated"
3330,"Untreated","Control","",8964.68034489055,1573.5573825108,"20240306","siCtrl_NbSL3.3Q-GFP_Untreated"
3360,"Untreated","Control","",8667.68915538045,1494.48980341307,"20240306","siCtrl_NbSL3.3Q-GFP_Untreated"
3390,"Untreated","Control","",8716.41339965311,1508.79527757294,"20240306","siCtrl_NbSL3.3Q-GFP_Untreated"
3420,"Untreated","Control","",8700.99817229067,1476.76324108522,"20240306","siCtrl_NbSL3.3Q-GFP_Untreated"
3450,"Untreated","Control","",8780.62303556273,1476.82071812672,"20240306","siCtrl_NbSL3.3Q-GFP_Untreated"
3480,"Untreated","Control","",8620.31968790296,1442.12516539786,"20240306","siCtrl_NbSL3.3Q-GFP_Untreated"
3510,"Untreated","Control","",8551.31731228403,1530.93802595989,"20240306","siCtrl_NbSL3.3Q-GFP_Untreated"
3540,"Untreated","Control","",7944.95795499739,1414.72619099612,"20240306","siCtrl_NbSL3.3Q-GFP_Untreated"
3570,"Untreated","Control","",8190.35878389933,1454.2954436401,"20240306","siCtrl_NbSL3.3Q-GFP_Untreated"
3600,"Untreated","Control","",7686.31513211151,1423.28883561926,"20240306","siCtrl_NbSL3.3Q-GFP_Untreated"

## Sheet: Fig_7g_replicate_experiment_rec
time,total_sample_name,sample_name,mean_value,std_error,n
0,DDB2,DDB2_untreated,0,0,79
0,NbSL18,NbSL18,0,0,76
0,UBE2N,NbSL3.3Q_untreated,0,0,128
0,siControl,NbSL3.3Q_untreated,0,0,144
5,DDB2,DDB2_untreated,47519.54879,3081.484489,79
5,NbSL18,NbSL18,3.562842142,58.20828477,76
5,UBE2N,NbSL3.3Q_untreated,-926.9663141,205.3252914,128
5,siControl,NbSL3.3Q_untreated,-914.4956715,101.268269,144
10,DDB2,DDB2_untreated,79435.56014,5083.843755,79
10,NbSL18,NbSL18,-44.36498096,84.85744011,76
10,UBE2N,NbSL3.3Q_untreated,-770.0459532,221.4313025,128
10,siControl,NbSL3.3Q_untreated,-591.4400262,108.2345689,144
15,DDB2,DDB2_untreated,102636.9948,6468.121194,79
15,NbSL18,NbSL18,11.01101119,70.61040946,76
15,UBE2N,NbSL3.3Q_untreated,-309.7579207,215.1654922,128
15,siControl,NbSL3.3Q_untreated,-128.4415514,108.9659298,144
20,DDB2,DDB2_untreated,118805.9773,7524.672165,79
20,NbSL18,NbSL18,-13.5950364,73.35933301,76
20,UBE2N,NbSL3.3Q_untreated,-54.37849043,227.0444679,128
20,siControl,NbSL3.3Q_untreated,227.8768665,128.729168,144
25,DDB2,DDB2_untreated,131894.4486,8319.251535,79
25,NbSL18,NbSL18,32.2158743,74.13805185,76
25,UBE2N,NbSL3.3Q_untreated,444.15937,229.6096282,128
25,siControl,NbSL3.3Q_untreated,670.0751277,154.4645536,144
30,DDB2,DDB2_untreated,142287.9616,9035.607884,79
30,NbSL18,NbSL18,-1.227995998,74.11784833,76
30,UBE2N,NbSL3.3Q_untreated,1033.03158,278.3744379,128
30,siControl,NbSL3.3Q_untreated,1276.008503,197.2839602,144
35,DDB2,DDB2_untreated,150281.9748,9497.161667,79
35,NbSL18,NbSL18,-15.00109808,82.31851931,76
35,UBE2N,NbSL3.3Q_untreated,1670.775995,292.8075732,128
35,siControl,NbSL3.3Q_untreated,1971.176646,231.6417316,144
40,DDB2,DDB2_untreated,156891.9885,10005.10943,79
40,NbSL18,NbSL18,-6.947585548,84.47323426,76
40,UBE2N,NbSL3.3Q_untreated,2423.733037,328.372063,128
40,siControl,NbSL3.3Q_untreated,2636.946728,290.3919457,144
45,DDB2,DDB2_untreated,163114.52,10475.47103,79
45,NbSL18,NbSL18,24.41070062,92.59410303,76
45,UBE2N,NbSL3.3Q_untreated,3529.325136,620.8557079,128
45,siControl,NbSL3.3Q_untreated,3377.631543,330.5572645,144
50,DDB2,DDB2_untreated,167059.8345,10741.24676,79
50,NbSL18,NbSL18,93.80835956,84.17630739,76
50,UBE2N,NbSL3.3Q_untreated,3755.337785,418.940158,128
50,siControl,NbSL3.3Q_untreated,4070.103405,379.2008883,144
55,DDB2,DDB2_untreated,171988.0694,11129.14274,79
55,NbSL18,NbSL18,7.642539163,83.38380032,76
55,UBE2N,NbSL3.3Q_untreated,4737.326998,462.2619671,128
55,siControl,NbSL3.3Q_untreated,5034.992253,442.7679796,144
60,DDB2,DDB2_untreated,172722.102,11212.90752,79
60,NbSL18,NbSL18,-26.45104036,88.69868067,76
60,UBE2N,NbSL3.3Q_untreated,5293.167919,463.9967945,128
60,siControl,NbSL3.3Q_untreated,5713.691416,481.5841842,144
65,DDB2,DDB2_untreated,176591.429,11519.68065,79
65,NbSL18,NbSL18,10.91090976,92.28920488,76
65,UBE2N,NbSL3.3Q_untreated,6176.716181,548.2179791,128
65,siControl,NbSL3.3Q_untreated,6398.500648,520.1768348,144
70,DDB2,DDB2_untreated,177845.8022,11758.92786,79
70,NbSL18,NbSL18,-89.45662118,93.34283389,76
70,UBE2N,NbSL3.3Q_untreated,6886.394732,580.5425351,128
70,siControl,NbSL3.3Q_untreated,7133.7103,569.4757836,144
75,DDB2,DDB2_untreated,180557.0235,11902.48788,79
75,NbSL18,NbSL18,13.29764958,93.61497371,76
75,UBE2N,NbSL3.3Q_untreated,7689.189253,627.3712397,128
75,siControl,NbSL3.3Q_untreated,7997.376277,615.0113082,144
80,DDB2,DDB2_untreated,181349.303,11891.24723,79
80,NbSL18,NbSL18,-4.674685078,92.23497834,76
80,UBE2N,NbSL3.3Q_untreated,8598.811442,737.5885226,128
80,siControl,NbSL3.3Q_untreated,8617.634381,670.5191877,144
85,DDB2,DDB2_untreated,182503.6345,12085.8661,79
85,NbSL18,NbSL18,-14.06757402,95.07430907,76
85,UBE2N,NbSL3.3Q_untreated,9291.457054,734.4417087,128
85,siControl,NbSL3.3Q_untreated,9293.024235,708.4952818,144
90,DDB2,DDB2_untreated,183362.6703,12060.8926,79
90,NbSL18,NbSL18,5.325584553,93.98734052,76
90,UBE2N,NbSL3.3Q_untreated,10108.61126,771.9485289,128
90,siControl,NbSL3.3Q_untreated,9920.032176,753.7391376,144
95,DDB2,DDB2_untreated,183787.2433,12144.42191,79
95,NbSL18,NbSL18,-0.818913145,101.4763572,76
95,UBE2N,NbSL3.3Q_untreated,10751.08704,835.3113194,128
95,siControl,NbSL3.3Q_untreated,10646.15843,793.7330582,144
100,DDB2,DDB2_untreated,184466.4191,12320.62676,79
100,NbSL18,NbSL18,3.083222297,98.7220334,76
100,UBE2N,NbSL3.3Q_untreated,11587.80293,868.7527835,128
100,siControl,NbSL3.3Q_untreated,11380.25131,834.2955276,144
105,DDB2,DDB2_untreated,185779.6828,12446.40145,79
105,NbSL18,NbSL18,-16.33659303,93.98120499,76
105,UBE2N,NbSL3.3Q_untreated,12337.14904,939.0864383,128
105,siControl,NbSL3.3Q_untreated,12254.56863,871.7055169,144
110,DDB2,DDB2_untreated,184005.0145,12289.94435,79
110,NbSL18,NbSL18,34.0868094,101.9955316,76
110,UBE2N,NbSL3.3Q_untreated,12700.99742,917.893086,128
110,siControl,NbSL3.3Q_untreated,12872.81949,887.2418213,144
115,DDB2,DDB2_untreated,184282.7375,12433.78332,79
115,NbSL18,NbSL18,-29.41309361,104.2197317,76
115,UBE2N,NbSL3.3Q_untreated,13415.98385,972.3685721,128
115,siControl,NbSL3.3Q_untreated,13456.68975,925.3343165,144
120,DDB2,DDB2_untreated,183912.6531,12404.94782,79
120,NbSL18,NbSL18,34.89921711,99.23066689,76
120,UBE2N,NbSL3.3Q_untreated,14022.42716,1006.036117,128
120,siControl,NbSL3.3Q_untreated,14072.98756,959.6901947,144
125,DDB2,DDB2_untreated,184413.0107,12521.98648,79
125,NbSL18,NbSL18,49.23344611,115.2158395,76
125,UBE2N,NbSL3.3Q_untreated,14701.94722,1050.231036,128
125,siControl,NbSL3.3Q_untreated,14716.70515,1011.854501,144
130,DDB2,DDB2_untreated,184266.6468,12557.26947,79
130,NbSL18,NbSL18,112.0027317,106.4019151,76
130,UBE2N,NbSL3.3Q_untreated,15246.60058,1082.925782,128
130,siControl,NbSL3.3Q_untreated,15374.57003,1034.845039,144
135,DDB2,DDB2_untreated,184923.4084,12640.07801,79
135,NbSL18,NbSL18,119.0029749,102.5696898,76
135,UBE2N,NbSL3.3Q_untreated,15703.01777,1096.330084,128
135,siControl,NbSL3.3Q_untreated,15843.19265,1051.441182,144
140,DDB2,DDB2_untreated,185529.9818,12547.78235,79
140,NbSL18,NbSL18,23.46707502,114.6461243,76
140,UBE2N,NbSL3.3Q_untreated,16202.51531,1139.909673,128
140,siControl,NbSL3.3Q_untreated,16404.33609,1074.948709,144
145,DDB2,DDB2_untreated,184529.0255,12700.03656,79
145,NbSL18,NbSL18,167.1112036,112.5951569,76
145,UBE2N,NbSL3.3Q_untreated,16751.83101,1173.33811,128
145,siControl,NbSL3.3Q_untreated,16887.92028,1101.25601,144
150,DDB2,DDB2_untreated,183982.7768,12683.31437,79
150,NbSL18,NbSL18,16.57800736,110.0763055,76
150,UBE2N,NbSL3.3Q_untreated,17318.08621,1194.344359,128
150,siControl,NbSL3.3Q_untreated,17354.9978,1114.548073,144
155,DDB2,DDB2_untreated,183826.1689,12725.0063,79
155,NbSL18,NbSL18,69.35816673,117.5867109,76
155,UBE2N,NbSL3.3Q_untreated,18001.02483,1348.818382,128
155,siControl,NbSL3.3Q_untreated,18197.91543,1160.301674,144
160,DDB2,DDB2_untreated,183066.2214,12687.63245,79
160,NbSL18,NbSL18,102.4571502,121.8386353,76
160,UBE2N,NbSL3.3Q_untreated,18128.59951,1241.175725,128
160,siControl,NbSL3.3Q_untreated,18347.68955,1165.660399,144
165,DDB2,DDB2_untreated,183640.0476,12676.77105,79
165,NbSL18,NbSL18,143.6433924,107.318976,76
165,UBE2N,NbSL3.3Q_untreated,18845.73878,1353.170258,128
165,siControl,NbSL3.3Q_untreated,18793.58422,1187.384858,144
170,DDB2,DDB2_untreated,182147.686,12656.53849,79
170,NbSL18,NbSL18,102.4269902,126.1398985,76
170,UBE2N,NbSL3.3Q_untreated,19099.64169,1384.013954,128
170,siControl,NbSL3.3Q_untreated,19445.69671,1233.72699,144
175,DDB2,DDB2_untreated,181447.5845,12716.33712,79
175,NbSL18,NbSL18,72.78047076,119.7464831,76
175,UBE2N,NbSL3.3Q_untreated,19360.3032,1292.248292,128
175,siControl,NbSL3.3Q_untreated,19929.10711,1258.42731,144
180,DDB2,DDB2_untreated,181976.724,12979.96914,79
180,NbSL18,NbSL18,182.1338166,116.2797978,76
180,UBE2N,NbSL3.3Q_untreated,19995.76763,1482.985609,128
180,siControl,NbSL3.3Q_untreated,20339.44753,1265.735334,144
185,DDB2,DDB2_untreated,181781.8121,12878.62915,79
185,NbSL18,NbSL18,99.93959373,117.514524,76
185,UBE2N,NbSL3.3Q_untreated,19984.09276,1345.873237,128
185,siControl,NbSL3.3Q_untreated,20818.56336,1301.808194,144
190,DDB2,DDB2_untreated,180877.3038,12779.21643,79
190,NbSL18,NbSL18,107.7314624,137.1060873,76
190,UBE2N,NbSL3.3Q_untreated,20542.58524,1385.012099,128
190,siControl,NbSL3.3Q_untreated,21091.19153,1314.800448,144
195,DDB2,DDB2_untreated,180065.4292,12704.22728,79
195,NbSL18,NbSL18,131.8301508,113.5947135,76
195,UBE2N,NbSL3.3Q_untreated,20818.61741,1413.734768,128
195,siControl,NbSL3.3Q_untreated,21496.42628,1327.758197,144
200,DDB2,DDB2_untreated,179845.9647,12728.16781,79
200,NbSL18,NbSL18,90.97279853,120.3822953,76
200,UBE2N,NbSL3.3Q_untreated,21176.44374,1479.964304,128
200,siControl,NbSL3.3Q_untreated,21880.87184,1345.460693,144
205,DDB2,DDB2_untreated,180829.5338,12886.84843,79
205,NbSL18,NbSL18,108.1029385,131.4994648,76
205,UBE2N,NbSL3.3Q_untreated,21718.22459,1599.64488,128
205,siControl,NbSL3.3Q_untreated,22419.90008,1338.999496,144
210,DDB2,DDB2_untreated,178339.9177,12734.01128,79
210,NbSL18,NbSL18,104.397645,135.4589048,76
210,UBE2N,NbSL3.3Q_untreated,21759.00034,1508.391074,128
210,siControl,NbSL3.3Q_untreated,22761.7173,1368.928444,144
215,DDB2,DDB2_untreated,178237.3572,12681.89481,79
215,NbSL18,NbSL18,133.3105516,140.7807389,76
215,UBE2N,NbSL3.3Q_untreated,22240.80157,1528.041903,128
215,siControl,NbSL3.3Q_untreated,23135.90795,1381.228198,144
220,DDB2,DDB2_untreated,179025.0008,12742.10303,79
220,NbSL18,NbSL18,85.96754126,125.0980775,76
220,UBE2N,NbSL3.3Q_untreated,22465.14809,1533.602229,128
220,siControl,NbSL3.3Q_untreated,23551.37607,1407.483212,144
225,DDB2,DDB2_untreated,178358.5768,12722.93825,79
225,NbSL18,NbSL18,85.90405394,120.1034455,76
225,UBE2N,NbSL3.3Q_untreated,22639.30344,1535.907226,128
225,siControl,NbSL3.3Q_untreated,23772.90855,1421.340093,144
230,DDB2,DDB2_untreated,178117.6121,12694.4148,79
230,NbSL18,NbSL18,92.30245162,119.8320334,76
230,UBE2N,NbSL3.3Q_untreated,23016.52037,1620.706585,128
230,siControl,NbSL3.3Q_untreated,24161.55679,1438.419862,144
235,DDB2,DDB2_untreated,177259.5787,12667.76963,79
235,NbSL18,NbSL18,57.50457331,131.432118,76
235,UBE2N,NbSL3.3Q_untreated,23387.30481,1633.229791,128
235,siControl,NbSL3.3Q_untreated,24433.4284,1463.675788,144
240,DDB2,DDB2_untreated,178200.9736,12735.33398,79
240,NbSL18,NbSL18,139.950812,127.4933678,76
240,UBE2N,NbSL3.3Q_untreated,23636.47848,1645.238591,128
240,siControl,NbSL3.3Q_untreated,24797.89347,1484.464232,144
245,DDB2,DDB2_untreated,176584.9253,12592.66766,79
245,NbSL18,NbSL18,162.898368,120.5461575,76
245,UBE2N,NbSL3.3Q_untreated,23908.22428,1654.434701,128
245,siControl,NbSL3.3Q_untreated,25246.25326,1518.151244,144
250,DDB2,DDB2_untreated,176811.1124,12688.28743,79
250,NbSL18,NbSL18,225.793417,129.8018758,76
250,UBE2N,NbSL3.3Q_untreated,24013.54378,1646.22603,128
250,siControl,NbSL3.3Q_untreated,25546.87918,1522.444269,144
255,DDB2,DDB2_untreated,175378.2064,12644.5565,79
255,NbSL18,NbSL18,130.1123797,116.6363353,76
255,UBE2N,NbSL3.3Q_untreated,24268.10381,1616.576383,128
255,siControl,NbSL3.3Q_untreated,25920.72441,1523.252844,144
260,DDB2,DDB2_untreated,174884.116,12579.30666,79
260,NbSL18,NbSL18,189.1565487,131.783691,76
260,UBE2N,NbSL3.3Q_untreated,24300.376,1611.116549,128
260,siControl,NbSL3.3Q_untreated,26233.66772,1540.272087,144
265,DDB2,DDB2_untreated,174129.3601,12586.94834,79
265,NbSL18,NbSL18,231.4591637,116.6314924,76
265,UBE2N,NbSL3.3Q_untreated,24705.43733,1656.572589,128
265,siControl,NbSL3.3Q_untreated,26325.00203,1541.341976,144
270,DDB2,DDB2_untreated,174843.2269,12691.96514,79
270,NbSL18,NbSL18,226.8536325,128.1824699,76
270,UBE2N,NbSL3.3Q_untreated,24816.93025,1704.470232,128
270,siControl,NbSL3.3Q_untreated,26814.54166,1560.973111,144
275,DDB2,DDB2_untreated,174258.3336,12578.94767,79
275,NbSL18,NbSL18,135.3918628,114.1030937,76
275,UBE2N,NbSL3.3Q_untreated,24953.87371,1699.759672,128
275,siControl,NbSL3.3Q_untreated,26801.07324,1574.467902,144
280,DDB2,DDB2_untreated,173039.3751,12671.23575,79
280,NbSL18,NbSL18,95.23256482,122.1408498,76
280,UBE2N,NbSL3.3Q_untreated,25139.63224,1689.195439,128
280,siControl,NbSL3.3Q_untreated,27182.09045,1578.735909,144
285,DDB2,DDB2_untreated,173583.053,12644.1362,79
285,NbSL18,NbSL18,194.00671,125.8069305,76
285,UBE2N,NbSL3.3Q_untreated,25233.63847,1726.745489,128
285,siControl,NbSL3.3Q_untreated,27336.90953,1586.859054,144
290,DDB2,DDB2_untreated,172816.2734,12597.17949,79
290,NbSL18,NbSL18,105.9581485,121.0063464,76
290,UBE2N,NbSL3.3Q_untreated,25358.64899,1737.397827,128
290,siControl,NbSL3.3Q_untreated,27556.26166,1610.62071,144
295,DDB2,DDB2_untreated,172249.4037,12616.34609,79
295,NbSL18,NbSL18,119.9662116,123.7274474,76
295,UBE2N,NbSL3.3Q_untreated,25462.38616,1753.123344,128
295,siControl,NbSL3.3Q_untreated,27644.07894,1595.391434,144
300,DDB2,DDB2_untreated,172079.2862,12697.32964,79
300,NbSL18,NbSL18,96.16395212,122.9024104,76
300,UBE2N,NbSL3.3Q_untreated,25773.3149,1750.965776,128
300,siControl,NbSL3.3Q_untreated,27911.33153,1611.558921,144
305,DDB2,DDB2_untreated,172049.46,12819.95166,79
305,NbSL18,NbSL18,167.5433414,119.1367386,76
305,UBE2N,NbSL3.3Q_untreated,25818.16164,1733.24454,128
305,siControl,NbSL3.3Q_untreated,28129.50613,1629.4153,144
310,DDB2,DDB2_untreated,170241.7052,12662.00306,79
310,NbSL18,NbSL18,112.0093688,128.3486546,76
310,UBE2N,NbSL3.3Q_untreated,25933.18153,1783.331401,128
310,siControl,NbSL3.3Q_untreated,28286.29908,1619.457124,144
315,DDB2,DDB2_untreated,170506.1685,12600.50526,79
315,NbSL18,NbSL18,213.794119,122.3062701,76
315,UBE2N,NbSL3.3Q_untreated,26017.71445,1698.078646,128
315,siControl,NbSL3.3Q_untreated,28691.57828,1647.283991,144
320,DDB2,DDB2_untreated,169699.3294,12664.12845,79
320,NbSL18,NbSL18,102.1777668,130.0352004,76
320,UBE2N,NbSL3.3Q_untreated,26218.19041,1704.771556,128
320,siControl,NbSL3.3Q_untreated,28662.14155,1637.101773,144
325,DDB2,DDB2_untreated,168956.6537,12626.93937,79
325,NbSL18,NbSL18,30.14676985,127.5090674,76
325,UBE2N,NbSL3.3Q_untreated,26372.28935,1796.19698,128
325,siControl,NbSL3.3Q_untreated,28691.84611,1642.699893,144
330,DDB2,DDB2_untreated,168405.7908,12457.71319,79
330,NbSL18,NbSL18,40.87250041,141.7421944,76
330,UBE2N,NbSL3.3Q_untreated,26419.87628,1799.940154,128
330,siControl,NbSL3.3Q_untreated,28949.24217,1658.708785,144
335,DDB2,DDB2_untreated,167166.2822,12344.94972,79
335,NbSL18,NbSL18,60.88328051,128.2649203,76
335,UBE2N,NbSL3.3Q_untreated,26617.80121,1817.691619,128
335,siControl,NbSL3.3Q_untreated,29052.20574,1660.076999,144
340,DDB2,DDB2_untreated,166068.6924,12270.12873,79
340,NbSL18,NbSL18,74.28047154,142.6971624,76
340,UBE2N,NbSL3.3Q_untreated,26511.48455,1827.019202,128
340,siControl,NbSL3.3Q_untreated,29129.36241,1657.919601,144
345,DDB2,DDB2_untreated,167167.1275,12383.1982,79
345,NbSL18,NbSL18,160.5244538,140.7038368,76
345,UBE2N,NbSL3.3Q_untreated,26622.79227,1811.266539,128
345,siControl,NbSL3.3Q_untreated,29193.23903,1654.719118,144
350,DDB2,DDB2_untreated,165018.3296,12316.29816,79
350,NbSL18,NbSL18,89.24233146,127.2465374,76
350,UBE2N,NbSL3.3Q_untreated,26689.3755,1836.419704,128
350,siControl,NbSL3.3Q_untreated,29527.28288,1681.481162,144
355,DDB2,DDB2_untreated,166051.5051,12323.52144,79
355,NbSL18,NbSL18,169.2992354,147.0551478,76
355,UBE2N,NbSL3.3Q_untreated,27200.2653,1861.118935,128
355,siControl,NbSL3.3Q_untreated,30077.6314,1680.885471,144
360,DDB2,DDB2_untreated,163840.8614,12322.4203,79
360,NbSL18,NbSL18,146.6245005,148.1640792,76
360,UBE2N,NbSL3.3Q_untreated,27025.21931,1852.61744,128
360,siControl,NbSL3.3Q_untreated,29965.42043,1689.584095,144
365,DDB2,DDB2_untreated,163375.9864,12249.91688,79
365,NbSL18,NbSL18,137.0521784,147.4232345,76
365,UBE2N,NbSL3.3Q_untreated,26736.87365,1775.776352,128
365,siControl,NbSL3.3Q_untreated,30149.51459,1688.719533,144
370,DDB2,DDB2_untreated,164126.0461,12559.90174,79
370,NbSL18,NbSL18,81.9994922,141.1189868,76
370,UBE2N,NbSL3.3Q_untreated,26996.6819,1803.076448,128
370,siControl,NbSL3.3Q_untreated,30227.70737,1699.130842,144
375,DDB2,DDB2_untreated,163440.3541,12576.14322,79
375,NbSL18,NbSL18,113.5101568,143.9745753,76
375,UBE2N,NbSL3.3Q_untreated,27001.01777,1785.513218,128
375,siControl,NbSL3.3Q_untreated,30328.5382,1703.047447,144
380,DDB2,DDB2_untreated,164662.4627,12565.97134,79
380,NbSL18,NbSL18,130.9281908,146.1955592,76
380,UBE2N,NbSL3.3Q_untreated,26823.52964,1775.270512,128
380,siControl,NbSL3.3Q_untreated,30536.13629,1717.871599,144
385,DDB2,DDB2_untreated,164059.0864,12581.82737,79
385,NbSL18,NbSL18,86.39097414,137.5240066,76
385,UBE2N,NbSL3.3Q_untreated,26827.88496,1777.576688,128
385,siControl,NbSL3.3Q_untreated,30626.15094,1718.669274,144
390,DDB2,DDB2_untreated,162444.3889,12480.88217,79
390,NbSL18,NbSL18,173.498224,145.2974388,76
390,UBE2N,NbSL3.3Q_untreated,26966.62318,1767.431987,128
390,siControl,NbSL3.3Q_untreated,30688.58868,1715.688924,144
395,DDB2,DDB2_untreated,163689.9092,12616.52599,79
395,NbSL18,NbSL18,140.2923028,150.1039517,76
395,UBE2N,NbSL3.3Q_untreated,26895.70779,1795.763457,128
395,siControl,NbSL3.3Q_untreated,30624.1418,1694.442088,144
400,DDB2,DDB2_untreated,163213.4202,12695.11828,79
400,NbSL18,NbSL18,67.1036188,142.6756851,76
400,UBE2N,NbSL3.3Q_untreated,26971.83935,1754.766191,128
400,siControl,NbSL3.3Q_untreated,30968.55938,1719.821792,144
405,DDB2,DDB2_untreated,164432.1604,12872.50149,79
405,NbSL18,NbSL18,164.9340199,144.4369191,76
405,UBE2N,NbSL3.3Q_untreated,27139.25498,1798.149709,128
405,siControl,NbSL3.3Q_untreated,31267.35526,1732.496347,144
410,DDB2,DDB2_untreated,162023.7551,12720.41596,79
410,NbSL18,NbSL18,8.77655066,143.2883774,76
410,UBE2N,NbSL3.3Q_untreated,26982.60383,1757.49949,128
410,siControl,NbSL3.3Q_untreated,31124.4273,1746.994908,144
415,DDB2,DDB2_untreated,162755.7342,12812.12705,79
415,NbSL18,NbSL18,112.3625397,140.7241448,76
415,UBE2N,NbSL3.3Q_untreated,27200.43999,1800.979292,128
415,siControl,NbSL3.3Q_untreated,31182.92533,1754.63078,144
420,DDB2,DDB2_untreated,161823.4289,12598.15157,79
420,NbSL18,NbSL18,49.79075127,137.8807942,76
420,UBE2N,NbSL3.3Q_untreated,27080.4991,1802.135104,128
420,siControl,NbSL3.3Q_untreated,31214.74193,1754.999429,144
425,DDB2,DDB2_untreated,161519.889,12620.06615,79
425,NbSL18,NbSL18,96.98564571,147.4146698,76
425,UBE2N,NbSL3.3Q_untreated,27029.53137,1813.428024,128
425,siControl,NbSL3.3Q_untreated,31260.23107,1761.072333,144
430,DDB2,DDB2_untreated,160294.317,12696.4753,79
430,NbSL18,NbSL18,101.554939,137.4820941,76
430,UBE2N,NbSL3.3Q_untreated,27232.46676,1807.394435,128
430,siControl,NbSL3.3Q_untreated,31419.81867,1765.044133,144
435,DDB2,DDB2_untreated,162344.7691,12807.3439,79
435,NbSL18,NbSL18,-9.699061678,145.3298795,76
435,UBE2N,NbSL3.3Q_untreated,27125.00166,1818.021301,128
435,siControl,NbSL3.3Q_untreated,31236.65034,1745.552514,144
440,DDB2,DDB2_untreated,161123.8643,12666.81594,79
440,NbSL18,NbSL18,47.60970812,155.1255095,76
440,UBE2N,NbSL3.3Q_untreated,26951.40105,1731.106538,128
440,siControl,NbSL3.3Q_untreated,31513.19575,1764.105514,144
445,DDB2,DDB2_untreated,160277.5357,12645.98709,79
445,NbSL18,NbSL18,35.09845755,151.4486958,76
445,UBE2N,NbSL3.3Q_untreated,27095.79733,1829.147866,128
445,siControl,NbSL3.3Q_untreated,31566.67039,1767.788533,144
450,DDB2,DDB2_untreated,159985.5398,12725.80983,79
450,NbSL18,NbSL18,52.73257111,146.524505,76
450,UBE2N,NbSL3.3Q_untreated,27049.6608,1821.994853,128
450,siControl,NbSL3.3Q_untreated,31623.06502,1786.210994,144
455,DDB2,DDB2_untreated,162280.3788,12911.65428,79
455,NbSL18,NbSL18,23.3827401,147.9624802,76
455,UBE2N,NbSL3.3Q_untreated,27147.14815,1790.683057,128
455,siControl,NbSL3.3Q_untreated,31898.94979,1780.708491,144
460,DDB2,DDB2_untreated,158150.6541,12659.88679,79
460,NbSL18,NbSL18,69.31265952,159.1703678,76
460,UBE2N,NbSL3.3Q_untreated,27131.91693,1819.620647,128
460,siControl,NbSL3.3Q_untreated,31733.00227,1763.966299,144
465,DDB2,DDB2_untreated,158659.2159,12574.99691,79
465,NbSL18,NbSL18,57.82974214,154.188029,76
465,UBE2N,NbSL3.3Q_untreated,27100.81487,1767.438142,128
465,siControl,NbSL3.3Q_untreated,31857.22071,1760.001163,144
470,DDB2,DDB2_untreated,158921.9334,12581.78046,79
470,NbSL18,NbSL18,2.239247528,152.8287343,76
470,UBE2N,NbSL3.3Q_untreated,27320.39598,1864.055138,128
470,siControl,NbSL3.3Q_untreated,31944.91251,1773.785185,144
475,DDB2,DDB2_untreated,159026.2476,12712.69382,79
475,NbSL18,NbSL18,-53.12948615,166.9902737,76
475,UBE2N,NbSL3.3Q_untreated,27285.87462,1821.17297,128
475,siControl,NbSL3.3Q_untreated,32037.20932,1784.588613,144
480,DDB2,DDB2_untreated,158455.1978,12522.06262,79
480,NbSL18,NbSL18,-12.28830813,168.283452,76
480,UBE2N,NbSL3.3Q_untreated,26984.00134,1806.726727,128
480,siControl,NbSL3.3Q_untreated,32254.58218,1791.988778,144
485,DDB2,DDB2_untreated,157168.3555,12557.78642,79
485,NbSL18,NbSL18,4.003708705,159.4203231,76
485,UBE2N,NbSL3.3Q_untreated,27059.29825,1776.453457,128
485,siControl,NbSL3.3Q_untreated,32201.83462,1790.482105,144
490,DDB2,DDB2_untreated,156844.4153,12397.91904,79
490,NbSL18,NbSL18,-13.14198375,164.2092805,76
490,UBE2N,NbSL3.3Q_untreated,26906.06128,1790.332127,128
490,siControl,NbSL3.3Q_untreated,32239.47068,1817.322752,144
495,DDB2,DDB2_untreated,156079.7461,12280.02846,79
495,NbSL18,NbSL18,-21.94537242,169.1673663,76
495,UBE2N,NbSL3.3Q_untreated,27128.28047,1842.566833,128
495,siControl,NbSL3.3Q_untreated,32383.09521,1825.588871,144
500,DDB2,DDB2_untreated,156461.3191,12373.6133,79
500,NbSL18,NbSL18,-77.11133986,159.3423175,76
500,UBE2N,NbSL3.3Q_untreated,27172.75614,1850.806119,128
500,siControl,NbSL3.3Q_untreated,32479.86344,1828.453472,144
505,DDB2,DDB2_untreated,156453.1353,12413.3688,79
505,NbSL18,NbSL18,-17.51771615,171.5730994,76
505,UBE2N,NbSL3.3Q_untreated,27240.67336,1863.443724,128
505,siControl,NbSL3.3Q_untreated,32594.69703,1828.389232,144
510,DDB2,DDB2_untreated,155813.725,12411.15689,79
510,NbSL18,NbSL18,-32.60661277,152.1411089,76
510,UBE2N,NbSL3.3Q_untreated,27058.64328,1846.277678,128
510,siControl,NbSL3.3Q_untreated,32449.74119,1812.092474,144
515,DDB2,DDB2_untreated,155924.2545,12359.87371,79
515,NbSL18,NbSL18,9.692028414,151.6629672,76
515,UBE2N,NbSL3.3Q_untreated,27224.63947,1874.177581,128
515,siControl,NbSL3.3Q_untreated,32469.67857,1826.080686,144
520,DDB2,DDB2_untreated,156455.0258,12353.31203,79
520,NbSL18,NbSL18,-52.62760534,157.6714167,76
520,UBE2N,NbSL3.3Q_untreated,27124.70438,1829.8878,128
520,siControl,NbSL3.3Q_untreated,32591.24623,1830.189552,144
525,DDB2,DDB2_untreated,154649.0486,12195.86085,79
525,NbSL18,NbSL18,14.80565162,165.974131,76
525,UBE2N,NbSL3.3Q_untreated,27101.94044,1844.140789,128
525,siControl,NbSL3.3Q_untreated,32578.98514,1841.911765,144
530,DDB2,DDB2_untreated,154171.8893,12209.42778,79
530,NbSL18,NbSL18,-32.40913099,154.5852636,76
530,UBE2N,NbSL3.3Q_untreated,26895.54099,1846.919445,128
530,siControl,NbSL3.3Q_untreated,32691.55048,1842.290857,144
535,DDB2,DDB2_untreated,154234.9637,12277.04945,79
535,NbSL18,NbSL18,-29.67887085,153.1570913,76
535,UBE2N,NbSL3.3Q_untreated,26811.39997,1842.172047,128
535,siControl,NbSL3.3Q_untreated,32560.13399,1834.108197,144
540,DDB2,DDB2_untreated,153283.9247,12161.67477,79
540,NbSL18,NbSL18,-35.61548484,156.6324201,76
540,UBE2N,NbSL3.3Q_untreated,26806.5372,1813.889438,128
540,siControl,NbSL3.3Q_untreated,32672.44762,1838.912566,144
545,DDB2,DDB2_untreated,152458.4437,12112.44027,79
545,NbSL18,NbSL18,-47.35918849,167.2359825,76
545,UBE2N,NbSL3.3Q_untreated,26671.27463,1857.247988,128
545,siControl,NbSL3.3Q_untreated,32402.23713,1819.64026,144
550,DDB2,DDB2_untreated,152388.5304,12184.01421,79
550,NbSL18,NbSL18,86.50087666,157.4644043,76
550,UBE2N,NbSL3.3Q_untreated,26419.73301,1802.050069,128
550,siControl,NbSL3.3Q_untreated,32644.614,1833.629512,144
555,DDB2,DDB2_untreated,151536.0156,12083.71656,79
555,NbSL18,NbSL18,36.64011814,175.2678088,76
555,UBE2N,NbSL3.3Q_untreated,26779.11255,1835.053858,128
555,siControl,NbSL3.3Q_untreated,32715.14807,1815.923036,144
560,DDB2,DDB2_untreated,151227.2958,11936.17835,79
560,NbSL18,NbSL18,30.7078067,183.1654578,76
560,UBE2N,NbSL3.3Q_untreated,26536.18147,1918.072432,128
560,siControl,NbSL3.3Q_untreated,32583.65778,1799.242197,144
565,DDB2,DDB2_untreated,150813.0966,12045.8418,79
565,NbSL18,NbSL18,-26.54045894,168.9442423,76
565,UBE2N,NbSL3.3Q_untreated,26639.96943,1944.400725,128
565,siControl,NbSL3.3Q_untreated,32694.72192,1803.136193,144
570,DDB2,DDB2_untreated,150912.5326,12153.46428,79
570,NbSL18,NbSL18,60.95384535,172.3867379,76
570,UBE2N,NbSL3.3Q_untreated,26622.325,1947.187631,128
570,siControl,NbSL3.3Q_untreated,32681.13686,1793.901773,144
575,DDB2,DDB2_untreated,150607.5795,11945.73328,79
575,NbSL18,NbSL18,12.57683324,153.4446603,76
575,UBE2N,NbSL3.3Q_untreated,26616.56533,1934.387665,128
575,siControl,NbSL3.3Q_untreated,32422.73158,1784.318403,144
580,DDB2,DDB2_untreated,151662.8196,12096.88395,79
580,NbSL18,NbSL18,26.66789801,164.5558891,76
580,UBE2N,NbSL3.3Q_untreated,26619.02406,1936.297013,128
580,siControl,NbSL3.3Q_untreated,32534.82249,1781.755542,144
585,DDB2,DDB2_untreated,150248.1226,11999.46843,79
585,NbSL18,NbSL18,80.7134839,170.9143099,76
585,UBE2N,NbSL3.3Q_untreated,27011.39825,1989.512403,128
585,siControl,NbSL3.3Q_untreated,32473.94982,1766.997193,144
590,DDB2,DDB2_untreated,151659.4175,12177.5275,79
590,NbSL18,NbSL18,68.73832514,167.1362548,76
590,UBE2N,NbSL3.3Q_untreated,26549.93808,1942.498146,128
590,siControl,NbSL3.3Q_untreated,32544.8872,1799.054459,144
595,DDB2,DDB2_untreated,150405.2553,12068.21257,79
595,NbSL18,NbSL18,40.64976062,174.2529007,76
595,UBE2N,NbSL3.3Q_untreated,26720.84288,1961.578742,128
595,siControl,NbSL3.3Q_untreated,32535.36862,1793.057125,144
600,DDB2,DDB2_untreated,150085.3749,12105.18006,79
600,NbSL18,NbSL18,58.64670188,179.0438049,76
600,UBE2N,NbSL3.3Q_untreated,26587.89544,1954.549293,128
600,siControl,NbSL3.3Q_untreated,32434.20028,1796.680245,144
